# Supplementary material for: PRISMA and BioID disclose a motifs-based interactome of the intrinsically disordered transcription factor C/EBPα
Source: iScience. 2021 Jun 4;24(6):102686. doi: 10.1016/j.isci.2021.102686 (PMC8220391; doi:10.1016/j.isci.2021.102686)
Supplement: Table S3. PRISMA profiles and FDRs, related to Figures 1 and 3 — Table contains normalized LFQ intensities and FDRs of all proteins significantly enriched in at least one PRISMA peptide spot. The overlap with BioID and published CEBPA interactors is indicated. [file mmc2.xlsx]

## Sheet: PRISMA_profiles
Gene	Protein.IDs	confirmed.interactor	BioID.interactor.p42	BioID.interactor.p30	interactor.known	MESADFYEAEPRPPM	M-Nterm.ac-ESADFYEAEPRPPM	MESADFYEAEPR-me2_sym-PPM	MESADFYEAEPR-me2_asym-PPM	EAEPRPPMSSHLQSP	EAEPR-me2_sym-PPMSSHLQSP	EAEPRPPMSSHLQS-phos-P	EAEPR-me2_asym-PPMSSHLQSP	MSSHLQSPPHAPSSA	MSSHLQS-phos-PPHAPSSA	PPHAPSSAAFGFPRG	PPHAPSSAAFGFPR-me2_sym-G	PPHAPSSAAFGFPR-me2_asym-G	AAFGFPRGAGPAQPP	AAFGFPR-me2_sym-GAGPAQPP	AAFGFPR-me2_asym-GAGPAQPP	GAGPAQPPAPPAAPE	PAPPAAPEPLGGICE	EPLGGICEHETSIDI	EHETSIDISAYIDPA	ISAYIDPAAFNDEFL	AAFNDEFLADLFQHS	LADLFQHSRQQEKAK	LADLFQHSRQQEK-ac-AK	LADLFQHSR-me2_asym-QQEKAK	LADLFQHSR-me2_sym-QQEKAK	LADLFQHSRQQEK-me2-AK	SRQQEKAKAAVGPTG	SRQQEKAK-me2-AAVGPTG	SR-me2_asym-QQEKAKAAVGPTG	SR-me2_sym-QQEKAKAAVGPTG	SRQQEK-ac-AKAAVGPTG	SRQQEKAK-ac-AAVGPTG	SRQQEK-me2-AKAAVGPTG	K-ac-AAVGPTGGGGGGDF	GGGGGGDFDYPGAPA	FDYPGAPAGPGGAVM	AGPGGAVMPGGAHGP	MPGGAHGPPPGYGCA	M-Nterm.ac-PGGAHGPPPGYGCA	PPPGYGCAAAGYLDG	AAAGYLDGRLEPLYE	AAAGYLDGR-me2_asym-LEPLYE	AAAGYLDGR-me2_sym-LEPLYE
CREBBP	Q92793-2;Q92793;I3L466;I3L0Q1;I3L3I5	TRUE	TRUE	TRUE	STRING	0.475687	0.355591	0.30341	0.245063	0	0	0	0	0	0	0	0	0	0	0	0	0	0.0806596	0.3082	0.582276	0.726625	1	0	0	0	0	0	0	0	0	0	0	0	0	0	0.0481356	0	0	0	0	0.150938	0.3968	0.542562	0.557719
EP300	Q09472;A0A0U1RR87	TRUE	TRUE		STRING	0.405515	0.409758	0.352801	0.295852	0	0	0	0	0	0	0	0	0	0	0	0	0	0.0591922	0.269621	0.684728	0.667279	1	0	0	0	0	0	0	0	0	0	0	0	0	0	0.0908502	0	0	0	0	0.175782	0.456139	0.643628	0.592104
CEBPA	P49715-3;P49715-2;P49715;P49715-4	TRUE	TRUE	TRUE	intact	0.00250013	0	0	0.00442703	0.00977668	0.0136679	0.00590402	0.00365692	0.00321183	0	0	0	0	0	0	0	0	0	0.00132979	0	0	0	0	0	0	0	0	0	0	0	0	0	0	0	0.0015985	0	0	0	0	0	0	0.00106697	0.000236793	0
PARP1	P09874;Q5VX84;Q5VX85	TRUE			intact	0.987721	1	0.878876	0.852436	0.246376	0.205133	0.217143	0.303984	0.141101	0.0956849	0.0222088	0.0187208	0.00747308	0.0468015	0.019046	0.0225502	0.152764	0.17938	0.298326	0.371223	0.715511	0.598855	0	0.0178251	0	0	0.00455376	0.0613691	0.0864041	0.0835093	0.0629391	0.136464	0.116539	0.0668692	0.271442	0.426907	0.238719	0.15922	0.115762	0.157188	0.263623	0.409687	0.353151	0.456521
BUB3	J3QT28;O43684-2;O43684;J3QSX4	TRUE			Grebien et al.	0	0	0	0	0	0	0	0	0	0	0	0	0	0	0	0	0	0	0	0	0	0	0	0	0	0	0	0	0	0	0	0	0	0	0	0	0	0	0	0	0	0	0	1
DDX1	Q92499;F1T0B3;A0A087X2G1;Q92499-3;Q92499-2	TRUE			Grebien et al.	0.714423	0.45409	0.306239	0.367965	0	0	0	0.00474828	0	0	0.00425346	0.0038356	0.0019977	0.00560914	0	0	0	0	0	0.0288263	1	0.595392	0	0	0	0	0	0	0	0	0	0	0	0	0	0	0	0	0	0	0.141321	0.255657	0.524809	0.565156
EIF2S1	P05198;G3V4T5;H0YJS4	TRUE			Grebien et al.	0.336472	0.27571	0.348022	0.197358	0	0	0	0	0	0	0.285531	0	0.125776	0.255203	0	0.115346	0	0	0.237481	0.241342	0.469472	0.602597	0.268145	0	0	0	0	0	0.0458496	0	0	0	0	0	0	0	0	0	0	0	0	0.183788	0.141914	0.178031
EIF4A3	P38919;I3L3H2	TRUE			Grebien et al.	0.159524	0.101807	0.155174	0.231219	0	0	0	0	0	0	0.864967	0.558799	0.682543	0.967836	0.611394	0.522076	0.180548	0	0	0.205685	0.223673	0.25739	0.537835	0.0655854	0	0	0.551465	0.557319	0.470605	0.418882	0.438855	0.415931	0.434103	0.45403	0	0.179723	0	0.269027	0.249336	0.104306	0.333738	0.288936	0.266951	0.264967
EWSR1	H7BY36;A0A0D9SFL3;B0QYK0;C9JGE3;Q01844-2;Q01844-6;Q01844-3;Q01844;Q01844-5	TRUE			Grebien et al.	0.92683	0.968239	0.890565	0.759157	0	0	0	0	0	0	0	0	0	0.0318047	0.0293041	0	0.0389481	0	0	0.268396	0.911429	0.37121	0	0	0	0	0	0.00998038	0.00447962	0	0.0120852	0	0	0.00693656	0.0215825	0.273121	0	0.0216321	0.0313398	0.00917839	0.291809	1	0.805453	0.857131
HDAC1	Q13547;Q5TEE2	TRUE	TRUE	TRUE	Grebien et al.	0	0	0	0.160901	0	0	0	0	0	0	0.278378	0	0.267584	0	0.538324	0.483574	0	0	0	0.435339	0.993534	1	0	0	0	0	0.234141	0.818442	0.639489	0.838643	0.816053	0.375278	0.722543	0.419804	0	0.29252	0	0	0	0	0	0.883872	0.696972	0.814659
HDAC2	Q92769-3;Q92769;H3BM24;E5RFI6;E5RJ04;E5RGV4;E5RHE7;E5RH52;E5RG37;E5RFP9;E5RK19	TRUE	TRUE	TRUE	Grebien et al.	0.488766	0.423396	0.310648	0.36122	0.182019	0	0	0.221975	0	0.120486	0.533329	0.388439	0.438464	0.283701	0.191187	0.374949	0	0.136377	0.134668	0.193511	0.896609	1	0.474704	0	0	0	0.187903	0.590444	0.537561	0.63402	0.612993	0.51479	0.645207	0.704864	0	0.459281	0	0	0.187505	0.147281	0.682013	0.643196	0.634689	0.777616
KPNB1	Q14974;Q14974-2;J3KTM9;J3QR48;J3QRG4;J3KS06;J3QKQ5	TRUE			Grebien et al.	0.075522	0.0981246	0.129733	0.243278	0.377815	0.377583	0.307176	0.321062	0.366703	0.15661	0.286183	0.390625	0.310467	0.318527	0.600993	0.639737	0.184146	0.22009	0.146884	0.309463	0.111879	0.190817	0.243098	0.824373	0.456888	0.543234	0.518668	0.226678	0.302403	0.352723	0.267613	0.320484	0.350221	0.273905	0.508654	0.532983	0.5738	0.263398	0.327235	0.365919	0.406123	0.204534	0.258249	0.154163
MCM4	P33991;E5RG31;E5RFJ8	TRUE			Grebien et al.	0	0	0	0	0	0	0	0	0	0	0.692628	0.699056	0.665889	0.469855	0.47229	0.637301	0	0	0	0	0	0	1	0.140676	0.491693	0.452446	0.438426	0.825192	0.406696	0.50985	0.651251	0.268998	0.313731	0.459235	0	0	0	0	0.122248	0.212646	0.252928	0.0794779	0.179507	0.110841
MCM7	P33993;P33993-3;P33993-2;C9J8M6	TRUE			Grebien et al.	0	0	0	0	0	0	0	0	0	0.0850567	0.436004	0.314182	0.316051	0.395932	0.366108	0.423141	0.237205	0	0	0	0	0	0.586442	0.147504	0.340034	0.180071	0.37959	0.460946	0.422566	0.507287	0.536238	0.244445	0.359726	0.344676	0	0	0	0.0445821	0.183058	0.18486	0.162735	0	0.122277	0.0891881
MTA2	O94776;O94776-2	TRUE	TRUE	TRUE	Grebien et al.	0.0286953	0.0473819	0.0510835	0.0516336	0	0	0	0	0	0	0.318949	0.256109	0.381885	0.399519	0.227368	0.27525	0	0	0	0.0836693	0.583554	0.797444	0.27842	0	0	0	0.107189	1	0.719471	0.80955	0.73109	0.583114	0.776616	0.722962	0	0.246398	0	0	0.0703098	0	0.300055	0.281114	0.0437167	0.264107
MYL6	P60660-2;F8W1R7;G3V1V0;P60660;B7Z6Z4;F8VPF3;F8VZU9;G3V1Y7;F8W180;H0YI43;F8VXL3	TRUE			Grebien et al.	0.223994	0.224344	0.403401	0.32952	0.202903	0.242949	0.17966	0.376843	0.416903	0.248135	0.289557	0.334374	0.279607	0.316627	0.416318	0.478635	0.214444	0.190066	0.416041	0.158839	0.156381	0.190069	0.48768	0.471642	0.49676	0.36307	0.464328	0.336223	0.473199	0.365964	0.311669	0.490638	0.407523	0.429244	0.145578	0.48611	0.49279	0.564222	0.370402	0.336135	0.385116	0.337218	0.333012	0.226199
NOP58	Q9Y2X3;H7BZ72;F8WED0	TRUE			Grebien et al.	0	0.063292	0	0	0	0	0	0	0	0	0	0	0	0	0	0	0	0	0	0	0	1	0	0	0	0	0	0	0	0.151856	0	0	0	0	0	0	0	0	0	0	0	0	0	0
NUP93	H3BVG0;Q8N1F7;Q8N1F7-2;H3BPA9;H3BVE2;H3BMX0;H3BNN5;H3BV11;H3BRI8;H3BP95;H3BM93;H3BRD9	TRUE			Grebien et al.	0	0	0	0.199391	0	0	0	0	0.373877	0.313724	0.359035	0.186708	0.200824	0.377147	0.27139	0.211375	0	0	0	0.227762	0.168955	0.201431	0	0.8215	0	0	0.717704	0	0	0.0815355	0	0	0	0.162388	0.461825	0.395852	0.921446	0	0.484805	0	0.216112	0	0.167573	0.158896
NXF1	Q9UBU9;E9PIN3;Q9UBU9-2;B4E227;E9PLA7;H0YDU0	TRUE			Grebien et al.	0.397714	0.72634	0.716172	0	0	0	0	0	0	0	0	0	0	0	0	0	0	0	0	0	1	0.861375	0	0	0	0	0	0	0	0	0	0	0	0	0	0	0	0	0	0	0	0.667487	0.580942	0.657873
PRPF4	O43172-2	TRUE			Grebien et al.	0.465321	0.330896	0.276128	0.389236	0	0	0	0	0	0	0.14617	0	0	0	0	0	0	0	0	0	0.590927	1	0	0	0	0	0	0.121218	0	0	0.160619	0	0.112369	0.0243648	0	0.321486	0	0	0	0	0.300023	0.74548	0.80327	0.709164
RBM39	Q14498-2;Q14498;Q14498-3;G3XAC6;Q5QP23;H0Y4X3;Q5QP22;A0A0U1RQH7;F8WF24;F2Z2Z5;A8MYG5;A0A0U1RQW2;F2Z3E6;F8WF73;H0Y6I9	TRUE			Grebien et al.	0.927905	0.935015	0.808467	0.936519	0.285096	0.228163	0	0	0	0	0.461129	0.499641	0.641881	0.493503	0.737055	0.609251	0	0.368792	0.367342	0.593825	0.691968	0.73073	0	0.386797	0	0.19832	1	0.350629	0.475357	0.502357	0.580291	0.301623	0.687425	0.547283	0.509636	0.695233	0.35259	0	0.39243	0.429036	0.605241	0.591583	0.675715	0.78931
RFC2	P35250;P35250-2;A0A087WVY3;H7C5P4;H7C5P1;H7C5Q7;F8WC37;H7C5A0;H7C5G4	TRUE			Grebien et al.	0.764173	0	0.420737	0	0	0	0	0	0	0	0	0	0	0	0	0	0	0	0	0	0.431083	0.661614	0	0	0	0	0	0	0	0	0	0	0	0	0	0.534182	0	0	0	0	0	0.419599	0.952174	1
RFC3	P40938;P40938-2	TRUE			Grebien et al.	0.557246	0.319027	0.582501	0.229289	0	0	0	0	0	0	0	0	0	0	0	0	0	0.174669	0	0.225947	0.782702	1	0	0	0	0	0	0.0721105	0	0	0	0	0.09761	0	0	0.34242	0	0	0	0	0	0.63111	0.441757	0.511849
RFC4	P35249;C9JZI1;P35249-2;C9J8M3;C9JGY5;F8WE44;C9JXZ7;C9JTT7;C9JW34;H7C1P0	TRUE			Grebien et al.	0.544354	0.294284	0.227202	0.277729	0	0.056878	0.0280908	0.0323843	0	0	0.0303493	0.0329034	0.0115827	0	0	0	0	0	0.10051	0.120698	0.356846	1	0.0412158	0	0	0	0	0.0620372	0	0	0.0211162	0	0.0298199	0	0	0.0600817	0	0.0284617	0	0	0.0205423	0.114786	0.0965251	0.282384
SAFB2	Q14151;Q14151-2;K7EQU4;K7ERX3	TRUE			Grebien et al.	0.271555	0.296447	0.309252	0.245382	0	0	0	0	0	0	0	0	0	0	0	0	0	0	0	0	1	0.91915	0	0	0	0	0	0	0	0	0	0	0	0	0	0	0	0.212627	0	0	0	0.756916	0.6648	0.437216
SIN3A	Q96ST3;H3BP90;H3BNZ3	TRUE	TRUE		Grebien et al.	0.214704	0	0.243418	0.220246	0	0	0	0	0	0	0.196358	0.176347	0.202432	0	0	0	0	0	0	0	0.51362	1	0	0	0	0	0	0.586691	0.683545	0.47491	0.249152	0	0.398135	0	0	0.168381	0	0	0	0	0.135621	0	0.194426	0.461299
SMARCD2	J3KMX2;B9EGA3;Q92925-3;Q92925-2;Q92925;J3QWB6;Q6STE5-2;Q6STE5;F8VZ70	TRUE	TRUE		Grebien et al.	0	0	0	0	0	0	0	0	0	0	0	0	0	0	0	0	0	0	0	0	1	0.442422	0	0	0	0	0	0	0	0	0	0	0	0	0	0	0	0	0	0	0	0	0	0
SMU1	Q2TAY7;Q2TAY7-2	TRUE			Grebien et al.	0.156624	0.181543	0	0	0	0	0	0	0	0	0.15204	0	0	0	0	0	0	0	0	0	0.448717	1	0	0	0	0	0	0.0646167	0	0	0	0	0	0	0	0	0	0	0	0	0	0	0.156093	0.303528
SNRNP70	P08621-2;P08621;P08621-3;M0QYR1;P08621-4;M0QX04	TRUE			Grebien et al.	0.773777	0.658463	0.574649	0.636451	0	0	0	0	0	0	0.503649	0.518042	0.405981	0.0750773	0	0.156196	0	0.211483	0.200982	0.281447	1	0.637367	0.178215	0	0	0	0	0.566058	0.432797	0.399327	0.469339	0.397402	0.43552	0.588421	0	0.250606	0	0	0	0.0339793	0.610615	0.658356	0.672681	0.883751
TCERG1	O14776-2;O14776;G3V220	TRUE	TRUE	TRUE	Grebien et al.	1	0.538851	0.444462	0.345442	0	0	0	0	0	0	0	0	0	0	0	0	0	0	0	0	0.393038	0.390089	0	0	0	0	0	0	0	0	0	0	0	0	0	0	0	0	0	0	0	0.112965	0.0769525	0.268325
TOP1	P11387;E5RIC7;Q969P6-2;E5RJ33;E5RJ95;E5RFS0;Q969P6	TRUE			Grebien et al.	0.560499	1	0.506188	0.461957	0	0	0	0	0	0	0	0	0	0	0	0	0	0	0	0	0.201271	0	0	0	0	0	0	0	0	0	0	0	0	0	0	0	0	0	0	0	0	0.163515	0	0.132098
TOP2A	P11388;P11388-2;P11388-3;P11388-4;J3KTB7;H7BZ82	TRUE			Grebien et al.	1	0.776445	0.628219	0.335559	0	0	0	0	0	0	0	0	0	0.0182081	0	0	0	0	0	0.00636084	0.321093	0.272726	0	0	0	0	0	0.0644425	0.0812186	0	0.0484563	0	0.0756344	0.0461459	0	0	0	0	0	0	0	0.106175	0.108961	0.163297
USP39	B9A018;Q53GS9;Q53GS9-3;A0A087X1B2;Q53GS9-2;F8WC91;A0A087WW31;C9JIU2;C9J0X5	TRUE			Grebien et al.	0.515253	0.488704	0.586256	0.357339	0	0	0	0	0	0	0	0.089271	0	0	0.202826	0	0	0	0	0	0.965493	1	0.077771	0	0.0812105	0	0.0391528	0.190782	0.227109	0.221056	0.14989	0.112705	0.222657	0.137819	0.0613456	0.0791402	0.128066	0.403954	0.116234	0.164491	0.360212	0.471067	0.602799	0.580583
ZFR	Q96KR1;H0Y8W1	TRUE	TRUE		Grebien et al.	0.695536	0.694406	0.684992	0.538245	0	0	0	0	0	0	0	0	0	0	0	0	0	0	0	0	1	0.817147	0	0	0	0	0	0	0	0	0	0	0	0	0	0.079287	0	0	0	0	0	0.561508	0.618792	0.822346
CDK8	P49336-2;P49336;A0A0D9SFZ2;A0A0D9SEP3;F5H6D4	TRUE	TRUE		Giambruno et al.	0.877437	0.938738	0.850864	0.671051	0	0	0	0	0	0	0	0	0	0	0	0	0	0	0	0.742999	0.968934	0.903997	0	0	0	0	0	0	0	0	0	0	0	0	0	0	0	0	0	0	0	0	0.894686	1
CDK9	P50750;P50750-2;X6RE90	TRUE	TRUE		Giambruno et al.	0.69709	0.699619	0.672374	0.565376	0	0	0	0	0	0	0	0	0	0.0964396	0	0	0	0	0	0.523849	1	0.889036	0	0	0	0	0	0.11641	0	0.3743	0.306737	0.169004	0.233486	0.135538	0	0.313186	0	0.169196	0.14131	0.117254	0.104662	0.788402	0.786852	0.922849
DDX41	Q9UJV9;J3KNN5;D6RGI7;D6RD33;H0YA06;H0Y8L8	TRUE			Giambruno et al.	0.511126	0.178815	0.270098	0.278098	0.413193	0	0.519047	0	0	0	0	0	0	0.201229	0.335551	0.142682	0.306779	0	0	0.249025	0.52426	1	0	0	0	0	0	0.354015	0.122224	0.239146	0.340613	0.298385	0.199982	0.145183	0.274774	0.416465	0.485882	0.165765	0.184093	0.257864	0	0.414276	0.536162	0.626985
DDX5	J3KTA4;P17844;P17844-2;J3QRQ7;J3KRX8;J3QR02;X6RLV5;J3QSF1;J3KRZ1;J3QKN9	TRUE			Giambruno et al.	0.921662	0.901859	0.824272	0.594438	0.0969282	0.0864308	0.0848795	0.127131	0.0982477	0.0853191	0.180083	0.175707	0.146019	0.169696	0.181176	0.229541	0.0757732	0.0734099	0.130845	0.273779	0.950991	0.883086	0.120946	0.208524	0.0976281	0.103053	0.175414	0.0539105	0.0667723	0.0588918	0.0375721	0.0592014	0.0985122	0.0272114	0.120756	0.267643	0.112138	0.102695	0.189679	0.10589	0.22519	0.798716	0.930171	1
ELAVL1	Q15717;Q15717-2;M0QZR9;M0R055;B1APY9;B1APY8;A0A0A0MRX1;A0A0R4J2E6;Q12926-2;Q12926;P26378-4;P26378-2;P26378-5;P26378;P26378-3	TRUE			Giambruno et al.	0.940236	0.627772	0.556433	0.458082	0	0	0	0	0	0	0.276186	0.150307	0.259409	0.232191	0.181859	0.265798	0.0343099	0	0.164757	0.369459	0.828441	0.935061	0.0698968	0	0.0293515	0	0.137785	0.0229085	0.0105968	0.0224117	0	0.00892751	0.0164709	0	0	0.0323414	0	0.0194493	0.123866	0.011802	0.0523544	0.362721	0.688754	1
EP400	Q96L91-4;Q96L91-3;Q96L91-5;Q96L91-2;Q96L91;A0A0A0MR70;A0A0A0MR80;A0A0A0MR72	TRUE	TRUE	TRUE	Giambruno et al.	0.117181	0.39957	0	0	0	0	0	0	0	0	0	0	0	0	0	0	0	0	0	0	0.633164	0.43033	0	0	0	0	0	0	0	0	0	0	0	0	0	0	0	0	0	0	0	0	0.848203	1
HNRNPA0	Q13151	TRUE			Giambruno et al.	0.805364	0.908858	1	0.624837	0.0293427	0	0	0	0.0416324	0.00739594	0.131018	0.222117	0.159772	0.073362	0.0770455	0.129474	0.069967	0	0.140377	0.501913	0.750148	0.578015	0.0858977	0.0436231	0.035868	0.0239283	0.138802	0.0117369	0.0030226	0	0.00860744	0	0.0218813	0	0	0.0717487	0	0.0054888	0.167036	0.0770822	0.0580598	0.393577	0.614839	0.675866
HNRNPK	P61978-3;Q5T6W2;S4R457;S4R359	TRUE			Giambruno et al.	0	0	0	0	0	0	0	0	0	0	0.360267	0.722937	0.754675	0	0	0	0	0	0	0	0	0	0	0.510234	0	0	0	0.136645	0	0	0	0	0	0	0	0	0	0	0	0	0	0	0	0
HNRNPU	Q00839-2	TRUE			Giambruno et al.	0.309801	0.362283	0	0	0	0	0	0	0	0	0	0	0	0	0	0	0	0	0	0	0.944786	0.402125	0	0	0	0	0	0	0	0	0	0	0	0	0	0	0	0	0	0	0	1	0.45207	0.469306
HNRNPU	Q00839;Q5RI18	TRUE			Giambruno et al.	0.778864	0.741974	0.858703	0.685551	0.0439941	0.0247416	0.00660489	0.0192012	0.0266125	0.016128	0.231717	0.204225	0.19891	0.147202	0.175113	0.172024	0.0467244	0.0949777	0.351519	0.448752	1	0.710974	0.0787546	0	0.0240903	0.0134541	0.0348817	0.169684	0.0849579	0.133751	0.152639	0.06498	0.0424007	0.126431	0.0223696	0.0966531	0.0259398	0.0890024	0.0876919	0.0479882	0.40994	0.690052	0.712521	0.856512
KHSRP	A0A087WTP3;Q92945;M0R0I5;M0QYH3;M0R3J3;M0QYG1;M0R0C6;M0QXW7	TRUE	TRUE		Giambruno et al.	0.0683681	0.0417021	0.0319133	0.0405348	0	0	0	0	0	0	0.0400886	0.0200145	0.0197405	0.0660882	0.0618832	0.0731512	0.0251974	0	0	0.00620572	0.0107006	0.00734392	0	0	0	0	0	0	0.00691052	0.00974259	0	0	0	0	0	0	0	0	0.558369	0.0624615	0.0889953	0.0318616	0.0386376	0.0511417
MCM5	P33992;B1AHB1;B1AHA9;B1AHB2;F8WFD7	TRUE			Giambruno et al.	0.0246933	0	0	0	0	0	0	0	0	0	0.660445	0.667417	0.519884	0.753677	0.307275	0.548359	0	0	0	0	0.122589	0.0429548	0.678094	0.118745	0.0465025	0	0.200098	0.787189	0.538868	0.672881	0.668867	0.365456	0.403048	0.479536	0	0	0	0	0.148993	0.183893	0.287808	0.231864	0.313882	0.302739
NONO	Q15233;Q15233-2;H7C367;C9IZL7;C9JYS8	TRUE	TRUE	TRUE	Giambruno et al.	1	0.890937	0.84666	0.634619	0.0156091	0.00576389	0.00412152	0.042794	0	0	0.000787123	0	0.000770332	0.00144358	0	0.00165581	0.00590397	0.00207803	0.0236758	0.257279	0.875138	0.382549	0	0	0	0	0	0	8.74767e-05	0.000387045	0	0	0.00199977	0.000118244	0.00124721	0.0398631	0	0	0	0	0.144354	0.584458	0.567972	0.826026
PRKDC	P78527;P78527-2;F5GX40	TRUE			Giambruno et al.	0.126248	0.164257	0.181956	0.267167	0.00889593	0	0.0177289	0.0114663	0.0421031	0.104432	0.542632	0.240933	0.224364	0.83423	0.664861	0.621468	0.164379	0.0315439	0.0134566	0.0475467	0.132092	0.112532	0.414182	0.0425649	0.0908759	0.0320475	0.206318	0.69401	0.573804	0.582296	0.565953	0.482427	0.404703	0.415976	0.0179063	0.1197	0	0.106139	0.111829	0.151243	0.245746	0.339541	0.21808	0.0861907
PRPF19	Q9UMS4;F5GY56;H0YGF3;F5H2I0;H0YGZ5	TRUE			Giambruno et al.	0.257943	0.226344	0.215779	0.283569	0	0	0	0.0829637	0	0	0.423117	0.38573	0.389825	0.655816	0.570598	0.457538	0.241128	0.0889356	0.0751858	0.1124	1	0.663579	0.285315	0.167956	0.153344	0.0662118	0.289966	0.494619	0.211489	0.272451	0.262629	0.204449	0.197561	0.255914	0.122226	0.151381	0.0668149	0.21026	0.0943295	0.0655148	0.207587	0.414609	0.471113	0.740332
PSPC1	Q8WXF1-2;Q8WXF1;X6RDA4	TRUE			Giambruno et al.	0.417393	0.377211	0.274728	0.244876	0	0	0	0	0	0	0	0	0	0	0	0	0	0	0	0.0732139	0.669932	0.121058	0	0	0	0	0	0	0	0	0	0	0	0	0	0	0	0	0	0	0.0373797	0.49857	0.750372	1
PTBP1	A0A0U1RRM4;P26599;P26599-2;P26599-3;A6NLN1;A0A0D9SF20;K7EKJ7;K7ELW5;K7EK45;A0A087WUW5;K7ES59;A0A087WU68;K7EKX4;X6R242;Q9UKA9-5;Q9UKA9-6;Q9UKA9;Q9UKA9-2;Q9UKA9-4;Q9UKA9-3	TRUE			Giambruno et al.	1	0.797811	0.666725	0.551072	0.0277725	0.0153878	0.0230069	0.0640362	0.018281	0.0164944	0.0560472	0.061089	0.0719075	0.0980781	0.0727171	0.0912107	0.0302179	0.0188612	0.0225616	0.233468	0.553666	0.305581	0.00992584	0.00215731	0.00184204	0	0.0163197	0.0134908	0.0160061	0.0122561	0.0124025	0.030205	0.0247644	0.00573433	0.0291923	0.0409155	0.0264982	0.0291351	0.0373311	0.0173112	0.0845365	0.191143	0.299215	0.512041
PUF60	A0A0J9YVP6;A0A0J9YXX5;Q9UHX1-2;Q9UHX1;A0A0J9YYL3;A0A0J9YXJ8;Q9UHX1-4;Q9UHX1-3;A0A0J9YVR6;E9PQ56;A0A0J9YWM1;H0YEM1;H0YCP8;E9PMU7;E9PN18;E9PL19	TRUE			Giambruno et al.	0.253339	0	0.372372	0.391387	0.542509	0.388263	0.518506	0	0.216457	0	0.592178	0.329595	0.468241	0.689025	0.517561	0.45826	0.453936	0.359655	0	0.150488	0.148504	0.208208	0.320415	0	0	0	0.0866613	1	0.504455	0.580522	0.595187	0.566539	0.492976	0.198547	0.434425	0.46813	0	0.337108	0.18777	0.145948	0.511097	0.51155	0.367297	0.630599
RAD50	Q92878;Q92878-2;Q92878-3;E7ESD9;E7EN38;H7C0P8;C9JNH8;E9PM98;H7C0V2	TRUE			Giambruno et al.	0.052963	0.0964746	0.0624232	0.0579625	0	0	0	0	0	0	0.145953	0	0.0478372	0	0	0.0399069	0.14206	0	0	0	0.256355	0.5085	0	0	0	0	0	0.453359	0.0636669	0	0	0	0	0	0	0	0	0	0	0	0	0.243753	0.0896714	0.222023
RFC5	P40937;P40937-2;F5H304;C9JH72;F5H0U6;E9PEP3;F5H5S0	TRUE			Giambruno et al.	0.692096	0.526633	0.425339	0.407427	0	0	0	0	0	0	0	0	0	0	0	0	0	0	0.251529	0	0.611691	1	0	0	0	0	0	0.144864	0	0.116819	0.114231	0	0.163931	0	0	0.289252	0	0	0	0	0	0.299648	0.356038	0.589015
RUVBL2	Q9Y230;Q9Y230-2;M0R0Y3;X6R2L4;M0QXI6;M0QXZ7;M0R0Z0	TRUE			Giambruno et al.	0.334116	0.275429	0.250756	0.26569	0.169314	0.0896928	0.0788726	0.0767337	0.245654	0.121421	0.320028	0.26063	0.293093	0.331025	0.388631	0.404184	0.250603	0.0994399	0.199191	0.281937	0.420078	0.772059	0.334537	0.704033	0.38938	0.513576	0.667326	0.360871	0.312671	0.294972	0.259683	0.295583	0.325835	0.302481	0.224631	0.255208	0.24235	0.212338	0.265224	0.253212	0.297473	0.286397	0.389357	0.423786
SF1	Q15637-4;Q15637-6;Q15637-3;Q15637-2;Q15637;Q15637-7;H7C561	TRUE		TRUE	Giambruno et al.	0.932334	0.672718	0.663785	0.491867	0	0	0	0	0	0	0	0.0937212	0.099257	0	0	0	0	0	0	0.286687	0.682324	0.556791	0	0	0	0	0	0	0	0	0	0	0	0	0	0.0290523	0	0	0	0	0.574274	0.816247	0.665365	1
SFPQ	P23246-2;P23246;H0Y9K7	TRUE			Giambruno et al.	0.976247	0.935693	0.865997	0.550885	0	0	0	0.00182119	0	0	0	0	0	0.000361854	0	0	0.00170622	0.000884984	0.0163081	0.279959	1	0.466947	0	0	0	0	0	0.00107271	0	0	0	0	0.000163573	9.08116e-05	0	0.0435452	0	0	0	0	0.138442	0.721739	0.815264	0.845453
SMARCA4	Q9HBD4;A0A0A0MT49;P51532-5;P51532-2;P51532-3;P51532-4;P51532;A0A0U1RQE1;K7EP28;A0A0U1RRF5	TRUE	TRUE		Giambruno et al.	0.0552545	0	0	0	0	0	0	0	0	0	0.149994	0.107083	0.0707463	0.139958	0.0660141	0.120239	0	0	0	0	1	0.188474	0	0	0	0	0	0.233083	0.101124	0.140921	0.153558	0.0767022	0.0435496	0.120769	0	0	0	0	0	0	0	0.150896	0.132653	0.212985
SMARCC2	Q8TAQ2;F8VXC8;Q8TAQ2-2;Q8TAQ2-3;F8VZW6	TRUE	TRUE	TRUE	Giambruno et al.	0	0	0	0	0	0	0	0	0	0	0.169998	0.353346	0.104142	0.420459	0.323485	0.335527	0	0	0	0	1	0.909858	0.372681	0	0	0	0	0.575056	0.108216	0.567773	0.441097	0	0.344457	0	0	0	0	0	0	0	0.0729929	0	0.388152	0.689937
SMC3	Q9UQE7	TRUE			Giambruno et al.	0.657367	0.546924	0.440074	0.364597	0	0.00135974	0	0	0	0	0.0169675	0.00173103	0.00221983	0.00716263	0.00299417	0.00127266	0.00432563	0.00369444	0.00305395	0.0315186	0.691269	1	0.00259232	0	0	0	0	0.0548945	0.00120558	0.0141501	0.00432509	0.000841194	0	0.000843474	0	0.00166278	0	0	0.00114325	0	0.00540408	0.0934747	0.164431	0.482669
SNRPA1	P09661;H0YMA0;H0YLR3;H0YKK0	TRUE			Giambruno et al.	0.839153	1	0.681457	0.558211	0	0	0	0	0	0.00972424	0.0239866	0	0	0.00926726	0.0496588	0	0.0455921	0	0.0710113	0.354172	0.447287	0.444849	0	0	0	0	0.0276359	0.0275769	0.0156558	0	0	0.0238535	0	0	0	0.0150902	0	0.0272989	0	0.0241259	0.0199246	0.255398	0.311084	0.734878
SNRPD3	P62318-2;P62318;H3BT13	TRUE			Giambruno et al.	0.94648	0.857763	0.807578	0.826456	0.070711	0	0	0.0664554	0	0	0.131207	0.134288	0.0574997	0.104646	0	0.0475817	0	0	0.27047	0.179147	0.783507	0.538485	0.109868	0.0536056	0	0.0899185	0.0719057	0.146618	0.0852325	0.0923489	0.108386	0.122883	0.142052	0.108861	0.0299961	0.270904	0.0338796	0.113761	0.0504503	0.054194	0.311582	0.870698	1	0.826482
SNRPE	P62304;A6NHK2	TRUE			Giambruno et al.	0.884185	1	0.946093	0.816871	0	0	0	0	0	0	0.222563	0.131608	0.18056	0.169627	0.131477	0.0270489	0	0.0613534	0.233217	0.555118	0.757513	0.490873	0	0	0	0	0	0.159981	0.130216	0.132699	0.121617	0.142626	0.12726	0.155399	0	0.243475	0.0984462	0.0629196	0.0779626	0	0.406441	0.774534	0.660765	0.657722
SRSF7	A0A0B4J1Z1;C9JAB2;Q16629-3;Q16629-2;Q16629-4;Q16629	TRUE			Giambruno et al.	0	0	0	0	0	0	0	0	0	0	0.20674	0.232377	0	0.325569	0	0	0	0	0	0	0	0	0	0	0	0	0	0	0	0	0	0	0	0	0	0	0	0	0	0	0	0	0	0
TBL1XR1	Q9BZK7;A0A0D9SF63;A0A1B0GVH3;O60907-2;O60907;A0A0D9SFI2;A0A0D9SF25;A0A1B0GUU2;F8W9D8;C9IYU9	TRUE	TRUE	TRUE	Giambruno et al.	0	0.442262	0	0	0	0	0	0	0	0	0.259335	0.537977	0.556771	0.757376	0.197561	0.263918	0	0	0	0.259797	0.916311	1	0	0.218686	0	0	0	0.673627	0.596673	0.65855	0.599562	0.330367	0.572199	0.50481	0	0.251917	0	0	0.272179	0	0.681538	0.463331	0.709958	0.85454
TCEB2	Q15370;Q15370-2;B8ZZU8;A0A0B4J296;I3L0M9	TRUE			Giambruno et al.	0	0	0	0.331261	0	0	0	0	0	0	0.397128	0.279634	0.31698	0.936422	0.767669	0.613608	0	0	0	0	0.474433	0.681216	0	0	0	0	0	0.955404	0.617783	0.770695	0.721766	0	0.194404	0.622824	0	0	0	0	0	0	0	0.280265	0.631681	0.594611
THOC2	Q8NI27;A0A0C4DG98;Q8NI27-2;H0Y7U4;H7C477;B7ZBA0;H0Y594;H0Y815;F2Z2V2;B7ZB98	TRUE			Giambruno et al.	0.809311	1	0.578193	0.811997	0	0	0	0	0	0	0.391116	0	0	0.25801	0	0.491871	0	0	0	0.161148	0.503503	0.886438	0.230416	0.369733	0	0	0	0.203227	0	0.216966	0.230401	0.372177	0.252214	0.198946	0	0.43473	0	0.55762	0.230115	0	0.249562	0.504761	0.857795	0.856378
UBR5	E7EMW7;O95071-2;O95071;E7ET84;E5RFK7;H0YBB4;H0YAV7	TRUE			Giambruno et al.	0	0	0	0	0	0	0	0	0	0	0.269263	0.29861	0	0	0	0.216051	0	0	0	0	0.256724	1	0	0	0	0	0	0.28307	0.261026	0.218493	0.263764	0.320859	0.351496	0.314339	0	0	0	0	0	0	0	0	0	0
YY1	P25490;H0YJV7;O15391;H0YJU4	TRUE	TRUE		Giambruno et al.	0.0895171	0.0959487	0.0985869	0.0677815	0	0	0	0	0	0	0.329223	0.383609	0.210449	0.12834	0.155932	0.173319	0	0	0.131574	0.107093	0.105563	0.0966778	0.148543	0	0.0332605	0	0	0.0886652	0.0317674	0.0875734	0.0818677	0	0	0	0	0.0729108	0	0	0.072842	0.0713798	0.142075	0.129619	0.0858492	0.100974
CEBPB	P17676-3;P17676-2;P17676	TRUE	TRUE	TRUE	biogrid	0	0	0	0	0	0	0	0	0	0	0	0	0	0	0	0	0	0	0	0	0	0	0	0	0	0	0	0	0	0	0	0	0	0	0	0	0	0	0	0	0	0	0	0
EDF1	O60869;O60869-2;O60869-3	TRUE			biogrid	0.791639	1	0.825579	0.660015	0.034089	0	0.0103329	0	0	0	0	0	0	0	0	0	0	0	0.240865	0.490778	0.424364	0.218821	0	0	0	0	0	0	0	0	0	0	0	0	0	0	0	0	0	0	0.00237855	0.289089	0.398753	0.487555
SEP02	Q15019;Q15019-2;B5MCX3;Q15019-3;H7C2Y0;C9J2Q4;C9JB25;C9JZI2;C9IZU3;C9J938;H7C310;C9JT15;C9JSE7;A0A1B0GXJ2;C9JFT1;F8WB65					1	0.625353	0.419374	0.376853	0	0	0	0.0194045	0	0	0	0	0	0.0146785	0	0	0	0	0	0.0323823	0.0393442	0.695669	0	0	0	0	0	0.0810387	0	0.0141303	0	0	0	0	0	0	0	0	0	0	0	0	0.175442	0.221105
SEP06	B1AMS2;Q14141-2;Q14141-4;Q14141;Q14141-3					1	0.76919	0.478813	0.381981	0	0	0	0	0	0	0	0	0	0	0	0	0	0	0	0	0	0.794681	0	0	0	0	0	0.0294932	0	0	0	0	0	0	0	0	0	0	0	0	0	0	0.130452	0.208599
SEP07	E7ES33;E7EPK1;Q16181-2;Q16181;G3V1Q4;Q5JXL7;A0A0U1RRM2;A0A0U1RRE1;A0A0U1RRH9;A0A0U1RQK0;A0A0U1RRD1;Q6ZU15					0.82776	0.666438	0.485917	0.448923	0.0189297	0	0.0328038	0.0792238	0	0	0	0	0	0	0	0	0	0.000991921	0	0.0865555	0.126864	1	0.0247535	0	0	0	0	0.0286631	0	0	0	0	0	0	0	0	0	0	0	0	0	0.0737377	0.265997	0.295725
SEP08	Q9UHD8-2;Q9UHD8-7;Q9UHD8-5;Q9UHD8;Q9UHD8-3;Q9UHD8-4;Q9UHD8-9;Q9UHD8-8;K7EL40;K7EK18;K7EPY1;K7ER52;K7EIE4;K7EQD7;K7EJV0;K7ELJ9;K7EIR4;K7EKN4;K7EN52;K7ENQ5;K7EJ51;K7EJZ2;K7ER34;K7ER14;K7ERG1					1	0.548953	0.326583	0.298405	0	0	0	0	0	0	0	0	0	0	0	0	0	0	0	0.057857	0.0439497	0.603135	0	0	0	0	0	0	0	0	0	0	0	0	0	0	0	0	0	0	0	0.0363975	0.158384	0.178764
AARS	P49588;P49588-2;H3BPK7					0	0	0	0	0	0	0	0	0	0	0.393195	0	0.0237078	0.234467	0	0	0	0	0	0	0	0	0.0106054	0	0	0	0	0.109352	0	0	0	0	0	0	0	0	0	0	0	0	0	0	0	0
ABCE1	P61221;D6R9I9;D6RGF4;H0Y990					1	0.807161	0.845092	0.773697	0	0	0	0	0	0	0	0	0	0	0	0	0	0	0.016621	0.183504	0.0576561	0.250796	0	0	0	0	0	0	0	0	0	0	0	0	0	0	0	0	0	0	0	0.0497818	0.087073	0.186538
ABCF1	Q8NE71;Q8NE71-2;Q5STZ8;H0YGW7;A0A0G2JIC2;F5GYK6					0	0	0	0	0	0	0	0	0	0	0	0	0	0.421157	0	0	0.258582	0	0	0	0	0	0	0	0	0	0	0.342395	0	0	0	0	0	0	0	0	0	0	0	0	0	0.314215	0.0929819	0
ACLY	P53396-2;P53396;P53396-3;K7ESG8;K7EIE7					0.0252532	0	0.0494181	0	0	0	0	0	0	0	0.207776	0	0.0169442	0.601262	0	0	0.108717	0.0327637	0	0	0.496857	0	0	0	0	0	0	0	0	0	0	0	0	0	0	0	0	0	0	0	0	0.125714	0	0.0350799
ACSL1	B7Z3Z9;E7EPM6;P33121-3;P33121;P33121-2;H0Y9U7;D6RER0;H0Y9Z9;E7ERD7;Q9UKU0-7;Q9ULC5-4;Q9UKU0-2;Q9ULC5;Q9UKU0-5;Q9UKU0-3;Q9UKU0;Q9UKU0-6;Q9UKU0-8;Q9UKU0-1;Q9ULC5-3					0.259347	0.22596	0.251264	0.333922	0.345752	0.425325	0	0.319142	0.77916	0.434316	0	0	0	0	0	0	0	0	0.373692	0.298008	0.125347	0.625274	0	0.419139	0	0	0	0	0.406222	0.181958	0.166127	0.320226	0.326118	0.211934	1	0.835339	0.455196	0.558396	0.526886	0.216142	0.602502	0.359501	0.338135	0.415199
ACTG1	P63261;I3L3I0;I3L1U9;K7EM38;I3L3R2;J3KT65					0	0.0288278	0.00542491	0.0190138	0.0891287	0.0734688	0.0357705	0.0964415	0.246645	0.189947	0.917963	0.759259	0.909181	0.842457	0.762162	0.896517	0.229839	0.230218	0.133961	0.0855952	0.0308853	0.0359873	0.77958	0.563235	0.489879	0.532638	0.750401	0.841628	0.357573	0.464538	0.48078	0.201315	0.135816	0.417718	0.0678923	0.0928001	0.183337	0.154085	0.164602	0.160831	0.191881	0.0712389	0.105102	0.0985861
ACTN1	P12814-2;P12814;P12814-3;P12814-4;G3V2N5;H7C5W8;G3V5M4;H0YJ11;H0YJW3;G3V380					0	0	0	0	0	0	0	0	0.170873	0.0834075	0.252119	0.318342	0.239481	0.4594	0.560999	0.566558	0.0482619	0	0	0	0	0	0.309102	1	0.359325	0.361972	0.515286	0.171588	0.198955	0.22675	0.245094	0.171126	0.141488	0.187559	0	0	0	0.00270353	0.198779	0.050206	0.0515083	0	0	0.0117197
ACTN4	O43707;O43707-2;F5GXS2;O43707-3;H7C144;K7EP19					0	0	0	0	0	0	0	0	0.182504	0.102006	0.342147	0.521969	0.449595	0.430916	0.575365	0.720883	0.0942997	0	0.0189703	0.0229536	0	0	0.348222	0.959436	0.271483	0.272528	0.525573	0.217798	0.199925	0.287144	0.313726	0.187256	0.167178	0.237178	0	0	0	0	0.200014	0.0563714	0.07228	0.00527949	0.0138071	0.0100747
ACTR1A	P61163;R4GMT0;A0A1B0GVS3					0	0	0	0	0	0	0	0	0	0	0	0	0	1	0.66725	0	0	0	0	0	0	0	0.855609	0	0	0	0	0.543005	0	0	0	0	0	0	0	0	0	0	0	0	0	0	0	0
ACTR2	P61160;P61160-2;F5H6T1;A0A1B0GWD0;A0A1B0GWH0					0	0.12786	0.128963	0.201909	0	0	0	0.313592	0	0	0.430818	0.315663	0.184456	0.718126	0	0.0619241	0.54829	0	0.346299	0.180206	0.110749	0.45777	0.272043	0	0	0	0.187923	0.373873	0.22305	0.257271	0	0	0	0.1659	0	0.472053	0	0	0.309144	0	0.432538	0.424859	0.36195	0.275253
ADAR	H0YCK3;P55265-5;P55265-3;P55265-2;P55265;P55265-4					0.716348	0.748786	0.962886	0.792869	0	0	0.294206	0.822033	0.181485	0	0	0	0	0	0.236887	0	0.28681	0.30181	0.298112	0	0.923109	0.775808	0	0	0	0	0	0	0	0	0	0	0	0	0.331534	1	0	0	0	0.507312	0.470901	0.544719	0.745642	0.757735
AHCY	P23526;P23526-2					0.0553661	0.0614962	0.0470936	0	0	0	0	0	0	0	0.670128	0	0.0926964	0.609259	0	0	0	0	0.0529483	0	0	0	0	0	0	0	0	0.058041	0	0	0	0	0	0	0	0	0	0	0	0	0	0.0785684	0	0.0591406
AHSA1	O95433;O95433-2;H0YJG7;G3V438;H0YJU2;G3V3W9;H0YJ63					0.0801921	0	0	0	0	0	0	0	0.0486867	0	0.509015	0	0.0838461	0.624352	0.0766451	0.0695962	0.207797	0.118988	0	0	0.0489998	0.283315	0.189939	0.124963	0	0	0.14023	0.694268	0.167309	0.355827	0.0967917	0	0.181154	0.0959816	0	0.166311	0	0	0	0	0.100925	0	0.044629	0.0411713
AIMP2	Q13155;A8MU58;F8W950					0	0	0	0	0	0	0	0	0	0	0	0	0	0	0	0	0	0	0	0	0	0	0	0	0	0	0	0	0	0	0	0	0	0	0	0	0	0	0	0	0	0	0	0
AIP	O00170;E9PMH2;V9GYQ3					0.146901	0.064772	0.0672672	0.0825763	0	0	0	0	0	0	0.12287	0.022998	0.0167023	0.14301	0	0	0.0528416	0	0	0	0	0	0	0	0	0	0	0.029772	0	0.0165963	0	0	0	0	0.0405458	0	0	0	0	0	0	0.340247	0.555157	1
AK6	Q9Y3D8;A0A087WY94;A0A087WVD7;D6RDH4;Q9Y3D8-2					0	0	0	0	0	0	0	0	0	0	0.149175	0	0.230336	0.525774	0.619508	0.6221	0	0	0	0	0	0	0.452654	1	0.233778	0.371223	0.63502	0	0	0	0	0	0	0	0	0	0	0	0	0	0	0	0	0
ALDOA	J3KPS3;P04075;H3BQN4;P04075-2;H3BUH7;H3BPS8;H3BU78;H3BMQ8;H3BR04;H3BR68					0.162641	0.227797	0.251026	0.23208	0	0.161575	0.474624	0	0.0538873	0	0	0	0.0439145	0.259833	0.147607	0.0819563	0.592104	0.376908	0.54342	0.337369	0.0390436	0	0	0	0	0	0	0.122673	0	0.0533272	0.0279973	0.039038	0.0579038	0.0544943	0.495267	0.264547	0.171592	0.0802847	0.177754	0.181628	0.41025	0.686787	0.382231	0.234397
ALKBH5	Q6P6C2;Q6P6C2-1;Q6P6C2-3;K7ER58					0.9765	1	0.786318	0.579566	0	0	0	0	0	0	0	0	0	0	0	0	0	0	0	0.467312	0.855376	0.749448	0	0	0	0	0	0	0	0	0	0	0	0	0	0.0213416	0	0	0	0	0	0.644065	0.675947	0.60276
ALYREF	E9PB61					0.747973	0.635935	0.841344	0.670073	0.370486	0.267762	0.0792547	0.140424	0	0.071545	0.125013	0.15205	0.0607681	0.041843	0.0426533	0.100602	0.242717	0.0878523	0.965528	0.699299	0.835518	0.951579	0.0395133	0.162859	0	0.0484847	0.144353	0.0434012	0.060865	0.0902147	0.0749003	0.0974025	0.0975336	0.08676	0.0992235	0.451478	0.063726	0.0474386	0.0511012	0.0292113	0.334014	0.736038	0.70546	0.571863
ANAPC7	Q9UJX3;Q9UJX3-2;H0YIW2					0.136012	0	0	0	0	0	0	0	0	0	0.178184	0	0.210419	0.159712	0.226551	0.219735	0	0	0	0	0.844094	0.404596	0	0	0	0	0.181007	0.0944378	0	0.558375	0.267683	0.234671	0.224692	0.361298	0	0	0	0.285026	0	0	0	0	0	0.0692873
ANLN	Q9NQW6;Q9NQW6-2;H7C1K5;H7C3S1;H7C167;H7C1C2;H7C0Y6;C9JJT6	TRUE	TRUE	TRUE		0.280493	0.220116	0.0755763	0.1723	0	0	0	0	0	0	0	0	0	0	0	0	0	0	0	0	0.643883	1	0	0	0	0	0	0	0	0	0	0	0	0	0	0	0	0	0	0	0	0.164132	0.236177	0.336277
ANXA5	P08758;D6RBL5;E9PHT9;D6RBE9;D6RCN3					0	0	0	0	0	0	0	0	0	0	0.230189	0	0	0	0	0	0	0	0	0	0	0	0	0	0	0	0	0.255663	0	0	0	0	0	0	0	0	0	0	0	0	0	0	0	0
ANXA6	P08133;P08133-2;E5RJF5;E5RK63;E5RFF0;E5RI05;E5RJR0;E5RIU8					0	0.0428003	0	0.00824806	0	0	0	0	0	0	0.513439	0.0108923	0.0541466	0.383596	0.0131017	0.0132483	0.0377694	0.0199154	0	0	0	0.0052228	0.314763	0	0	0	0.0101708	0.722981	0.0832518	0.0636029	0.0595105	0	0	0.0385237	0	0	0	0.0892029	0	0	0	0.0660636	0	0
AP1B1	Q10567-3;Q10567-2;Q10567;Q10567-4;C9J1E7;H7C034					0.240025	0.165375	0.252135	0	0	0	0	0	0	0	0.287464	0.377276	0.332717	0.828881	0.867158	0.44279	0	0	0	0	0.378624	0.521978	0	0.159716	0	0	0.213502	0.669816	0.261151	0.294356	0.276838	0.273425	0.203352	0.264354	0	0.543785	0	0	0	0	0	0	0	0.360665
AP2B1	P63010;P63010-2;A0A087X253;P63010-3;A0A087WU93;A0A087WZQ6;A0A087WYD1;K7ERB2;K7EN71;K7EJX1;A0A087WXS3;K7EKZ5;K7EJ01					0.378385	0.54151	0.369694	0.354449	0	0	0	0	0	0	0	0	0	0.507969	0.293192	0.238988	0	0	0	0	0.87416	1	0	0	0	0	0	0.246903	0.124432	0	0.161553	0	0	0	0	0.172191	0	0	0	0	0	0.146977	0.175491	0.0883284
AP2M1	A0A087WY71;E9PFW3;Q96CW1-2;Q96CW1;C9JJ47;H7C4C3;C9JTK4;C9JGT8;C9JJD3;C9JPV8					0.94668	0.767776	0.501961	0.585205	0	0	0	0	0	0	0	0	0	0	0	0	0	0	0	0	1	0.885731	0	0	0	0	0	0	0	0	0	0	0	0	0	0	0	0	0	0	0	0	0	0.370891
APEH	C9JIF9;P13798;C9JLK2;H7C1U0;H7C393					0	0	0	0	0	0	0	0	0.340271	0.325065	0.35484	0.422773	0.582249	0.42375	0.707619	1	0.190931	0	0	0	0	0	0.352447	0	0.149826	0	0.147767	0.326151	0.130714	0.312778	0.314755	0.156469	0.116402	0.259718	0	0	0	0.332981	0.207565	0.100779	0.0817292	0	0	0
APEX1	P27695;G3V5Q1;G3V3M6;A0A0C4DGK8;G3V3C7;G3V5D9;G3V5M0;G3V359;H7C4A8;G3V3Y6					1	0.680363	0.705949	0.64047	0	0	0	0	0	0	0	0	0	0	0	0	0	0	0	0.457001	0.263314	0.113989	0	0	0	0	0	0	0	0	0	0	0	0	0	0.14297	0	0	0	0	0	0.281529	0.217595	0.375704
ARHGAP15	Q53QZ3;B8ZZK0					0.987967	1	0.87414	0.783784	0	0	0	0	0	0	0	0	0	0	0	0	0	0	0.0726844	0.88027	0.970196	0.984504	0	0	0	0	0	0	0	0	0	0	0	0	0	0	0	0	0	0	0	0.748267	0.727663	0.948188
ARHGDIA	P52565;J3KRE2;J3KTF8;J3QQX2;P52565-2;J3KRY1;J3KS60					0	0	0	0	0	0	0	0	0	0	0	0	0	0	0	0	0	0	0	0	0	0	0	0	0	0	0	0	0	0	0	0	0	0	0	0	0	0	0	0	0	0	0	0
ARHGDIB	P52566;H0YGX7;F5H3P3;F5H6Q0;F5H2R5					0.00383876	0.0114051	0.0164235	0.0283766	0	0	0	0	0	0	0.00544559	0	0	0.00802184	0	0	0.047292	0.0367958	0	0.0135061	0	0	0	0	0	0	0	0.063431	0	0	0	0	0	0	0	0.0115218	0	0.0047394	0	0	0	0.015509	0.00332331	0
ARHGEF2	Q92974-2;Q92974;V9GYM8;Q92974-3;V9GYG5;V9GZ14;V9GYF5;V9GZ58;V9GYF0;Q5VY93;D6RGZ3;Q8N1W1-5;Q8N1W1-4;Q8N1W1-3;Q8N1W1;Q8N1W1-6					0.410117	0.387334	0.377378	0.255328	0.136037	0.120296	0	0	0.101963	0.0933861	0.039853	0.0566327	0	0.146367	0	0	0.0666827	0.148392	0.534479	0.436198	0.637698	1	0	0.0606636	0	0	0	0.0528608	0.0744157	0.10329	0.115018	0	0.102319	0.0928157	0.116935	0.395156	0.255701	0.185504	0.0733171	0.123832	0.2732	0.572395	0.516576	0.553079
ARL6IP4	F5GYV5;F8WCT1;Q66PJ3-2;Q66PJ3;H7BZV4;A0A0C4DG62;Q66PJ3-7;Q66PJ3-4;Q66PJ3-3;A0A0C4DH18;Q66PJ3-5;F8WEP2;F5H7X4;A0A0A0MTG7;Q66PJ3-6					0.841073	0.692342	0.956433	0.887214	0	0.638037	0	0	0	0	0	0	0	0	0	0	0	0.616134	0.652455	0.749857	0.378794	0.174746	0	0	0	0	0	0.393272	0	0.277044	0	0	0	0.247075	0.352684	0.313355	0.625516	0	0	0	0.468098	0.673041	0.666593	0.895794
ARPC1B	O15143;C9JTT6;C9JBJ7;C9K057;C9J4Z7;F8VXW2;C9JEY1;C9JQM8;C9JFG9;C9J6C8;C9JM51;F8WEB3					0	0	0	0	0	0	0	0	0	0	0	0	0	0	0	0	0	0	0	0	0	0	0	0	0	0	0	0	0	0	0	0	0	0	0	0	0	0	0	0	0	0.43113	0	0
ARPC3	O15145;C9JZD1;F8VR50					0.887734	0.977607	1	0.832484	0	0	0	0	0	0	0	0	0	0	0	0	0	0	0.297102	0.790937	0.491117	0.440682	0	0	0	0	0	0	0	0	0	0	0	0	0	0	0	0	0	0	0	0.729001	0.720836	0.743424
ASNS	P08243-3;P08243-2;P08243;F8WEJ5;C9J057;C9JT45;C9JM09					0	0	0	0	0	0	0	0	0	0	0	0	0	0	0	0	0	0	0	0	0	0	0	0	0	0	0	0	0	0	0	0	0	0	0	0	0	0	0	0	0	0	0	0
ATIC	P31939;P31939-2;H7C1S2;F8WEF0;C9JLK0					0	0	0	0	0	0	0	0	0	0	0	0	0	0	0	0	0	0	0	0	0	0	0	0	0	0	0	0	0	0	0	0	0	0	0	0	0	0	0	0	0	0	0	0
ATP1A1	P05023-4;P05023;P05023-3;P05023-2;H0Y7C1;Q13733;Q5TC02;Q5TC01;Q5TC05					0	0	0	0	0	0	0	0	0	0	0	0	0	0	0	0	0	0	0	0	0	0	0	0	0	0	0	0	0	0.0878159	0.104596	0.0920888	0	0.250127	0	0	0	1	0	0	0	0	0	0
ATP2A2	P16615;P16615-5;P16615-2;P16615-3;P16615-4;H7C5W9;O14983-2;O14983;O14983-3;Q93084-4;Q93084-2;Q93084-3;Q93084-7;Q93084;Q93084-6;Q93084-5;J3QSY6;H3BVB2					0	0	0	0	0	0	0	0	0.298018	0	0	0	0	0	0	0	0	0	0	0	0	0.233059	0	0	0	0	0	0	0	0	0.248046	0.41872	0.682015	0.224335	0.830383	1	0	0.742902	0.280146	0.149229	0	0	0	0
ATXN2	H0YH87;V9GY86;Q99700-2;Q99700-4;Q99700;F8WB06;F8VQP2;Q99700-5;F8W0B5;F8VRK6;F8VVY6;F8WB05;S4R3J6					0.658037	0	0	0	0	0	0	0	0	0	0	0	0	0	0	0	0	0	0	0	1	0	0	0	0	0	0	0	0	0	0	0	0	0	0	0	0	0	0	0	0	0.554675	0.679811	0.659287
ATXN2L	H3BUF6;Q8WWM7-6;Q8WWM7-8;Q8WWM7-5;Q8WWM7-4;Q8WWM7-9;Q8WWM7-2;Q8WWM7;Q8WWM7-3;H3BSK9;Q8WWM7-7;H3BUE3;H3BSQ5					0.141526	0.362025	0	0.133788	0	0	0	0	0	0	0	0	0	0	0	0	0	0	0	0.154211	0.998417	0.171567	0	0	0	0	0	0	0	0	0	0	0	0	0	0	0	0	0	0	0	0.722593	0.593443	1
AURKA	Q5QPD4;A3KFJ0;O14965;A3KFJ1;Q5QPD2;Q5QPD1;A3KFJ2;J3KRJ2;J3QR41;J3KTD6;J3QLN8;J3KT86;Q96GD4-3;Q96GD4-4;Q96GD4;Q96GD4-5					0.375464	0.350503	0.505782	0.418449	0	0	0	0	0	0	0	0	0	0	0	0	0	0.134448	1	0.702153	0.371649	0.378112	0	0	0	0	0	0	0	0	0	0	0	0	0	0.661886	0	0	0	0	0	0.490019	0.481677	0.399322
BAG1	J3QTA2;Q99933-4;Q99933-3;Q99933;Q99933-2;A0A0U1RR89;A0A0U1RQD7;F1LLU6					0	0	0	0	0	0	0	0	0	0	0.183489	0	0	0.51562	0	0	0	0	0	0	0.223348	0	0	0	0	0	0	0	0	0	0	0	0	0	0	0	0	0	0	0	0	0	0	0
BANF1	O75531;E9PJJ8					0.443571	0.239017	0.273991	0	0	0	0	0	0	0	0	0	0	0	0	0	0	0	0	0	0.663008	0.84691	0	0	0	0	0	0.45234	0.149465	0.205086	0.252714	0.171265	0.404204	0.32181	0	0	0	0.105589	0	0.110843	0	0	0.421736	0.530092
BAT3	A0A024RCR6;A0A0G2JK23;P46379-2;P46379;P46379-3;F6TC96;F6UR09;F6U1F2;F6XTU0;A0A0G2JJR8;A0A1B0GX79;F6WML8;F6VEM6;F6X9W3;F6U341;F6S6P2;X6REW1;A0A0G2JJM1					0	0	0	0.313873	0.34224	0.38858	0	0	0.460433	0.270596	0	0	0	0	0	0.195906	0	0.354947	0.309318	0.293738	0	0.648762	0	0	0	0	0	0.195488	0.260084	0.493724	0.231256	0.420137	0.540732	0.271432	0.868056	1	0.983408	0.441902	0.377633	0.606161	0	0.138983	0.217151	0
BCAP31	P51572;P51572-2;C9JQ75;C9J0M4;C9JMD7;C9JSP1;C9JM14					0.627739	0.734696	0.831828	0.823629	0.320034	0.432795	0	0	0	0	0	0.252066	0.248789	0	0.195733	0.222587	0.385856	0.360284	0.418665	0.267333	0.428683	0.636912	0	0	0	0	0	0.353428	0.36679	0.477281	0.466195	0.530199	0.724557	0.501868	0.683603	0.749852	0.978356	0	0	0.24252	0.610006	0.435973	0.212264	0.212523
BCAT1	P54687-4;P54687;P54687-5;P54687-3;P54687-2;F5H2F2;A0A087WYF2					0	0	0	0	0	0	0	0	0	0	0.990732	0.599623	0.996716	0.957538	0	0	0	0	0	0	0	0	0.379089	0	0	0	0	0.952533	0	0	0.560844	0	0	0	0	0	0	0	0	0	0	0	0	0
BCL2L2	Q92843-2;Q86U42-2;Q86U42;B4DEH8;G3V4T2;H0YJH9					0.151859	0.106643	0.109102	0.120282	0	0	0	0	0	0	0.723114	0.93397	0.81032	0.641042	0.718429	0.794429	0.206415	0.16637	0	0.380505	0.394896	0.159894	0	0.334404	0.205033	0	0.223365	0.167706	0.279789	0.174107	0.0910549	0	0.28591	0.448996	0	0	0	0.186506	0.24977	0	0.72419	0.441087	0.289448	0.417108
BCLAF1	Q9NYF8-2;Q9NYF8;E9PK91;Q9NYF8-3;E9PK09;E9PQN2;E9PKI6;Q9NYF8-4;E9PJA7;H0YF14;H0YF00;H0YF63					0.189875	0	0.110642	0.393908	0	0	0	0	0	0	0.194027	0.146802	0.174798	0	0	0	0	0	0	0	1	0.634724	0	0	0	0	0	0.395728	0.371587	0.2483	0.423609	0.42876	0.496372	0.257695	0	0	0	0.210746	0	0	0.180218	0.517313	0.456987	0.571223
BIN2	A0A087X188;Q9UBW5;S4R418;A0A0A0MT10;Q9UBW5-2;F5H0W4;S4R3J0					0	0	0	0	0	0	0	0	0	0	0	0	0	0	0	0	0	0	0	0	0	0	0	0	0	0	0	0.312578	0.757677	0.837446	0.770002	0.262356	0.370258	0	0	0	0	0	0	0	0	0	0	0
BLMH	Q13867;K7ESE8;J3KSD8;K7ES02;J3KS79;K7ENH5					0	0	0	0	0	0	0	0	0	0	0.18674	0	0	0.293059	0	0	0	0	0	0	0	0	0.390892	0	0	0	0	0.156442	0	0	0	0	0	0	0	0.102654	0	0	0	0	0	0	0	0
BTF3	P20290-2;P20290;D6RDG3;H0Y9Y1					0	0	0	0	0	0	0	0	0	0	0.579244	0.205901	0.519121	0.480346	0.160931	0	0	0	0	0	0	0	0	0	0	0	0	0.831173	0.336962	1	0.303942	0.426371	0.166273	0	0	0	0	0	0	0	0.360744	0	0.154753	0
BTF3L4	Q96K17;E9PL10;Q96K17-3;E9PPC3					0	0	0	0	0	0	0	0	0	0	0.926084	0.857343	0.917292	0.615008	0.302085	0.441804	0.240054	0.359972	0	0.356875	0	0	0.337717	0	0	0	0	1	0.317397	0.169346	0.806027	0.15254	0.373087	0.40318	0	0	0	0	0	0.12722	0.217898	0	0	0
BUD31	P41223;P41223-2;C9JNV2;F8WCN7;C9JCD9					0.896303	0.865814	0.887812	0.776799	0.0909518	0	0.0452904	0.116788	0	0	0	0.0109517	0	0	0	0.00654483	0.0195876	0.067796	0.570283	0.574409	1	0.759313	0	0	0	0	0	0	0	0	0	0	0	0	0	0.0766264	0	0	0	0	0.00916408	0.607944	0.726823	0.707978
BZW1	Q7L1Q6;Q7L1Q6-4;Q7L1Q6-3;Q7L1Q6-2;C9IZ80;H0Y503;C9JFN4;C9J188;C9JWF5;C9JV57					0.528337	0.451446	0.549893	0.612927	0.225539	0.32326	0.412672	0.275688	0.257419	0.137716	0.0498905	0	0	0.0695674	0	0.017337	0.678548	0.350997	0.31639	0.150997	0.0702132	0.728245	0	0	0	0	0	0.570715	0.571388	0.616606	0.32648	0.116313	0.192048	0.325248	0.180016	0.769224	0.262241	0.185001	0.0795321	0.112443	0.164099	0.237231	0.0990311	0.0570893
BZW2	E7ETZ4;Q9Y6E2;B5MCH7;B5MCE7;Q75MG1;E9PFD4;E7EMS9;Q9Y6E2-2;C9JF98;E9PFE3;F8WDX8					0.54481	0.400717	0.539884	0.518928	0	0	0	0	0	0	0	0	0	0	0	0	0.50927	0	0	0.169464	0	0.13049	0	0	0	0	0	0.277547	0.213212	0.287656	0	0	0	0	0.208726	0.467522	0	0	0	0	0	0	0.127588	0
C11orf58	E9PM92;O00193;E9PRZ9;E9PQA1					0.0128362	0.0448728	0	0.0101178	0	0	0	0	0.0387488	0.152143	0.672307	0.780759	0.667218	0.312046	0.0438022	0.184218	0	0.0146149	0	0	0	0	0.639525	0	0.0951925	0.129794	0.158167	0.619634	0.877033	0.807232	0.750987	0.383591	0.854321	0.911671	0	0.138556	0	0.0664948	0.154668	0.183031	0.0858813	0.0226157	0.0431741	0.0475539
C14orf166	Q9Y224;G3V4C6;H0YJB9;G3V4E7					0.478518	0.648782	0.281318	0	0	0	0	0	0	0	0	0	0	0	0	0	0	0	0	0	1	0.673699	0	0	0	0	0	0	0	0	0	0	0	0	0	0	0	0	0	0	0	0	0.575763	0.717086
C19orf43	Q9BQ61;K7ELS0;K7ERU7;K7EN60	TRUE	TRUE			0.784721	0.820876	0.721675	0.663862	0	0	0	0	0	0	0	0	0	0	0	0	0	0	0	0.445952	0.674667	0.740697	0	0	0	0	0	0	0	0	0	0	0	0	0	0	0	0	0	0	0	0.475126	1	0.910639
C19orf53	Q9UNZ5;K7EIU1;K7EN09;K7ESE5;A0A0A0MQS3					0.304118	0.31452	0.304386	0.306963	0	0	0	0	0	0	0	0	0	0	0	0	0	0.280128	0.808995	0.426817	0.477618	0.448439	0	0	0	0	0	0.0175984	0	0	0	0	0.0206531	0.0389453	0	0.123702	0	0	0	0	0.246088	0.360061	0.445454	0.24948
C1orf123	Q9NWV4					0	0	0	0	0	0	0	0	0	0	0.219888	0	0	0	0	0	0	0	0	0	0	0	0	0	0	0	0	0	0	0	0	0	0	0	0	0	0	0	0	0	0	0	0	0
C2orf49	C9J4K0;Q9BVC5-2;Q9BVC5					0.629488	0.539748	0.227552	0.404048	0	0	0	0	0	0	0	0	0	0	0	0	0	0	0	0	1	0.708616	0	0	0	0	0	0	0	0	0	0	0	0	0	0	0	0	0	0	0	0	0	0.605552
CAB39	Q9Y376;A0A087X0K1					0.835693	0.495925	1	0.979819	0	0	0	0	0	0	0	0	0	0	0	0	0	0	0	0	0	0	0	0	0	0	0	0	0	0	0	0	0	0	0	0	0	0	0	0	0	0	0	0
CACYBP	Q9HB71;Q9HB71-3;Q9HB71-2;B2ZWH1					0.562528	0.376882	0.374784	0.510012	0	0	0	0.259975	0	0	0	0	0	0	0	0	0.0715628	0	0	0.274418	0.0734653	1	0	0	0	0	0	0	0	0	0	0	0.0274754	0	0.0314474	0	0	0	0	0	0.102567	0.0463137	0.0958313	0.0913933
CAD	F8VPD4;P27708;H7C3Z5;H7BZB3					0.0412292	0.0198724	0	0	0	0	0	0	0	0	0.222853	0.259631	0.340722	0.268718	0.382461	0.544009	0.0292654	0	0	0.0394635	0.186397	0.130188	0	0.515424	0	0	0.232189	0.233358	0.0781034	0.197545	0.193885	0.055451	0.0359783	0.0914503	0	0	0	0	0	0	0.0668605	0.07011	0.06129	0.062781
CALU	O43852;O43852-3;O43852-6;O43852-10;O43852-5;O43852-9;O43852-11;O43852-13;O43852-14					0	0	0	0	0	0	0	0	0.361418	0.337956	0.421694	0.491853	0.380995	0.274254	0.139217	0.424274	0	0	0	0.10827	0	0	0	0.203933	0.160963	0	0.395841	0.0827506	0.148939	0.0953457	0.100433	0.37735	0.403997	0.190886	0	0.070557	0	0.935953	0.976844	0.217023	0.0447716	0	0	0
CAMK2G	A0A0A0MT11;Q13555-4;Q13555-2;Q13555-8;Q13555;H0Y6G2;Q8WU40;A0A0A0MS52;Q13555-10;Q13555-3;Q13555-7;Q13555-6;Q5SWX3;Q13555-5;H7BXS4;Q13554-7;Q13554-6;Q13554-8;Q13554-2;Q13554;H7BZC6					0.578366	0.260232	0.327204	0.323472	0	0	0	0	0	0	0	0	0	0	0	0	0	0	0	0	0.904857	0.832879	0	0	0	0	0	0	0	0	0	0	0	0	0	0	0	0	0	0	0	0.6064	0.901801	1
CAND1	Q86VP6;Q86VP6-2;A0A0C4DGH5;H0YH27;Q86VP6-3;F5H6I6;F8WBB8;O75155-2					0	0.0285884	0	0.0344736	0.0263974	0	0.0349711	0.0803728	0.0294108	0.0160894	0.424414	0	0	0.294845	0	0	0.0497016	0	0	0.0322202	0.00627728	0.0160579	0	0	0	0	0	0.145612	0	0	0	0	0	0	0.108963	0.0442567	0	0.0250609	0.0153447	0	0.0129732	0.148862	0.0434185	0
CAP1	Q01518;Q01518-2;Q5T0R1;Q5T0R7;Q5T0R6;Q5T0R5;Q5T0R4;Q5T0R3;Q5T0R2;Q5T0R9;Q5T0S3;Q5T0R8					0.0201495	0	0	0	0	0	0	0	0	0	0.38433	0.00305342	0.0404595	0.476392	0.0282017	0.0314	0.0309793	0	0	0.0172405	0	0	0	0	0	0	0	0.307118	0	0	0	0	0	0	0	0	0	0.015146	0	0	0	0	0	0
CAPG	P40121;E7ENU9;P40121-2;B8ZZL6;H7C0X8					0	0.135999	0	0	0	0	0	0	0	0	0	0	0	0	0	0	0.116651	0	0.261521	1	0	0	0	0	0	0	0	0	0	0	0	0	0	0	0	0	0	0	0	0	0	0	0	0
CAPRIN1	Q14444-2;Q14444;E9PLA9;G3V153					0.330265	0.357085	0.305695	0.313889	0	0	0	0	0	0	0.209734	0.320467	0.221859	0.136928	0.244549	0.109854	0	0	0	0	0.878874	0.271292	0.0336547	0	0	0	0	0.133775	0.122194	0.169088	0.183162	0.159166	0.030152	0.159458	0	0	0	0	0.0911552	0.0246183	0.284781	0.783254	0.932248	1
CAPZA1	P52907					0	0.0491664	0	0.0857948	0	0	0	0	0	0	0.634585	0.264436	0.33259	0.599029	0.0782709	0.129153	0	0.0604024	0.0553796	0	0	0.0557981	0.322527	0	0	0	0.100275	0.518545	0.0573616	0.158672	0.124373	0	0.079614	0.163857	0	0	0	0	0	0	0	0.097661	0	0
CAPZB	P47756-2;B1AK87;B1AK88;P47756;B1AK85					0	0	0	0	0	0	0	0	0	0	0.488449	0.0599756	0.220159	0.348459	0	0	0	0	0	0	0	0	0.361359	0	0	0	0	0.443804	0	0.0393561	0.0754572	0.0535503	0	0.0764649	0	0	0	0.140059	0	0	0	0	0	0
CC2D1A	Q6P1N0-2;Q6P1N0;K7EJY5;K7EMP1					0.705612	0	0.391324	0	0	0	0	0	0	0	0	0	0	0	0	0	0	0	0	0	1	0.901021	0	0	0	0	0	0	0	0	0	0	0	0	0	0	0	0	0	0	0	0	0.387276	0.811739
CCAR2	Q8N163;Q8N163-2;H0YB24;G3V119;A0A087X2B6;E5RHJ4					0.146558	0.14069	0.0767119	0.173817	0	0.133979	0	0	0.147843	0.120511	0.349665	0.415462	0.473544	0.745209	0.686888	0.538628	0.119416	0	0	0.204896	1	0.711072	0.456417	0	0.178686	0	0.260771	0.581575	0.523987	0.574522	0.612377	0.561929	0.443987	0.472928	0.181142	0.201381	0	0.241115	0.145607	0.0842816	0.220012	0.427073	0.428526	0.599984
CCDC12	J3KR35;Q8WUD4;C9JUN5;S4R331					0	0	0	0	0	0	0	0	0	0	0	0	0	0	0.147151	0	0	0	0	0	0.125776	1	0	0	0	0	0	0	0	0	0	0	0	0	0	0	0	0	0	0	0	0	0	0
CCDC7	Q96M83;A0A096LNG8;A0A1B0GWZ1;A0A0A6YYA4;Q96M83-4;Q96M83-3;Q96M83-5					0	0	0	0	0	0	0	0	0	0	0	0	0	0	0	0	0	0	0	0	1	0	0	0	0	0	0	0	0	0	0	0	0	0	0	0	0	0	0	0	0	0	0	0
CCNB1	P14635;E9PC90;P14635-2;D6RHI0;H0YA62					0.678441	0.300226	0.391613	0.313058	0	0	0	0	0	0	0	0	0	0	0	0	0	0	0	0	1	0.522611	0	0	0	0	0	0	0	0	0	0	0	0	0	0	0	0	0	0	0	0.230014	0.22449	0.645811
CCT2	P78371;F5GWF6;P78371-2;F8VQ14					0.0436667	0.073623	0.0521648	0.0942288	0.0568476	0.0625248	0	0.0859716	0.0342466	0.0310593	0.412361	0.119093	0.211314	0.490845	0.164723	0.20302	0.284171	0.0519238	0.0181391	0.0684593	0.0427787	0.0391346	0.30045	0	0	0	0.039144	0.66113	0.101947	0.139256	0.139401	0.0367059	0.0623649	0.076727	0.131558	0.0905256	0.0219733	0.115313	0.0561003	0.063182	0.111471	0.150093	0.114026	0.0752369
CCT3	P49368;P49368-2;B4DUR8;E9PRC8;Q5SZX6;E9PM09;E9PQ35;Q5SZW8;Q5SZX9					0	0	0.0206673	0.0142471	0.022	0	0	0	0	0.0166935	0.276475	0.0504735	0.0926231	0.38333	0.159345	0.12957	0.0387303	0.071363	0	0.032892	0	0.0160781	0.32433	0	0	0	0.0239689	0.293565	0	0.0502874	0.0307992	0	0.014573	0.0300609	0	0	0	0.0755666	0.0119927	0	0.0206807	0.0548469	0.0185552	0.0164757
CCT4	P50991					0.16712	0.176187	0.138301	0.2111	0.0735983	0.089334	0.172508	0.320166	0.0466295	0.0522174	0.346109	0.12511	0.173718	0.523844	0.162	0.178058	0.226816	0.24932	0.106589	0.217751	0.133821	0.207348	0.374625	0	0	0	0.0824871	0.470813	0.0967853	0.166855	0.134309	0.0635218	0.0771282	0.0950814	0.142425	0.172766	0.0443296	0.144417	0.0743518	0.0771282	0.167964	0.304486	0.174471	0.187265
CCT5	P48643;B7ZAR1;E9PCA1;E7ENZ3;P48643-2;D6RIZ7;H0Y914					0.0189638	0.0264862	0.0165703	0.0194083	0	0	0	0	0.00677255	0	0.406841	0.0699241	0.170719	0.575012	0.299553	0.303504	0.0808535	0.0108346	0.013282	0.0246718	0	0.00496143	0.310513	0	0	0	0.0390304	0.592603	0.0609743	0.103056	0.103559	0.0163005	0.0102492	0.037683	0.0147434	0	0	0.089747	0	0	0.0327793	0.131682	0.0659453	0.0510882
CCT6A	P40227;P40227-2;J3KRI6					0.0434519	0.0315378	0.021516	0.0540356	0.0371018	0.0269793	0.0446345	0.0375588	0.012341	0.0157511	0.469435	0.0832403	0.223517	0.544605	0.191705	0.19628	0.164005	0.0457502	0.0383626	0.0611108	0.00417589	0.0218958	0.366023	0.00279148	0	0	0.0485228	0.57867	0.0809575	0.0809452	0.0619132	0.0128382	0.00416433	0.037074	0.0509512	0.0694739	0.0196438	0.0848046	0.0128964	0.00934234	0.0583588	0.0960677	0.030766	0.0195515
CCT7	Q99832;Q99832-3;Q99832-4;Q99832-2;F8WAM2;F8WBP8;A0A0D9SG95					0.128422	0.12116	0.16283	0.207915	0.174888	0.058105	0.0506156	0.0755955	0.110178	0.0803325	0.516685	0.135439	0.248151	0.870967	0.373022	0.33536	0.369678	0.237667	0.111334	0.30695	0.136684	0.131251	0.29039	0	0	0	0	0.527801	0.147244	0.169177	0.157998	0.106071	0.122335	0.110107	0.119692	0.185	0.0382968	0.192362	0.087606	0.0728193	0.159642	0.247768	0.188074	0.174416
CCT8	P50990;P50990-2;P50990-3;H7C4C8;H7C2U0					0.00647614	0.0283637	0.029436	0.0330127	0	0	0	0	0	0.00493389	0.372576	0.0860216	0.179369	0.586008	0.222792	0.253111	0.0598281	0.0781848	0.00630183	0.0377781	0.00610104	0.00459073	0.381243	0	0	0	0.0222736	0.625201	0.073736	0.108512	0.115305	0.0163995	0.0153676	0.0553209	0.00773782	0.0222772	0.0127869	0.0793605	0.0095174	0.00835659	0.0432038	0.145128	0.0603504	0.0572018
CCZ1	P86791;P86790;F8WD66					0.829818	0.765674	0.301027	0.476763	0	0	0	0	0	0	0	0	0	0	0	0	0	0	0	0	0.170468	1	0	0	0	0	0	0	0	0	0	0	0	0	0	0	0	0	0	0	0	0	0.292524	0.328241
CDC2	A0A024QZP7;P06493-2;P06493;E5RIU6;A0A087WZZ9					0.819164	0.902366	1	0.78105	0	0	0	0	0	0	0	0	0	0	0	0	0	0	0	0	0.472342	0.384606	0	0	0	0	0	0.0282117	0	0	0	0	0	0	0.115526	0	0	0.0553557	0	0	0	0.304964	0.426394	0.629668
CDC42	P60953;P60953-1;Q5JYX0;F8WET9;B1AH79;G3V4H1;G3V476;Q9H4E5-2;Q9H4E5					0	0	0	0	0	0	0	0	0	0	0.12081	0	0	0.143693	0.214303	0	0.270161	0	0	0	0	0	0	0	0	0	0	0	0	0.167281	0	0	0	0	0	0	0	0	0	0	0	0	0	0
CDK13	Q14004-2;Q14004;Q9BVE2;A0A087X209;E7ETM0	TRUE	TRUE	TRUE		0.737113	0.556036	0.593519	0.0807936	0	0	0	0	0	0	0	0	0	0	0	0	0	0	0	0	1	0.872186	0	0	0	0	0	0	0	0.128631	0	0	0	0	0	0	0	0	0	0	0	0.332369	0.79772	0.902339
CDK2	G3V5T9;P24941-2;P24941;E7ESI2;G3V317					1	0.918413	0.920333	0.745449	0	0	0	0	0	0	0	0	0	0	0	0	0	0	0	0.181808	0.473975	0.160167	0	0	0	0	0	0.0745035	0.0889016	0.10388	0	0	0	0	0	0	0	0	0	0	0	0.372217	0.547373	0.908093
CDK7	D6RAD4;P50613;D6RIG9;A0A0D9SFW9;D6R9G1;D6RFL0;D6RGG9;D6RI01;D6R9Z2;D6RF14;D6REC6;Q9C098;P52333-2;P52333					0	0	0	0	0	0	0	0	0	0	0	0	0	0	0	0	0	0	0	0	0.413168	1	0	0	0	0	0	0	0	0	0	0	0	0	0	0	0	0	0	0	0	0	0	0.400462
CDKN2AIP	Q9NXV6;J3KNE1;D6RGD2					0.578946	0.585106	0.331959	0.450577	0	0	0	0	0	0	0	0	0	0	0	0	0	0	0	0.332823	0.893436	0.996119	0	0	0	0	0	0	0	0	0	0	0	0	0	0	0	0	0	0	0.564067	0.878843	0.761179	1
CELF1	G5EA30;Q92879-2;Q92879-3;Q92879;Q92879-6;Q92879-4;E9PSH0;E9PQK4;E9PKU1;F5H4Y5;F5H0D8;E9PKA1					0.220877	0.258449	0	0.272874	0	0	0	0	0.525244	0	0	0.17848	0.185079	0	0	0	0	0	0.247694	0	0	0.216897	0	0	0	0	0	0	0.208499	0.169753	0	0	0.166726	0	0	0.462941	0.982395	0.440341	0.872317	1	0.532575	0.279546	0.246676	0.190645
CELF2	V9GYD9;Q5VZZ6;A0A0J9YX66;A0A1B0GU44;E9PC62;A0A1B0GUN8;A0A0J9YXJ0;O95319-5;O95319-2;O95319;O95319-4;O95319-3;V9GY47;A0A0J9YXK1					0.377719	0.550874	0.236499	0.492997	0	0.39504	0.311468	0.877773	0.398528	0.418059	0	0	0	0.142616	0.470684	0.24757	0.184947	0.234259	0.323208	0.193101	0	0.194767	0	0	0	0	0	0	0.233343	0.238293	0	0	0.255843	0	0.241444	0.632779	0.726359	0.470873	0.919283	1	0.720707	0	0.280324	0.198896
CEP170	H0Y2V6;Q5SW79;Q5SW79-3;Q5SW79-2;H0Y4T4;E7EWM2;E7EMW0;Q96L14;H0YB92					0	0	0	0	0	0	0	0	0	0	0	0	0	0	0	0	0	0	0	0.308319	0.931578	1	0	0	0	0	0	0	0	0.255795	0	0	0	0	0	0	0	0	0	0	0	0.283804	0.496376	0.50811
CGGBP1	Q9UFW8;C9JUJ0					1	0.927083	0.908993	0.648451	0	0	0	0	0	0	0	0	0	0	0	0	0	0	0.218117	0.0742799	0.87642	0.358735	0	0	0	0	0	0	0	0	0	0	0	0	0	0	0	0	0	0	0	0.508539	0.57332	0.696756
CHD4	F5GWX5;A0A0C4DGG9;Q14839;Q14839-2;F5H6N4;Q8TDI0;K7EMY3;I3L229;H7C3H7;H7C0J3	TRUE	TRUE	TRUE		0.245093	0.231108	0.142239	0.2306	0.0501181	0.0723939	0	0.0671504	0.026104	0.0424656	0.425485	0.303404	0.395877	0.455836	0.352688	0.296615	0.116974	0.0340415	0.0434174	0.328198	0.992613	1	0.256859	0	0.063154	0.0571795	0.0806821	0.396959	0.555614	0.451822	0.418592	0.453009	0.548616	0.476783	0.153903	0.369789	0	0.104276	0.107606	0.0706413	0.374561	0.477847	0.386826	0.720841
CHD8	Q9HCK8;Q9HCK8-2;H0YJG4;Q3L8U1-2;Q3L8U1-3;Q3L8U1;H0YJA4;H3BTW3;G3V2T9;C9JFU2;H7C294;A0A087WU44	TRUE	TRUE	TRUE		0.205995	0.164931	0.0207024	0.0927727	0	0	0	0	0	0	0.0767353	0	0	0	0	0	0	0	0	0.326921	1	0.722114	0	0	0	0	0	0.0942073	0.132495	0.135882	0	0.179875	0.241293	0	0	0.218449	0	0	0	0	0.097369	0.252724	0.0475084	0.326535
CHEK1	J3KN87;O14757-3;O14757;E7EPP6;O14757-2;A0A087WT52;E9PQW7;E9PJI4;E9PPA5;E9PKQ3					0.644725	1	0.517311	0.406572	0	0	0	0	0	0	0	0	0	0	0	0	0	0	0	0	0.749258	0.90898	0	0	0	0	0	0	0	0	0	0	0	0	0	0	0	0	0	0	0	0	0	0.18005
CHMP4B	Q9H444;P59074					0	0	0	0	0	0	0	0	0	0	0.464074	0.203709	0.265257	0.467613	0	0	0	0	0	0	0	0	0.349864	0	0	0	0	0.709199	0.458591	0.684396	0.58782	0	0	0.588901	0	0	0	0	0	0	0.295555	0.158031	0.211757	0.243808
CHMP5	Q9NZZ3;Q9NZZ3-2					0	0	0	0	0	0	0	0	0	0	0.722037	0	0.216002	0.991942	0	0.265092	0	0	0	0	0	0	0	0	0	0	0	0.764154	0.218245	0.282107	0.17852	0	0	0.307152	0	0	0	0.220145	0	0	0	0	0	0
CHTOP	Q9Y3Y2-4;Q9Y3Y2;Q9Y3Y2-3;X6R700;A0A087X1B7					0	0	0	0	0	0	0	0	0	0	0	0	0	0	0	0	0	0	0	0	0.635479	1	0	0	0	0	0	0	0	0	0	0	0.316606	0	0	0	0	0.949994	0	0	0	0	0	0
CIAPIN1	Q6FI81-3;Q6FI81;H3BV90;H3BT65;H3BPG7;H3BUG4;H3BQ23;Q6FI81-2;H3BTZ8					0	0	0	0	0	0	0	0	0	0	0.519696	0	0	0	0	0	0	0	0	0	0	0	0	0	0	0	0	0.57296	0	0	0	0	0	0	0	0	0	0	0	0	0	0	0	0
CIRBP	K7EJV5;K7EJV1;K7EMY9;K7EPM4;K7ER40;K7EQR7;D6W5Y5;Q14011;K7ENX8;K7ELV6;K7ELT6;Q14011-2;K7EQX4;K7ENN6;K7EIF7;K7EQL0;Q14011-3					1	0.970428	0.917904	0.734367	0	0	0	0	0	0	0.189733	0.166416	0.161386	0.1008	0.0417093	0.10433	0.0317953	0.0342311	0.0988653	0.512374	0.596121	0.419171	0	0	0	0	0	0.0117087	0	0	0	0	0.0308563	0	0	0.268204	0	0	0.12341	0.0753364	0.101502	0.585731	0.487162	0.662988
CIT	O14578-4;O14578;H7BYJ3;O14578-3;O14578-2;F5H4K4;P13612					0.256765	0.182109	0.179194	0.167185	0	0	0	0	0	0	0	0	0	0	0	0	0	0	0	0	1	0.608225	0	0	0	0	0	0	0	0	0	0	0	0	0	0	0	0	0	0	0	0.286685	0.425352	0.700872
CKAP5	Q14008-2;Q14008;Q14008-3;H0YDX5;E9PQH5;H0YCF6;H0YEK7					0.402784	0.463074	0.474193	0.354927	0.0213911	0.0172647	0.0378464	0.0224247	0.00625388	0.00598582	4.92235e-05	0	0	0	0	0	0.0312834	0.0324654	0.0790764	0.059943	0.510726	1	0	0	0	0	0	0.00176593	0.00869129	0.00758431	0.00124971	0.00586394	0.00783682	0.00131468	0.051296	0.180899	0.0583127	0.0123319	0.00462928	0.0142766	0.0511125	0.246591	0.343674	0.460903
CLASP1	Q7Z460-4;F8WA11;Q7Z460-2;Q7Z460-5;Q7Z460-3;Q7Z460;H0Y5T1;C9JP76;C9J151;H7C4X8;H7C4I5					0.42051	0.442178	0.450509	0.420104	0	0	0	0	0	0	0	0.130889	0.0627426	0	0	0	0	0.168058	0	0	0.505743	1	0	0	0	0	0.170909	0	0	0	0	0	0	0	0	0.515897	0	0.240159	0.123326	0.277417	0	0	0.444932	0.55164
CLIC1	O00299					0.0718329	0.0773658	0.0144203	0.0836246	0.0778608	0	0.0225124	0	0.108831	0.0671343	0.793423	0.268477	0.473317	0.621831	0.382341	0.412232	0.639025	0.289417	0.220123	0	0	0.0296262	0.439621	0	0.0575058	0	0.0552802	0.450504	0.0333094	0.196313	0.147653	0	0	0.0832273	0.131598	0.0156799	0	0.19789	0.30941	0.31138	0.30365	0.189847	0.138262	0.0488753
CLINT1	Q14677;Q14677-3;Q14677-2;H0YD52					0.10976	0.135422	0.0552409	0.201514	0	0	0	0	0	0	0	0	0.128035	0.155946	0	0.170054	0	0	0	0	0.158689	0.113412	0	0	0	0	0	0.331712	0.300856	0	0	0	0.401282	0.211875	0.194299	0	0	0.577898	0.172595	0	0.375934	0	0	0.177952
CLTA	P09496-2;P09496-4;P09496-3;P09496;F8WF69;C9J8P9;P09496-5					0.55151	0.503236	0.605504	0.556616	0	0	0	0	0	0	0	0	0	0	0	0	0	0	0.353157	0.102529	0.372541	1	0	0.130377	0	0	0	0.139492	0	0.112814	0.107981	0.0485536	0.079303	0	0	0.174644	0	0.0506922	0.0890254	0	0.16024	0.282475	0.524801	0.485993
CLTB	P09497-2;P09497;D6RJD1					0.701311	0.650727	0.784347	0.655493	0	0	0	0	0	0	0	0	0	0	0	0	0	0	0.543179	0.286631	0.387675	1	0	0	0	0	0	0	0	0	0	0	0	0	0	0	0	0	0	0	0	0.335075	0.395924	0.511893
CLTC	A0A087WVQ6;Q00610-2;Q00610;J3KS13;K7EJJ5;J3KSQ2;J3KRF5;J3QL20					0.649921	0.449384	0.527563	0.531434	0.0384005	0.046483	0.0317416	0.00190647	0.0219544	0.0112267	0.0369596	0.0564712	0.0361582	0.0436653	0.0751387	0.0936419	0.0315669	0.0293181	0.258837	0.203089	0.343021	1	0.0375048	0.258885	0.100859	0.143577	0.125784	0.0602499	0.0443075	0.0733023	0.0636722	0.0466274	0.0400363	0.0473138	0.0399833	0.101441	0.0108153	0.0456983	0.0320675	0.0345514	0.107136	0.18352	0.384485	0.396781
CMSS1	C9J384;Q9BQ75-2;Q9BQ75;H7C515					1	0.361903	0.294729	0.233867	0	0	0	0	0	0	0.157889	0	0	0	0	0.164863	0	0	0	0	0.335302	0.206539	0	0	0	0	0	0	0	0	0	0	0	0	0	0	0	0.466335	0	0	0	0	0	0.250785
CNOT1	A5YKK6;A5YKK6-2;A5YKK6-3;A5YKK6-4;H3BVC9;H3BNB1;H3BR89;H3BMH0					0.471665	0.244728	0	0	0	0	0	0	0	0	0	0	0	0	0	0	0	0	0	0	0.899239	1	0	0	0	0	0	0	0.196396	0	0	0	0.0551708	0	0	0	0	0	0	0	0	0.468288	0.497534	0.600864
COPS3	Q9UNS2;Q9UNS2-2;H7C3P9;C9JLV5;K7ES36;K7ELN6;J3KTQ1;J3QKR0					0	0	0	0	0	0	0	0	0	0	0.434635	0	0.422009	0.957782	0.878777	0.992393	0	0	0	0	0	0	0	0	0	0	0	1	0.888238	0.702038	0.819005	0.0618144	0	0.643785	0	0	0	0	0	0	0	0	0	0
COPS4	Q9BT78;D6RFN0;D6RAX7;Q9BT78-2;D6RD63;D6REK7					0	0	0	0	0	0	0	0	0	0	0.351429	0.188727	0.202748	0.206601	0.234397	0.289065	0	0	0	0	0	0	0.276529	0.157317	0	0	0.252288	0.562563	0.188256	0.328713	0.173644	0	0	0.119162	0	0	0	0	0	0	0	0	0	0
COPS5	Q92905;E5RFS1;E5RG35;E5RK55					0	0	0	0	0	0	0	0	0	0	0.654967	0.430004	0.311523	0.959662	0.838009	0.728288	0	0	0	0	0	0	0.363478	0.202709	0	0	0.313692	0.720329	0	0.228692	0.240391	0	0	0.406776	0	0	0	0	0	0	0	0	0	0
CORO1A	P31146;H3BRY3;H3BTU6;H3BRJ0;H3BNA2;H3BU76;H3BSL1					0.0116436	0.0237933	0.0323463	0.0393684	0.00315323	0	0	0.118611	0	0	0.041911	0.00249156	0.00751447	0.0691315	0	0.00959975	0.0571513	0.0739032	0.0427783	0.1161	0.0195187	0.0119979	0	0	0	0	0.0124637	0.0114202	0.00382924	0.00483385	0	0.0103498	0.0121064	0	0	0.0113164	0.011111	0	0.00693185	0.036501	0.0641627	0.0550499	0.0470247	0.0350144
CORO1C	Q9ULV4;Q9ULV4-2;Q9ULV4-3;B4E3S0;H0YHL7;F8VV53;F8W1H8;F8VUX3;F8VSA4;F8VRE9;F8VTT6;F8VVB7					0	0	0	0	0	0	0	0	0	0	0.150981	0	0.047557	0.025102	0	0	0	0	0	0.0430785	0	0	0	0	0	0	0	0	0	0	0	0	0	0	0	0	0	0	0	0	0	0	0.0584635	0.0590917
CPNE1	Q5JX44;E7ENH5;A6PVH9;F2Z2V0;B0QZ18;Q99829;Q5JX58;Q5JX59;Q5JX60;Q5JX56;Q5JX52;Q5JX45;Q5JX55;Q5JX61;Q5JX54;Q5JX57;E7EV27					0	0	0	0	0	0	0	0	0	0	0.258904	0	0	0.316494	0	0	0	0	0	0	0	0	0	0	0	0	0	0	0	0	0	0	0	0	0	0	0	0	0	0	0	0	0	0
CPSF6	F8WJN3;Q16630-3;Q16630;Q16630-2;F8W084	TRUE	TRUE			0.850545	0.579246	0.476466	0.519702	0	0	0	0	0	0	0.104007	0	0.0408231	0.149002	0	0.0864681	0	0	0	0	0.854048	0.549516	0	0	0	0	0	0	0	0	0	0	0	0	0	0	0	0	0.038074	0	0	0.634853	0.613923	1
CPSF7	F5H669;Q8N684-2;Q8N684;Q8N684-3;J3QT54;F5H6M0;F5H047;C9J286;C9J323;C9JM38	TRUE	TRUE	TRUE		0.589249	0.470437	0.301674	0.260421	0.00776969	0	0	0	0	0	0.0393392	0.0213135	0.0230692	0.0261124	0.0246652	0.0186175	0	0	0.00978911	0.0791559	0.768609	0.605984	0.0114839	0	0	0	0	0	0.00415891	0	0	0	0	0	0	0	0	0	0	0.0148062	0.0695212	0.543129	0.675978	1
CRIPT	Q9P021					0.62468	0.644924	0.730927	0.516947	0	0	0	0	0	0	0	0	0	0	0	0	0	0	0.825171	0.711864	0.514339	0.380846	0	0	0	0	0	0	0	0	0	0	0	0	0	0	0	0	0	0	0	0.397396	0.372202	0.382214
CSDE1	O75534-2;O75534;O75534-3;O75534-4;E9PLT0;E9PNG3;E9PLD4;E9PJK7;E9PKN4					0	0	0	0	0	0	0	0	0	0	0.91818	0.444234	0.592698	1	0.420229	0.508806	0	0	0	0	0	0	0.289195	0	0	0	0	0.882454	0.342333	0.366976	0.269632	0	0	0.449036	0	0	0	0	0.235563	0	0.215053	0.130491	0	0.161986
CSNK1A1	P48729;P48729-3;P48729-2;E5RG27;D6RGE5;D6REM4;U3KQ83;U3KPX3;H0Y9X2;U3KQK7					0	0	0	0	0	0	0	0	0	0	0	0	0	0	0	0	0	0	1	0.462656	0.435069	0	0	0	0	0	0	0	0	0	0	0	0	0	0	0	0	0	0	0	0	0.606115	0.467057	0.33831
CSNK2A1	E7EU96;P68400;Q8NEV1;P68400-2;A0A087WY74;V9GYA2;V9GY80					0	0	0	0	0	0	0	0	0	0	0.595486	0.270564	0.229615	0	0	0	0	0	0	0	0	0	0.299471	0	0	0	0	0.551677	0.589127	0	0.195076	0	0	0.137404	0	0	0	0	0	0	0	0	0	0
CSNK2A2	P19784;H3BSA1;H3BV19;H3BNI9					0	0	0	0	0	0	0	0	0	0	0.158265	0.150812	0.218222	0.209751	0	0	0	0	0	0	0	0	0.251836	0	0	0	0	0.685506	0.60295	0.617318	0.49563	0.287761	0.447138	0.466848	0	0	0	0	0	0	0	0	0	0
CSTF3	Q12996;E9PLP8;E9PJ06;Q12996-2;H0YE74;Q12996-3					0.211883	0.17669	0.151177	0.143295	0	0	0	0	0	0	0	0	0	0	0	0	0	0	0	0	0.314536	1	0	0	0	0	0	0	0	0	0	0	0	0	0	0	0	0	0	0	0	0.301902	0.535888	0.607924
CTPS1	P17812;P17812-2					0	0	0	0	0	0	0	0	0	0	0.571958	0.480749	0.469385	0.299644	0	0	0	0	0	0	0	0	1	0	0	0	0	0.294896	0.223864	0	0	0	0	0	0	0	0	0	0	0	0	0	0	0
CUL1	Q13616;A0A0C4DGX4					0	0	0	0.0785325	0	0	0	0	0	0	0.0633011	0	0	0.134772	0	0	0	0	0	0	0	0.103616	0	0	0	0	0	0.357867	0	0	0	0	0	0	0	0	0	0	0	0	0	0	0	0.0701838
CUL3	Q13618-2;Q13618;Q13618-3;A0A087WTG3;H7C399;H7C1L6;A0A087X1R9					0	0	0	0	0	0	0	0	0	0	0	0	0	0	0	0	0	0	0	0	0	0	0	0	0	0	0	0	0	0	0	0	0	0	0	0	0	0	0	0	0	0	0	0
CUTA	C9IZG4;O60888-3;O60888;O60888-2;C9IZQ5;H0YDR4					0	0	0	0	0	0	0	0	0	0	0.460257	0.491598	0.524969	0	0	0.0648373	0	0	0	0	0	0	0	0	0	0	0.208969	0.5546	0.203956	0.133776	0	0	0	0	0	0	0	0	0	0	0	0	0	0
CXorf56	Q9H5V9-2;Q9H5V9-3;Q9H5V9					0.947791	1	0.982784	0.830179	0	0	0	0	0	0	0	0	0	0	0	0	0	0	0.528807	0.613823	0.913021	0.745307	0	0	0	0	0	0	0	0	0	0	0	0	0	0	0	0	0	0	0	0.890604	0.907321	0.917272
DARS	P14868;P14868-2;H7C278;C9JQM9;C9J7S3;C9JLC1;H7BZ35					0.104144	0.144313	0	0.122706	0	0	0	0	0	0	0	0	0	0.764768	0.274397	0.259937	0	0	0	0	0.146635	0.133815	0	0	0	0	0	0.464779	0	0	0.149878	0	0	0.168331	0	0	0	0	0	0	0	0	0	0
DAZAP1	K7EQ55;K7EK33;Q96EP5-2;Q96EP5;K7EQ02					0	0	0	0	0	0	0	0	0	0	0	0	0	0	0	0.197904	0	0	0	0	0	0	0	0	0	0	0	0	0	0	0	0	0	0	0	0	0	0	0	0	0	0	0	0
DCD	P81605;P81605-2					0.0856894	0	0.119959	0.0803295	0.169481	0.115834	0.189764	0.14865	0	0	0	0	0.0306725	0	0	0	0.171577	0.221163	0.148844	0.154366	0	0.0676898	0	0	0	0	0	0	0.0170524	0.0656278	0.0353709	0.0653679	0.0543874	0.0477394	0.345012	0.224258	0	0	0	0	0.0272675	0.115111	0.0276446	0.0643891
DCPS	Q96C86					0	0	0	0	0	0	0	0	0	0	0.319983	0	0	0.121301	0	0	0	0	0	0	0	0	0	0	0	0	0	0	0	0	0	0	0	0	0	0	0	0	0	0	0	0	0	0
DCXR	J3KS22;Q7Z4W1;J3QL34;J3QS36;J3QRQ2;J3QS45;J3KRZ4;J3KSZ5					1	0.612932	0.436442	0.508748	0	0	0	0	0	0	0	0	0	0	0	0	0	0	0	0	0	0	0	0	0	0	0	0	0	0	0	0	0	0	0	0	0	0	0	0	0	0	0	0
DDX17	H3BLZ8;Q92841-3;Q92841-1;Q92841;Q92841-2;A0A0U1RQJ0					0.840606	0.711111	0.533696	0.387376	0.0116614	0.0109919	0	0.0200387	0.0110576	0.0069454	0.0926516	0.0334024	0.0342524	0.0954157	0.0370211	0.0821504	0	0	0.0136164	0.0674837	0.983626	0.485914	0	0	0	0	0.0104266	0.0310584	0.0371182	0.0132389	0	0.0289411	0.0310901	0.0183098	0.0139367	0.0382652	0	0.0265757	0.0751075	0	0.0810174	0.507907	0.786508	1
DDX19B	Q9UMR2;H3BQK0;F6QDS0;Q9UMR2-2;Q9UMR2-4;H3BN59;Q9UMR2-3;H3BMQ5;H3BTX1					0	0	0	0	0	0	0	0	0	0	0.29011	0	0	0	0	0	0	0	0	0	0	0	0	0	0	0	0	0	0	0	0	0	0	0	0	0	0	0	0	0	0	0	0	0
DDX23	Q9BUQ8;F8VVA2;H0YIL9;H0YI52;F8W1J5;Q9BUQ8-2					0.23897	0.129774	0.20864	0.221904	0	0.130695	0	0	0	0	0.0492402	0.0570921	0.0478066	0.0578611	0.0501479	0.0446641	0	0.0925981	0	0.0959191	0.296456	1	0	0	0	0	0	0.179121	0.168421	0.122825	0.188584	0.0931439	0.184784	0.0946884	0.14608	0.109591	0	0.252173	0.0757136	0.10417	0.0816839	0.220219	0.259298	0.303633
DDX39A	O00148;O00148-2;K7EQN7;O00148-3;A0A0D9SEM9;K7EPJ3;K7ENP6;K7EL56;K7EIL8;K7EN69					0	0	0	0	0	0	0	0	0	0	0.606449	0.265302	0.293433	0.714494	0.430331	0.39644	0	0	0	0	0	0	0.630123	0	0	0	0.422376	0.31449	0.329755	0.465187	0.344719	0.0832093	0	0.24041	0	0	0	0	0	0.224166	0	0	0	0
DDX3X	A0A0D9SFB3;A0A0D9SG12;A0A0D9SF53;O00571;O00571-2;O15523-2;O15523;A0A0J9YYH6;O15523-3;A0A0J9YVQ7;C9J081;A0A087WX09;A0A087WVZ1;B4DLA0;C9J8G5					0.432535	0.143181	0.204777	0.211539	0	0	0	0	0	0	0.55416	0.542336	0.453038	0.33714	0.475835	0.441788	0	0	0	0.0609819	0.587049	0.394903	0.265133	0	0	0	0.270707	0.0432558	0	0	0	0	0	0	0	0	0	0	0.41176	0	0.0356299	0.30081	0.416424	0.475676
DDX49	Q9Y6V7;M0R1S3;M0QZC0;M0R0K1;M0QXD4;Q9Y6V7-2					0.906756	0.711322	0.751289	0.607572	0	0	0	0	0	0	0	0	0	0	0	0	0	0	0	0.561806	0.960713	1	0	0	0	0	0	0	0	0	0	0	0	0	0	0	0	0	0	0	0	0.814716	0.866087	0.868008
DDX55	F5H5U2;Q8NHQ9;Q8NHQ9-2;E7EX41					1	0.880782	0.763745	0.282916	0	0	0	0	0	0	0	0	0	0	0	0	0	0	0	0	0.620322	0.240801	0	0	0	0	0	0	0	0	0	0	0	0	0	0	0	0	0	0	0	0	0.193529	0.20412
DDX6	P26196;Q8IV96					0.492037	0.529356	0.529669	0.358636	0.0236308	0	0	0	0	0	0	0	0	0	0	0	0	0	0.135023	0.181086	0.750252	0.367426	0	0	0	0	0	0.00485915	0	0	0	0	0.0165727	0	0	0.052534	0	0	0.0203887	0	0.170139	0.725685	0.750844	1
DEK	P35659;B4DFG0;P35659-2;D6R9L5;D6RDA2;H0Y993;H0Y8X0					0	0.120041	0	0	0	0	0	0	0	0	0.156477	0	0	0.179942	0	0	0	0	0	0	0	0	0	0	0	0	0	0.619717	0.130816	0.266337	0	0	0	0.214761	0	0	0	0	0	0	0	0	0	0
DHX15	O43143					0	0	0	0	0	0	0	0	0	0	0.630057	0.458857	0.563881	0.515648	0.0869251	0.479619	0.255298	0.20197	0	0.125828	0.218809	0.242426	0.679357	0	0	0.0817308	0.32603	0.764907	0.392138	0.444702	0.461127	0.178064	0.221346	0.527768	0	0	0	0	0	0	0.329105	0	0.119847	0.170556
DIDO1	Q9BTC0	TRUE	TRUE	TRUE		0.346264	0.44411	0.266516	0.245286	0	0	0	0	0	0	0	0	0	0	0	0	0	0	0	0	0.930829	1	0	0	0	0	0	0	0	0	0	0	0	0	0	0	0	0	0	0	0	0.336467	0.824971	0.846813
DIMT1	Q9UNQ2;A0A0C4DGB1;D6RCL3					0.447733	0.433802	0.581081	0.500308	0	0	0	0	0	0	0	0.0675521	0.0317189	0.060938	0.00639108	0.0249301	0	0.0160449	1	0.55308	0.803113	0.530181	0	0	0	0	0	0.129162	0.177474	0.119703	0.138783	0.138649	0.181926	0.0859561	0	0.114628	0	0.197467	0.0516677	0.070143	0.0314161	0.675471	0.873699	0.698539
DNAJB1	P25685;P25685-2;M0R080;M0QYT3;M0QXK0;M0QZD0					0.264488	0.117313	0.0988842	0.0974991	0	0	0	0	0	0	0	0	0	0	0	0	0	0	0	0	0.324671	0	0	0	0	0	0	0	0	0	0	0	0	0	0	0	0	0	0	0	0	0	0	0.0939039
DNAJC8	O75937;S4R3J5	TRUE	TRUE	TRUE		1	0.657719	0.704926	0.664197	0	0.00961124	0	0	0	0	0	0.00188169	0	0	0	0.00130287	0.00922671	0	0.0107378	0.0949693	0.336911	0.670697	0	0	0	0	0	0.000910248	0.000513656	0.000853097	0	0	0	0	0	0.00162186	0	0	0.00168879	0	0.0355034	0.119211	0.245122	0.528961
DNAJC9	Q8WXX5					0.308647	0.259242	0.296988	0	0	0	0	0	0	0	0.40498	0	0	0	0	0	0	0	0	0	0	0.243562	0	0	0	0	0	0.251539	0.192588	0.280516	0.15662	0	0.129639	0	0	0.437416	0	0	0	0	0	0.307231	0	0.318152
DNM2	P50570-3;P50570-4					0.66437	0.486329	0.157111	0.488731	0	0	0	0	0	0	0	0	0	0	0	0	0	0	0	0	0.978739	0	0	0	0	0	0	0	0	0	0	0	0	0	0	0	0	0	0	0	0.399681	0	0	1
DNMT1	P26358;P26358-2;P26358-3;K7EJL0;K7ENQ6;K7ERQ1;K7ELB1;K7EMU8;K7ENW7;K7EKC3;K7EIZ6					0.44686	0.393113	0.448917	0.300288	0	0	0	0	0	0	0.0267448	0	0	0.01702	0	0	0.124947	0.0631093	0	0.0505576	0.52242	0.5034	0	0	0	0	0	0	0	0.0254885	0	0	0	0	0	0.0567829	0	0	0	0	0	0.585447	0.147964	0.266457
DOCK2	Q92608;E7ERW7;E5RFJ0;H0YB76					0.150435	0.13177	0.149129	0.1502	0.0478064	0.0815267	0.0940003	0.0739727	0.0314708	0.0375405	0	0	0	0	0	0.0315761	0.0834368	0.0694177	0.0762499	0.049785	0.138593	0.884245	0	0	0	0	0	0.0360514	0.0620121	0.0801126	0.0136834	0	0.0383681	0.0277001	0.219141	1	0.209872	0.0591493	0.0287787	0.168825	0.237422	0.187548	0.149045	0.0408452
DOCK8	Q8NF50-4;Q8NF50-3;Q8NF50-2;Q8NF50;A2A369;E9PDJ4;A2A370;Q96N67-4;Q96N67-3;Q96N67-5					0.122987	0.131431	0	0.224034	0	0	0	0	0	0	0.241318	0	0	0.282759	0	0	0	0	0	0	0.314853	1	0	0	0	0	0	0.211124	0.18403	0.207151	0.218269	0.270804	0	0.222034	0	0.219346	0	0.369577	0	0	0	0.351715	0.250759	0.217445
DPP3	G3V1D3;G3V180;Q9NY33;Q9NY33-4;E9PQ14;E9PNX5;E9PPK9;Q9NY33-2;E9PKK8					0	0	0	0	0	0	0	0	0	0	0.421726	0	0	0.847624	0	0.619222	0	0	0	0	0	0	1	0	0	0	0	0.604884	0	0	0	0	0	0	0	0	0	0	0.0942846	0	0	0	0	0
DRG1	Q9Y295;F8WEE0					0.257495	0.351737	0.277202	0.226733	0	0	0	0	0	0	0.319276	0	0	0	0	0	0	0	0.211326	0.233431	1	0.495081	0	0	0	0	0	0.247066	0	0	0	0	0	0	0	0	0	0	0	0	0.354405	0.334541	0.493432	0.615122
DTYMK	P23919-2;P23919;H7C312;G5E9E9;H7BZ20;H7C3A4					1	0.673423	0.509231	0.535042	0	0	0	0	0	0	0	0	0	0	0	0	0	0	0	0	0	0	0	0	0	0	0	0	0	0	0	0	0	0	0	0	0	0	0	0	0	0	0	0
DYNC1H1	Q14204;H0YJ21					0.0590122	0.0693556	0.0636258	0.24734	0.20281	0.239102	0.166459	0.177661	0.165467	0.0916394	0.0188087	0.0120105	0.0154692	0.0549777	0.0757463	0.0603989	0.174938	0.166345	0.143771	0.17703	0.154252	1	0.0187484	0.0896791	0.0163074	0.0121512	0.0367158	0.10499	0.146357	0.18586	0.102566	0.0704625	0.188285	0.118192	0.45889	0.702835	0.436756	0.113126	0.340027	0.511412	0.541562	0.183766	0.194066	0.149403
DYNC1LI1	Q9Y6G9;E9PHI6;C9JGM7;C9JLW1					0.11052	0.166471	0.159366	0.226415	0.231825	0.092404	0	0	0.079759	0.107288	0.131932	0.113045	0.120713	0.26547	0.363793	0.197295	0.35901	0	0.260326	0.263069	0.24628	1	0	0	0	0	0	0.346275	0.415068	0.385085	0.322284	0.368742	0.378034	0.326964	0.578293	0.89549	0.876199	0.182114	0.529264	0.847148	0.862253	0.435746	0.434684	0.328304
DYNLRB1	Q9NP97;B1AKR6;H3BNG9;H3BPA0;Q7Z4M1;Q9NP97-2					0	0	0	0	0	0	0	0	0	0	0	0	0	0	0	0	0	0	0	0	0	1	0	0	0	0	0	0	0	0.208129	0	0	0	0	0	0	0	0	0.340909	0	0.254203	0	0	0
EDC4	Q6P2E9;Q6P2E9-2;I3L0V0;I3L3M2;I3L2F4					0	0	0	0	0	0	0	0	0	0	0.685623	0.522751	0.330094	0.75674	0.359499	0.481005	0	0	0	0	0.194376	0.111485	0	0.497417	0	0	0	0.238661	0.217615	0.233612	0.239707	0.216845	0.24673	0.225882	0	0.252169	0	0	0	0	0.48355	0.188943	0.156511	0.456859
EEF1A1	P68104;Q5VTE0;A0A087WV01;A0A087WVQ9;P68104-2;Q05639;Q5JR01;A6PW80					1	0.995337	0.925444	0.713238	0.0847546	0.062485	0.0703786	0.0682847	0.0200689	0.0239771	0.0107748	0.00894731	0.0109352	0.0302104	0.0169748	0.015131	0.054198	0.0884424	0.302897	0.34877	0.311569	0.207351	0.00903911	0.00863697	0.00622721	0.0164396	0.0164875	0.0180024	0.0191034	0.0200828	0.0111079	0.0217905	0.024049	0.0119381	0.0363559	0.0725205	0.0418816	0.0182693	0.020841	0.0299848	0.0614525	0.245371	0.296421	0.492344
EEF1B2	P24534;C9JZW3;F2Z2G2;F8WF65					0.0129498	0	0.0593992	0.0623342	0	0	0	0	0	0	0.307742	0	0.0339673	0.298924	0	0.0102792	0.0778423	0.0471666	0.0349521	0	0	0	0	0	0	0	0	0.340053	0.0278072	0.0686234	0.0356001	0	0	0.0879945	0	0	0	0.0313599	0.0320898	0	0.0413717	0.125046	0.0842517	0.0674978
EEF1D	P29692-4;E9PQZ1;P29692-3;P29692;E9PRY8;P29692-2;H0YE72;E9PK01;E9PL71;E9PQ49;E9PI39;A0A087X1X7;H0YE58;E9PK06;E9PPR1;E9PL12;E9PN91;E9PMW7;E9PNW6;E9PQC9;E9PKK3;E9PK72;E9PJD0;E9PIZ1;H0YCK7					0	0	0	0	0	0	0	0	0	0	0.397971	0	0	0.259625	0	0	0	0	0	0	0	0	0	0	0	0	0	0.700686	0	0.125882	0	0	0	0.109645	0	0	0	0	0	0	0	0.196499	0.153038	0.13035
EEF1E1	O43324;D6RBD7;C9J1V9;O43324-2;H0YAL7;H0YAH9;D6RCQ0					0.21675	0.288606	0.352515	0.354731	0.184803	0	0	0	0	0	0.329213	0	0	0.166814	1	0.407627	0.513907	0	0	0	0	0	0	0	0	0	0	0	0	0	0	0.0744582	0	0	0	0	0	0	0	0	0	0	0	0.200076
EEF1G	P26641;P26641-2					0	0	0	0.0314536	0	0	0	0.0426091	0	0	0.29067	0	0	0.359114	0	0.0228304	0.0521136	0.104332	0	0	0.00502316	0.00536814	0	0	0	0	0	0.519689	0.0511625	0.0400369	0.0550679	0	0.0423779	0.0708916	0.0636348	0.0794313	0.0388635	0.0151113	0	0	0.11438	0.0851897	0.0185001	0
EEF2	P13639;M0R0I6					0.0109056	0.0410016	0.041874	0.0300203	0.0319077	0.0403368	0.0121037	0.0533428	0.0372205	0.016951	0.0193503	0.0184947	0.0134675	0.0512593	0.0114107	0.0195157	0.0691231	0.0584325	0.068127	0.0271945	0.00961001	0.0153153	0.00500542	0	0	0	0	0.0645946	0.0315481	0.0427702	0.0347734	0.0279556	0.0562083	0.00828117	0.0412774	0.0808981	0.0454412	0.11139	0.01129	0.048301	0.0435291	0.0725832	0.0580351	0.0288227
EEFSEC	P57772;P57772-2;C9J8T0					1	0.947739	0.96394	0.765791	0	0	0	0	0	0	0	0	0	0	0	0	0	0	0.513935	0.417622	0.661227	0.503264	0	0	0	0	0	0	0	0	0	0	0	0	0	0	0	0	0	0	0	0.472961	0.502527	0.606611
EIF1	K7EM18;P41567;K7EQP2					0.271522	0	0	0	0	0	0	0	0	0	0.280638	0	0	0.100404	0.157495	0	0	0	0	0	0	0	0.433895	0.148695	0.385126	0.267686	0.439665	0	0	0	0	0	0	0	0	0	0	0	0.398294	0	0	0.127475	0	0.183796
EIF2A	Q9BY44;F8WAE5;Q9BY44-4;Q9BY44-3;C9IZE1;Q9BY44-2;H7C5Q3;H7C5R5;F8WF18					1	0.815642	0.448311	0.546459	0	0	0	0	0	0	0	0	0	0	0	0	0	0	0	0	0.18592	0	0	0	0	0	0	0	0	0	0	0	0	0	0	0	0	0	0	0	0	0	0	0
EIF2S2	P20042					0.229188	0.128266	0.275477	0.368909	0.229949	0	0.13521	0	0.080901	0.089055	0.402474	0.161498	0.0856149	0.436996	0.317413	0.196035	0.277336	0.473728	0.597529	0.582766	0.71709	0.922494	0.15136	0	0	0	0.0822167	0.158829	0	0.0831694	0.046847	0.0436123	0	0.0414336	0.120656	0.096904	0	0.0643446	0	0	0.263363	0.36134	0.185185	0.333405
EIF2S3	P41091;Q2VIR3;F8W810;Q2VIR3-2;H7BZU1					0.373899	0.323415	0.323508	0.349233	0	0	0	0	0	0	0.381084	0.120327	0.137977	0.310115	0.0892276	0.0885139	0.0614581	0.191579	0.24894	0.409179	0.704169	1	0.14084	0	0	0	0	0.206093	0.0526492	0.0871884	0	0.0452502	0	0.0456688	0.0325276	0.183297	0	0.0652223	0	0	0.193922	0.334692	0.195919	0.379259
EIF4A1	P60842;J3KT12;P60842-2;J3QS69;J3KTB5;J3KSZ0;J3QL43;J3QR64;J3QLN6;J3KS25;J3QKZ9;J3KS93;J3QL52;J3KT04;J3QQP0					0.00787684	0.0392329	0.00893816	0	0	0	0	0	0.0526807	0.155893	0.716711	0.579862	0.491458	0.548908	0.576403	0.558346	0.0935129	0.0410115	0	0.0132654	0.00998583	0.0143286	0.748045	0.406149	0.422802	0.44063	1	0.703956	0.254769	0.309762	0.361572	0.1527	0.148281	0.272725	0.040789	0.0190637	0	0.0566754	0.160713	0.0957372	0.152422	0.0878116	0.114137	0.0997408
EIF4B	E7EX17;P23588;P23588-2;F8VX11;F8W0K0;F8VSC7;F8VP89;F8VYE9;F8VRU1					0.0178555	0.026768	0	0	0	0	0	0	0	0	0.828632	0.200388	0.315804	0.394369	0	0.0624906	0.136818	0.171562	0	0	0	0	0	0	0	0	0	0.366366	0	0	0	0	0	0	0	0	0	0	0	0	0.112275	0.18913	0.0512936	0
EIF4E	D6RBW1;P06730;P06730-3;P06730-2;H0Y8J7;D6RFJ3					0	0	0	0	0	0	0	0	0	0	0.378164	0	0	0	0	0	0	0	0	0	0	0	0	0	0	0	0	0.224187	0	0	0	0	0	0	0	0	0	0	0	0	0	0.234224	0.171162	0
EIF4G2	D3DQV9;P78344;H0Y3P2;P78344-2;H0YCH5;H0YEC5;H0YD77;E9PKF8;H0YD99;H0YEN8;H0YDC0;H0YCF8;H0YEI7;H0YE22;H0YEW3					0.330852	0.344784	0.280224	0.33273	0	0	0	0	0.142136	0	0.059196	0	0	0.0730119	0	0	0	0	0	0	0.75023	1	0	0	0	0	0	0.222058	0.176637	0.106443	0.0760296	0	0.145831	0	0	0.114	0	0	0	0	0.215742	0.4035	0.452746	0.689502
EIF4H	Q15056-2;Q15056					0.311725	0.194995	0.149618	0	0	0	0	0	0	0	0.158551	0.0765499	0.0989741	0	0	0.064866	0	0	0	0	0.115166	0	0	0	0	0	0	0	0	0	0	0	0	0	0	0	0	0.0443786	0.0830057	0	0	0.352942	0.194382	0.180057
EIF5	P55010;H0YLZ1;H0YN40;H0YMJ8;H0YM54;H0YK11;H0YK29					0.0689173	0.048533	0.102248	0.157333	0.181931	0.292799	0.285195	0.372042	0	0.207075	0.664553	0.27064	0.265039	0.706591	0.0732016	0.0480323	0.213189	0.267661	0.350909	0.395751	0.328118	0.193821	0.728831	0	0	0	0.129253	0.875119	0.70746	0.893305	0.866948	0.431018	0.306925	0.756888	0.448726	0.442538	0.161995	0.198022	0.186384	0.242921	0.175403	0.253268	0.212767	0.0132425
EIF5B	A0A087WUT6;O60841					0	0	0	0	0	0	0	0	0	0	0.382039	0.3697	0.215453	0.307491	0.0580046	0.116578	0.0406623	0	0	0.036869	0	0	0.153266	0	0.0106463	0	0.0310286	0.760802	0.675632	0.90973	0.841485	0.343812	0.413614	0.759541	0	0	0	0.0199748	0.0929151	0.191614	0.292133	0.0887491	0.105476	0.0580353
ELMO1	Q92556;Q92556-2;Q92556-3;C9JIW2;C9J5X3;C9JB20;C9IZR8;H0YCM7;Q5JVZ5;Q96JJ3-3;Q96JJ3;H7C0S6;H7C3P3;Q5JW01					0.282374	0	0.266199	0.246659	0	0	0	0	0	0	0	0	0	0	0	0	0	0	0	0	0.160481	1	0	0	0	0	0	0	0.169312	0.149239	0	0	0	0	0	0.622754	0.0886172	0	0.146188	0	0.490669	0.271648	0.218538	0
EMG1	Q92979;A0A087WVM7;V9GYP5;A0A087WWQ2					0	0.535218	0.803913	0.718825	0	0	0	0	0	0	0	0	0	0	0	0	0	0	0	0	0.650977	0	0	0	0	0	0	0	0	0	0	0	0	0	0	0	0	0	0	0	0	0	0.286314	0.848733
ENY2	Q9NPA8-2;Q9NPA8;E5RHX8;J3KNT2;E5RI00;E5RHT9;E5RJ84					1	0.44423	0.453016	0.364575	0	0	0	0	0	0	0.274063	0	0	0	0	0	0	0	0.346598	0	0.261826	0.862756	0	0	0	0	0	0.253328	0	0	0	0	0	0	0	0.179039	0	0	0	0	0	0.234409	0.257212	0
EPRS	P07814;V9GYZ6;V9GZ76					0.267135	0.169293	0.204479	0.313203	0	0	0	0	0	0	0.546994	0.255715	0.278178	0.885874	0.828849	0.390887	0.0997385	0.100472	0.0550883	0.113981	0.18407	0.100553	0.0764097	0	0	0.0343559	0	0.858454	0.544088	0.31364	0.363112	0.167758	0.253078	0.204889	0	0.0899894	0	0.0623931	0.014943	0.0305508	0.107506	0.322362	0.117615	0.116415
ERGIC3	H0Y5K5;Q9Y282;Q9Y282-3;Q9Y282-2;A6PVJ2;A0A0C4DH46;H0Y802;H0Y6Z0					0.697859	0.839853	0.866522	1	0	0	0	0	0	0	0	0.0473173	0	0	0	0	0	0	0.496616	0.283433	0.260562	0.820348	0	0	0	0	0	0	0.268205	0.140505	0.279966	0.38835	0.369963	0.263782	0.539821	0.833062	0	0	0	0	0	0	0.520955	0.460205
ERP29	P30040;F8VY02;F8W1G0;P30040-2					0	0	0	0	0	0	0	0	0	0	0	0	0	0	0	0	0	0	0	0	0	0	0	0	0	0	0	0	0	0	0	0	0	0	0.408152	0	1	0.346339	0.34465	0	0.680322	0	0	0
ETF1	P62495;B7Z7P8;P62495-2;I3L492;D6RCB3;D6RJE8					0	0	0	0	0	0	0	0	0	0	0.852427	0.667633	0.620786	0.860181	0.547668	0.647313	0.176009	0	0	0	0	0	0.746264	0	0	0.0737649	0.730131	0.538401	0.130722	0.358064	0.300582	0	0	0.249498	0	0	0	0	0.280569	0	0	0	0	0
ETV6	P41212;H0YG25;J3KN52;Q9Y603-8;Q9Y603-3;Q9Y603-6;Q9Y603-7;Q9Y603-4;Q9Y603-5;Q9Y603	TRUE	TRUE	TRUE		0.735494	0.654482	0.571707	0.617617	0.225367	0.203082	0.301456	0	0	0	0	0	0	0.261028	0.157268	0.235066	0	0.25414	0.342416	0	1	0.692131	0	0.116259	0	0	0	0	0	0.205929	0.0778857	0	0.150419	0.1022	0	0.262148	0	0.0997407	0	0	0.269572	0.296803	0.551631	0.953269
EVL	Q9UI08;Q9UI08-2;H0YJN0;Q9UI08-3;H0YJL6;G3V314					0.205816	0.265199	0.13886	0.0945348	0	0	0	0	0	0	0	0	0	0	0	0	0	0	0	0	1	0.88568	0	0	0	0	0	0	0	0	0	0	0	0	0	0	0	0	0	0	0	0.132583	0	0.30038
EXOSC10	Q01780;Q01780-2;K7EJ37					0	0	0	0	0	0	0	0	0	0	0.12986	0.167568	0	0.100799	0	0.211721	0	0	0	0	0.728591	1	0	0	0	0	0	0.46508	0	0	0.484457	0	0.185751	0	0	0	0	0	0	0	0.10378	0	0.0855106	0.366216
EZR	P15311;E7EQR4;P35241-3;E9PNP4					0	0	0	0	0	0	0	0	0	0	0.0421805	0	0	0.0230138	0	0	0	0	0	0	0	0	0	0	0	0	0	0	0	0	0	0	0	0	0	0	0	0.0164347	0	0	0.0133999	0	0	0
FAM120A	Q9NZB2-4;Q9NZB2;Q9NZB2-6;Q9NZB2-5;Q9NZB2-2;A0A0C4DH52;A0A0C4DG79;Q5T035					0.50607	0.552205	0.586455	0.561211	0	0	0	0	0	0	0	0	0	0	0	0	0	0	0.296149	0.764365	1	0.926346	0	0	0	0	0	0	0	0.100462	0	0	0	0	0	0.208042	0	0	0.122986	0	0.520654	0.806587	0.896221	0.813739
FAM136A	E7EQY1;Q96C01;C9J2Y4;C9JF51					0.372389	0.80006	0.420462	0.383899	0	0	0	0	0	0	0	0	0	0	0	0	0	0	0	0	0.109822	1	0.0898556	0.150621	0	0	0.293971	0	0	0	0	0	0	0	0	0	0	0	0	0	0	0.0832572	0.123169	0.654437
FAM179A	C9JLI7;Q6ZUX3					0	0	0	0	0	0	0	0	0	0	0	0	0	0	0	0	0	0	0	0	0	0	0	0	0	0	0	0	0	0	0	0	0	0	0	0	0	0	0	0	0	0	0	0
FAM32A	Q9Y421;Q9Y421-3;K7EIY1;K7ENN5;Q9Y421-2;K7ELZ8					0.406015	0.431827	0.213751	0.395717	0	0	0	0	0	0	0	0	0	0	0	0	0	0	0.402636	0.447815	0.400445	0.455535	0	0	0	0	0	0	0	0	0	0	0	0	0	0	0	0	0	0	0	0.27402	0.292098	0.158789
FAM76B	F5GX09;Q5HYJ3;Q5HYJ3-3;Q5HYJ3-2					0.887846	1	0.810772	0.696109	0	0	0	0	0	0	0	0	0	0	0	0	0	0	0.492064	0.55746	0.933932	0.537669	0	0	0	0	0	0	0	0	0	0	0	0	0	0	0	0	0	0	0	0.473652	0.653031	0.693391
FAM98B	Q52LJ0;Q52LJ0-2;H0YNA1					0.500149	0.430028	0.457068	0.336422	0	0	0	0	0	0	0	0	0	0	0	0	0	0.0798142	0	0.380263	1	0.608252	0	0	0	0	0	0	0	0	0	0	0	0	0	0	0	0	0	0	0.195554	0.422905	0.384385	0.67775
FANCI	Q9NVI1;Q9NVI1-1;Q9NVI1-2;F8W7R3;H3BP78;Q9NVI1-4;H3BMG4;H3BT54;H3BQE2;H3BN35;H3BS60					0.230294	0.129398	0.112625	0.19417	0.0759091	0.0982937	0.118708	0	0.0888792	0.0949392	0	0	0	0.049301	0.0328708	0	0.206912	0.0646803	0.0909953	0	0.257627	1	0	0	0	0	0	0.0594718	0.127559	0.152322	0.0430725	0	0.0785932	0.0514862	0.260011	0.392977	0.0972492	0.03893	0.0843737	0.0891199	0.295521	0.0246484	0.158996	0
FARSB	Q9NSD9;Q9NSD9-2					1	0.599741	0.65043	0.57356	0	0	0	0	0	0	0	0	0	0	0	0	0	0	0	0	0	0	0	0	0	0	0	0	0	0	0	0	0	0	0	0	0	0	0	0	0	0.188656	0.267962	0.165488
FASN	A0A0U1RQF0;P49327;A0A0U1RRG3;A0A1B0GTR5					0	0.0131941	0.0392879	0.285607	0.355085	0.330409	0.371949	0.419801	0.12259	0.111356	0.479484	0.175904	0.379437	0.606858	0.542894	0.656049	0.290436	0.171241	0.0955818	0.138387	0	0	0.504505	0	0.0678931	0	0.0866735	0.804723	0.302745	0.591031	0.318519	0.122435	0.140702	0.17028	0.423104	0.661875	0.486801	0.160668	0.1481	0.289971	0.397854	0.236806	0.11059	0.033631
FDPS	P14324-2;P14324;A0A087WVN4;A0A087X1D8;A0A087X090;A0A087WTP2					0	0	0	0	0	0	0	0	0	0	0.490995	0	0	0	0	0	0	0	0	0	0	0	0	0	0	0	0	0	0	0	0	0	0	0	0	0	0	0	0	0	0	0	0	0
FEN1	P39748;P39748-2;I3L3E9;F5H1Y3					1	0.99509	0.915225	0.729941	0.00768556	0.0203649	0.0729176	0.0641291	0.00390603	0	0	0	0	0.00836784	0	0	0.00850959	0.0135627	0.0120782	0.232663	0.248695	0.152225	0	0	0	0	0	0	0	0.000811979	0	0.00131335	0.00452243	0	0.0138707	0.00802047	0.00319562	0.00417576	0	0	0	0.0748285	0.108396	0.225935
FIP1L1	Q6UN15-3;Q6UN15-5;Q6UN15;H0Y8P7					0.618696	0.670094	0.503658	0.304092	0	0	0	0	0	0	0.429717	0.547671	0.658315	0.43699	0.380792	0.209556	0.284109	0	0	0	0.929251	1	0	0	0	0	0	0.153909	0.129835	0.167903	0.15346	0	0.572122	0	0	0	0	0.102466	0.215926	0	0.207708	0.297615	0.716643	0.731512
FKBP3	Q00688;G3V5F2					0.221866	0.396002	0.272182	0.0811993	0	0	0	0	0	0	0	0	0	0	0	0	0	0	0	0	0	0	0	0	0	0	0	0	0	0	0	0	0	0	0	0	0	0	0	0	0	0	0	0
FKBP4	Q02790;F5H1U3;H0YFG2;F5H120					0.0112905	0.0692861	0	0	0	0	0	0	0	0	0.760506	0.402792	0.646119	0.491906	0.105018	0.112377	0.0447613	0	0	0	0	0	0	0	0	0	0	0.162144	0.00585511	0	0	0	0	0	0	0	0	0.0402678	0.0164061	0.0497068	0.216696	0.149222	0.0478634	0.105632
FKBP5	Q13451;Q13451-2					0	0	0	0.144543	0	0	0	0	0	0	0.360236	0	0.32318	0.714007	0	0	0	0	0	0	0	0	0	0	0	0	0	0.127204	0	0	0	0	0	0	0	0	0	0.356673	0	0	0.465935	0.17577	0.275323	0
FLNA	Q5HY54;Q60FE5;P21333-2;P21333;A0A087WWY3;F8WE98;H0Y5F3;H0Y5C6					0	0	0	0	0	0	0	0	0	0	0.394924	0.259055	0.378251	0.50424	0	0.303001	0	0	0	0	0	0	0	0	0	0	0	0.622927	0	0	0	0	0	0	0	0	0	0	0	0	0.151928	0	0	0
FLYWCH2	I3L1Y9;Q96CP2;I3L4I0;I3L0R3;I3L231;Q4VC44-2;Q4VC44;Q4VC44-3	TRUE	TRUE	TRUE		0	0	0	0	0	0	0	0	0	0	0	0	0	0	0	0	0	0	0	1	0	0	0	0	0	0	0	0	0	0	0	0	0	0	0	0	0	0	0	0	0	0	0	0.235073
FNBP1	B7ZL14;Q96RU3-4;Q96RU3-3;Q96RU3-5;Q96RU3-2;Q96RU3;H0Y7W6					0	0	0	0	0	0	0	0	0	0	0.166935	0.271881	0.218853	0.205202	0.154231	0.0663449	0	0	0	0	0	0	0	0	0	0	0	0.314533	0.119511	0.276107	0.262001	0	0	0	0	0	0	0	0.0933442	0	0	0	0	0
FOXK1	P85037;P85037-2;U3KQ26	TRUE	TRUE	TRUE		0.148652	0.273841	0	0	0	0	0	0	0	0	0.204128	0	0	0.20642	0	0	0	0	0	0	0.92099	1	0	0	0	0	0	0.330897	0.158209	0	0	0.123626	0	0	0	0	0	0	0	0	0.173166	0.324461	0.757992	0.57948
FRG1	Q14331;E9PLY7;E9PRR7;J3KSQ7;E9PI42					0.696103	0.800491	0.867999	0.560781	0	0	0	0	0	0	0.0191564	0	0	0	0	0.0320839	0	0	0.0708825	0.441729	0.513342	0.390644	0	0	0	0	0.0701769	0	0	0	0	0	0.0390942	0	0	0.0410996	0	0	0	0	0	0.188954	0.258038	0.497756
FUBP1	E9PEB5;Q96AE4	TRUE	TRUE	TRUE		0.214162	0.110821	0.100395	0.105618	0	0	0	0	0.0057431	0	0.0684257	0.0375911	0.0372694	0.0976011	0.12394	0.152083	0.0207865	0.00372567	0.00155686	0.0107306	0.0388662	0.0289161	0	0	0	0	0	0.00117702	0.00511531	0.00484243	0.00137337	0.00129548	0.000999374	0	0	0.00708628	0.0064259	0	0.398541	0.0618125	0.0990427	0.0594125	0.0683451	0.148284
FUBP3	Q96I24;Q96I24-2					0.865132	0.685876	0.447893	0.398617	0	0	0	0	0	0	0.125736	0.162217	0.150311	0.346277	0.31363	0.137195	0.126205	0	0	0	0.672209	0.528354	0	0	0	0	0	0	0.080101	0	0	0	0	0	0	0	0	0	0.696995	0	0.236893	0.597844	0.818608	1
FUS	H3BPE7;P35637-2;P35637	TRUE	TRUE	TRUE		0.912422	1	0.75624	0.580073	0	0	0	0	0	0	0.0739092	0.0564587	0.0721004	0.107961	0.0991674	0.0637295	0.0106946	0	0.0355834	0.237412	0.829421	0.300093	0	0	0	0	0.0082476	0.0131676	0.00679386	0	0	0	0.00845063	0	0	0.201355	0	0.0132619	0.211295	0.0368513	0.0900342	0.504292	0.70108	0.727327
G3BP1	Q13283;E5RI46;E5RIF8;E5RH42;E5RJU8;Q13283-2;E5RIZ6					0.555644	0.499667	0.451598	0.391036	0	0	0	0	0	0	0.511191	0.575675	0.546194	0.426794	0.536251	0.533476	0	0	0	0	1	0.362526	0.345845	0	0	0	0.261952	0.247736	0.280814	0.21797	0.300087	0	0	0.235684	0	0	0	0	0	0	0	0.745692	0.82025	0.991436
G3BP2	Q9UN86-2;Q9UN86;D6RGJ4;D6RAC7;D6RB17;D6RBM9;D6REX8;D6RBR0;D6RE13;D6RBW8;D6R9X5;D6R9A4					0	0.143376	0	0	0	0	0	0	0	0	0.514292	0.260256	0.332992	0	0.941138	0.674999	0	0	0	0	1	0.302073	0.35607	0	0	0	0.285029	0	0.541917	0.194846	0.199177	0	0	0	0	0	0	0	0	0	0	0.723304	0.622655	0.742722
GABARAPL2	H3BSM5;P60520;H3BQ50					1	0.71293	0.813246	0.851101	0	0	0	0	0	0	0	0	0	0	0	0	0	0	0	0.34792	0	0.515835	0	0	0	0	0	0	0	0	0	0	0	0	0	0	0	0	0	0	0	0	0.208173	0.233166
GABPA	Q06546	TRUE	TRUE	TRUE		0	0	0	0	0	0	0	0	0	0	0.332186	0.143562	0.210225	0.276043	0.373327	0.182089	0	0	0	0	0	0	0	0	0	0	0	0.0825937	0	0	0	0	0	0	0	0	0	0	0	0	0	0	0	0
GABPB1	Q06547-2;Q06547;F5H7I4;H9ZYI9;Q06547-4;Q06547-3;H0YNZ0;Q5SZG2;Q8TAK5	TRUE	TRUE			0	0	0	0	0	0	0	0	0	0	0.0680411	0.0939279	0.258597	0.0617411	0.306513	0.244764	0	0	0	0	0	0	0	0.0950065	0	0	0	0	0	0	0	0	0	0	0	0	0	0	0	0	0	0	0	0
GAPDH	P04406;P04406-2;E7EUT5					1	0.392581	0.490523	0.564002	0.116969	0.144855	0.0715117	0.0544794	0.0185254	0.00788631	0.0048465	0.00738088	0.017007	0.0324589	0.026401	0.0178566	0.0466167	0.0569134	0.0972694	0.71242	0.0129018	0.0179541	0	0.00108499	0	0.00575947	0	0.0235204	0.00859831	0.00770219	0.0122035	0.0223767	0.0189181	0.0112735	0.0158997	0.0252812	0.0322032	0.0339241	0.032796	0.0422794	0.0317679	0.0622533	0.0618667	0.0855021
GARS	P41250;H7C443					0	0	0	0	0	0	0	0	0	0	0.0604274	0	0	0.277555	0.247464	0	0	0	0	0	0	0	0	0	0	0	0	0	0	0	0	0	0	0	0	0	0	0	0	0	0	0	0	0
GATAD2A	Q86YP4;Q86YP4-3;Q86YP4-2;C9JJK9;C9JHD7;C9JGN4;V9GYX5;C9JVY3;V9GY85;H7C3H1;C9JMI3	TRUE	TRUE	TRUE		0.143698	0.118618	0	0.122307	0	0	0	0	0	0	0.128876	0.0726931	0.137337	0.160653	0.0908234	0.106899	0	0	0	0.387092	0.824835	1	0	0	0	0	0	0.71103	0.12765	0.778203	0.773151	0.224654	0.275847	0.312637	0	0	0	0	0	0	0.0710882	0.167274	0.479829	0.453081
GBE1	Q04446;E9PGM4					0	0	0	0	0	0	0	0	0	0	0.618807	0.289801	0.850758	0.989305	0	0.247506	0	0	0	0	0	0	0	0	0	0	0	0	0	0	0	0	0	0	0	0	0	0	0	0	0	0	0	0
GDI2	P50395;P50395-2;Q5SX87;V9GYF8;Q5SX90;Q5SX91;V9GYJ7					0	0	0	0	0	0	0	0	0	0	0	0	0	0	0	0	0	0	0.209159	0	0	0	0	0	0	0	0.490535	0	0	0	0	0	0	0	0	0	0	0	0	0	0	0	0	0
GET4	Q7L5D6;C9JPA8;C9JHN8;Q7L5D6-2;C9JY46					0	0	0	0	0.30728	0.555057	0	0	0.466012	0.32406	0	0	0	0	0	0	0.512311	0	0	0	0	0	0	0	0	0	0	0	0	0	0	0	0	0	0.277711	0.625245	0.575251	0	0.235204	1	0	0	0	0
GLO1	Q04760-2;Q04760					0.0586499	0	0	0	0	0	0	0	0	0	0	0	0	0	0	0	0	0	0	0	0	0	0	0	0	0	0	0	0	0	0	0	0	0	0	0	0	0	0	0	0	0	0	0
GLRX3	O76003					0	0	0	0	0	0	0	0	0	0.0216183	0.956312	0.6482	0.776799	0.941091	0.493939	0.482986	0.343257	0	0	0	0	0	0.830938	0.0852513	0.19355	0.142615	0.528633	0.848343	0.1975	0.337054	0.377632	0.0299142	0	0.255072	0	0	0	0.080343	0.186379	0.159974	0.269158	0.136985	0.153126	0.0563647
GLTP	F5H0U5;Q9NZD2;F5GZ49;H0YFS9					0	0.155838	0	0	0.574053	0.98704	0.971868	1	0.181044	0.354341	0	0	0	0	0	0	0	0	0.589699	0	0	0	0	0	0	0	0	0	0	0	0	0	0	0	0	0	0	0	0	0	0	0	0	0
GMFG	O60234;M0R0C1;M0QYJ8;M0QYG8;M0R1D2;M0QXC2;M0QX47					0	0	0	0	0	0	0	0	0	0	0	0	0	0	0	0	0	0	0	0	0	0	0	0	0	0	0	0	0	0	0	0	0	0	0	0	0	0	0	0	0	0	0	0
GMNN	E2QRF9;O75496;H7C608;C9K0U5					0	0	0	0	0	0	0	0	0	0	0	0	0	0	0	0	0	0	0	0	0.882811	1	0	0	0	0	0	0	0	0	0.253377	0	0	0	0	0	0	0	0	0	0	0	0.288631	0.49952
GMPS	P49915;P49915-2					0	0	0	0	0	0	0	0	0	0	0	0	0	0	0	0	0	0	0	0	0	0	0	0	0	0	0	0	0	0	0	0	0	0	0	0	0	0	0	0	0	0	0	0
GOPC	F5H1Y4;Q9HD26-2;Q9HD26;Q9HD26-3	TRUE	TRUE	TRUE		0	0	0	0	0	0	0	0	0	0	0	0	0	0	0	0	0	0	0	0	0	0	0	0	0	0	0	0	0	0	0	0	0	0	0	0	0	0	0	0	0	0	0	0
GRB2	P62993;J3KT38;P62993-2;J3QRL5					0	0	0	0	0	0	0	0	0	0	0.400728	0.126019	0.358926	0.357153	0	0.0895178	0	0	0	0	0	0	0	0	0	0	0	0.135046	0	0	0	0	0	0	0	0	0	0	0.195447	0	0	0	0	0
GRWD1	Q9BQ67;M0QX71					0.512997	0.353582	0.425865	0.268158	0	0	0	0	0	0	0.589732	0.269693	0.205066	1	0.548695	0.52082	0	0	0	0	0.527083	0.23176	0	0.254525	0	0	0.597826	0	0	0.249026	0.163302	0.329502	0	0.285194	0	0	0	0	0	0	0	0	0.404823	0.286738
GSK3B	P49841;P49841-2;A8MT37;P49840	TRUE	TRUE			0.833118	0.91571	0.377914	0	0	0	0	0	0	0	0	0	0	0	0	0	0	0	0	0	0.341693	0.325351	0	0	0	0	0	0	0	0	0	0	0	0	0	0	0	0	0	0	0	0.391075	0.484941	1
GSN	P06396-2;A0A0A0MS51;A0A0A0MT01;P06396-4;P06396-3;P06396;Q5T0I0;Q5T0I1;A0A0U1RQL8					0.0286907	0.0501165	0.0238687	0.0318043	0	0	0	0	0.108594	0.0902267	0.261319	0.0829452	0.0796302	0.259061	0.0676947	0.0752069	0.0600083	0.0317674	0.0226302	0.0417973	0	0.00530937	0.0313867	0.0895803	0.0318765	0.0536745	0.0409164	0.0788161	0.0341671	0.0365413	0.0345	0.03739	0.036963	0.0211451	0.0589526	0.0435346	0.0664338	0.101105	0.0226057	0.00301617	0.0429527	0.0351283	0.0333565	0.0319496
GSPT1	H3BR35;P15170;P15170-2;P15170-3;Q8IYD1;H3BSV8					0	0.0769536	0	0	0	0	0	0	0	0	0.48148	0.366265	0.445437	0.512634	0.0743755	0.133257	0.0849519	0	0	0	0	0	0.097672	0	0	0	0	0.751099	0.404775	0.5895	0.601126	0.12932	0.0725017	0.53571	0	0	0	0.0487691	0.115839	0	0.185454	0.21349	0.110967	0.124733
GSTP1	P09211;A8MX94;A0A087X243;A0A087X2E9					0	0	0	0.222641	0	0	0	0	0	0.136444	0	0	0	0.184807	0	0	0.817663	0	1	0	0	0	0	0	0	0	0	0	0	0	0	0	0	0	0.444973	0.315791	0	0.183972	0	0	0.207753	0	0	0
GTF2F1	P35269;M0QXD6;M0R0R9;M0R0Z3					0.72697	0.719559	0.76538	0.584227	0	0	0	0	0	0	0.161222	0	0	0.150809	0	0	0	0	0	0.454384	0.980366	1	0.476905	0	0	0	0	0.530606	0.558168	0.55035	0.471958	0	0.309619	0.545366	0	0	0	0	0	0	0	0	0.557995	0.679538
GTF2F2	P13984	TRUE	TRUE			0.747485	0.75867	0.781536	0.669403	0	0	0	0	0	0	0.461094	0	0	0.173543	0	0	0	0	0	0.312763	0.889354	1	0	0	0	0	0	0.600531	0.443149	0.49722	0.444309	0.136687	0.343054	0.491618	0	0	0	0	0	0	0.126163	0.464696	0.39478	0.702307
GTF2I	P78347-2;P78347-4;P78347-3;P78347;P78347-5;C9J6M0	TRUE	TRUE	TRUE		0.525078	0.407254	0.300725	0.312747	0.0162155	0.0195511	0.00783575	0.002332	0.00282708	0.00213258	0.0717602	0.00701193	0.0231071	0.0475362	0.00460469	0.00967207	0.0129482	0.0134049	0.0275986	0.124794	0.874267	1	0.00669506	0	0	0	0	0.052191	0.0217937	0.0270767	0.0147755	0.00836834	0.00988008	0.0115045	0.0132766	0.0427554	0.00536534	0.021114	0.00511937	0.00569408	0.0302278	0.426045	0.393991	0.616528
GTPBP1	O00178;B0QY59;F5H716					0.653549	0.562748	0.547692	0.215667	0	0	0	0	0	0	0	0	0	0.0774457	0	0.0603491	0	0	0	0	1	0.412826	0	0	0	0	0	0	0	0	0	0	0	0	0	0	0	0	0	0	0	0.664066	0.657088	0.719848
GTSF1	G3V1V4;Q8WW33					0.0373932	0	0	0	0	0	0	0	0	0	0.821546	0.271247	0.205287	0.398929	0.62446	0.259836	0	0	0	0	0	0	0	0	0	0	0	0	0	0.0375123	0	0	0	0	0	0.0965103	0	0.151887	0.6227	0.315405	0.318645	0	0.112306	0.121277
H3F3A	P84243;K7EK07					0	0	0	0	0	0	0	0	0	0	1	0.935361	0.832558	0.708022	0.661401	0.572503	0	0	0	0	0	0.453844	0	0	0	0	0.248868	0.835283	0.649492	0.585644	0.683831	0.226258	0.0939321	0.67917	0	0	0	0	0	0	0	0	0.17254	0.168284
HADHA	P40939;H0YFD6;P40939-2					0.212383	0.321593	0.235369	0.443065	0.135995	0.121021	0.142397	0.065807	0.0570774	0.0590541	0	0	0.013397	0.0252784	0	0	0.18989	0.374422	0.353631	0.313826	0.184588	0.839625	0	0	0	0	0	0.0529357	0.266633	0.250336	0.0639748	0.342961	0.383987	0.496863	0.89028	0.680377	0.339072	0.452043	0.131731	0.318284	0.291529	0	0.107382	0.210221
HADHB	P55084-2;P55084;F5GZQ3;B5MD38;C9JEY0;C9JE81;C9K0M0					0.623778	0	0.293493	0.43052	0.413706	0.368679	0	0.380946	0.65302	0.335889	0	0	0	0	0	0	0	0	0	0.347348	0	0.268233	0	0	0	0	0	0	0	0.17829	0	0	0.40847	0.179957	0.907921	0.417476	0.542533	0.41595	0.742445	0.442188	0	0	0	0
HAT1	O14929;O14929-2;F8WEW1;F8W9G7					0	0	0	0	0	0	0	0	0	0	0.597018	0.299178	0.347171	0.807568	0.379043	0.914768	0	0	0	0	0	0	0.379111	0	0	0.280057	0.854235	0.893391	0.913971	1	0.920589	0.395291	0.458178	0.823851	0	0	0	0	0	0	0.351092	0.135607	0.170556	0.188864
HCFC1	A6NEM2;P51610-2;P51610;P51610-4;H7C1C4;P51610-3	TRUE	TRUE	TRUE		0.571861	0.507185	0.380193	0.293509	0	0.0158186	0	0	0	0	0.0207404	0	0	0.0518495	0	0	0.1039	0.0397082	0.226468	1	0.767322	0.537163	0	0	0	0	0	0.0760482	0.0199378	0.0666795	0.0399384	0.0357376	0	0.0161134	0	0.0548309	0.0353786	0	0	0	0.210708	0.302768	0.322868	0.507021
HDGF	P51858;P51858-2;P51858-3					0.0536857	0.139523	0	0.0100257	0	0	0	0	0.0547979	0.140857	0.537267	0.205333	0.330577	0.359635	0.0157052	0.0237291	0.578938	0.209285	0.244319	0.141328	0.0768672	0	0.383538	0	0	0.0351456	0.0394877	0.629945	0.548162	0.704584	0.735253	0.336925	0.168554	0.751179	0.0374206	0.0436442	0	0.225585	0.436195	0.580149	0.721387	0.444262	0.257562	0.119224
HDLBP	A0A024R4E5;Q00341;Q00341-2;H0Y394;H7BZC3;H7C0A4;H7C2D1;C9J5E5;C9JIZ1;C9JHS7;C9JHZ8;C9JES8;C9JZI8;C9JT62;C9JK79;C9JBS3;C9JEJ8;C9JHN6;C9JMQ6;C9JQ82;H7C3D0					1	0.421277	0.431598	0.378836	0	0	0	0	0	0	0.146345	0	0	0.128554	0	0	0	0	0	0	0.643828	0	0	0	0	0	0	0.0537153	0	0	0	0	0	0	0	0	0	0	0	0	0	0.108239	0	0.102325
HEATR3	Q7Z4Q2-2;Q7Z4Q2;Q7Z4Q2-3					0	0	0	0	0	0	0	0	0	0	0.179452	0.140662	0.183692	0.32807	0.716705	0.599384	0	0	0	0	0	0	0.182361	0.362512	0.38641	0.319064	0	0.477727	0.659291	0.728332	0.600329	0.443516	0.480542	0.495068	0	0	0.171334	0.255884	0.236357	0	0	0	0	0
HEBP2	Q9Y5Z4;Q9Y5Z4-2;Q5THN1;C9IZA0					0	0	0	0	0	0	0	0	0	0	0	0	0	0	0	0	0	0	0	0	0	0	0	0	0	0	0	0.902892	0	0	0	0	0	0	0	0	0	0	0	0	0	0	0	0
HELLS	A0A0B4J1V9;Q9NRZ9-6;Q9NRZ9-5;Q9NRZ9-3;Q9NRZ9-2;Q9NRZ9;A0A087WSW7;F6XU50;Q9NRZ9-4;Q9NW36;B1ALG6;Q9NRZ9-8;Q9NRZ9-7;Q9NRZ9-9					0.656815	0.925808	0.180606	0.348602	0	0	0	0	0	0	0	0	0	0	0	0	0	0	0	0	0	1	0	0	0	0	0	0	0	0	0	0	0	0	0	0	0	0	0	0	0	0	0	0.276598
HEXIM1	O94992					0	0	0	0	0	0	0	0	0	0	0	0	0	0	0	0	0	0	0	0	0	0	0	0	0	0	0	0	0	0	0	0	0	0	0	0	0	0	1	0	0	0	0	0
HIST1H1B	P16401					0.158991	0.15558	0.194637	0.16793	0.0783029	0.0675681	0.0572831	0.0443788	0.0578986	0.0438568	0.0286347	0.102741	0.0470402	0.131973	0.13164	0.103725	0.0787542	0.0641239	0.298006	0.1789	0.185954	0.12059	0.0407404	0	0	0	0	0.144089	0.168881	0.160795	0.157141	0.173212	0.172344	0.158899	0.141487	0.132508	0.0667282	0.152478	0.0545411	0.0527478	0.122688	0.180515	0.157293	0.164507
HIST1H1C	P16403					0.156254	0.131544	0.158922	0.132749	0	0	0	0	0.0385761	0	0.110866	0.123114	0.0906807	0.119254	0.135657	0.103679	0.0960934	0.0699323	0.283074	0.14451	0.246663	0.16346	0	0	0	0	0.0665972	0.146411	0.146414	0.150457	0.161455	0.15142	0.15935	0.157819	0.0478992	0.0772642	0.0476706	0.126632	0.0910951	0.0843751	0.0886509	0.163358	0.170353	0.186943
HIST1H2BN	U3KQK0;Q99879;Q99877;Q93079;Q5QNW6;P62807;P58876;O60814;Q5QNW6-2;Q99880;P57053					0	0	0	0.261805	0	0	0	0	0	0	0.553178	0.0759557	0	0	0.18562	0.267042	0	0	0.0990959	0	0.66275	0.430123	0.892171	0	0	0.246616	0.258528	0.607397	0.336311	0.236659	0.537108	0	0.228669	0.23433	0	0	0	0.0401347	0	0	0	0	0.0576564	0.208213
HIST1H4A	P62805					0	0	0	0.181185	0.442809	0.20613	0	0.207433	0	0	0.493593	0.588612	0.439258	0.521165	0	0.415432	0.166551	0	0.276208	0	0.196334	0.438823	0.721798	0	0.398322	0.218944	0.18459	0.574656	0.506694	0.576548	0.560019	0.349891	0.422303	0.404823	0	0.214714	0.35482	0.387485	0.128764	0.253235	0.298198	0	0	0
HIST2H2AC	Q16777;Q6FI13					0.128508	0.181109	0.259284	0.162713	0	0	0	0	0	0	0	0	0	0	0	0	0	0	0	0	0.930716	1	0	0	0	0	0.0545316	0.305065	0	0.102825	0.136629	0.220622	0	0	0	0	0	0	0	0	0	0.158389	0.312208	0.257844
HLTF	A0A0C4DGA6;Q14527;Q14527-2;H7C5K0					0.367648	0.400864	0.463111	0.45316	0	0.167582	0.290591	0.101377	0	0	0	0	0	0	0	0	0	0.25391	0.247335	0.189419	0.48349	0.463519	0	0	0	0	0	0	0	0.078688	0	0	0	0.139248	0.325503	1	0.35718	0.0907191	0.134529	0	0.152934	0.440917	0.165661	0.46105
HMGA1	P17096;P17096-2;P17096-3					0.366644	0.742808	0.318129	0.410025	0	0	0	0	0	0	0	0	0	0	0	0	0	0	0	1	0.28242	0	0	0	0	0	0	0	0	0	0	0	0	0	0	0	0	0	0	0	0	0	0.190036	0.278121
HMGB1	P09429;Q5T7C4;B2RPK0					0.95177	0.965344	1	0.936811	0.0342829	0.0335759	0.0287654	0.0452978	0.00198885	0.00391256	0.000584822	0.000513671	0.000896709	0.00197489	0.00572751	0.00555752	0.0200132	0.041909	0.043626	0.0938941	0.0254209	0.0469632	0	0	0	0	0	0.0416536	0.00425358	0.00856607	0.00666053	0.000737143	0.00192768	0.00271277	0.00137874	0.00927214	0.00156932	0.00103554	0.00420948	0.00511766	0.0143341	0.0403293	0.0379378	0.0467424
HMGB2	P26583;D6R9A6					0.943089	0.925515	1	0.946104	0.0761935	0.065047	0.137443	0.1088	0	0	0.000915357	0.000254028	0.00120292	0.00262952	0.0037303	0.00137161	0.0278092	0.0281264	0.0451817	0.285029	0.0726482	0.118843	0	0	0	0	0	0.00875945	0.00166046	0.00201221	0.00158954	0.0021799	0.00138941	0.00174335	0.00525523	0.00676399	0	0	0.00202645	0.00435234	0.0124004	0.057065	0.0885272	0.145078
HMGB3	O15347;E9PES6;E7ES08;E7EQU1					1	0.966919	0.953171	0.797603	0.0306458	0.0030352	0.0828413	0.0981506	0	0	0	0	0	0	0	0	0	0	0.0157889	0.192661	0.0540395	0.104536	0	0	0	0	0	0	0	0	0	0	0	0	0	0	0	0	0	0	0	0.0440638	0.0427033	0.108855
HMGCS1	Q01581;D6RIW1					0	0	0	0	0	0	0	0	0	0	0.369511	0	0	0.354557	0	0	0	0	0	0	0	0	0	0	0	0	0	0.271455	0	0	0	0	0	0	0	0	0	0	0	0	0	0	0	0
HMGN1	P05114;A6NL93;A6NEL0;F2Z2W6;F2Z2Y5;H7BXJ5					0.31034	0.734114	0.509337	0.451015	0	0	0	0	0	0	0	0	0	0	0	0	0	0	0	0.709134	0	0	0	0	0	0	0	0	0	0	0	0	0	0	0	0	0	0	0	0	0	0.0901712	0.0583692	0
HMGN2	P05204					0.446303	0.500397	0.349743	0.320107	0.471715	0.045556	0.593214	0.0763565	0	0	0	0	0	0	0	0.00287048	0	0.0137433	0.200227	0.67208	0.114267	0.0458153	0	0	0	0	0	0	0	0	0	0	0	0	0	0	0	0	0	0	0	0.166607	0.28298	0.173158
HMGN4	O00479					0	0.24393	0.279242	0	0	0	0	0	0	0	0	0	0	0	0	0	0	0	0.39021	0.465461	0.12884	0	0	0	0	0	0	0	0	0	0	0	0	0	0	0	0	0	0	0	0	0.100123	0	0
HMMR	O75330-2;O75330;O75330-3;O75330-4;E5RI30;E5RIH2					0.634961	0.74637	0.497849	0.516175	0	0	0	0	0	0	0	0	0	0	0.136661	0	0	0.109744	0.57708	0.47893	0.679724	1	0	0	0	0	0	0	0	0	0	0	0	0	0	0	0	0	0	0	0	0.59049	0.63895	0.809848
HNRNPA1	F8W6I7;P09651-3;P09651-2;P09651;F8VZ49;Q32P51;F8VYN5;F8VTQ5;F8W646					0.894318	1	0.813915	0.69536	0.0963398	0.0542763	0.0517386	0.0448662	0.0489015	0.0613201	0.185646	0.217996	0.161856	0.0938395	0.0925448	0.202823	0.0905995	0.0291956	0.0688338	0.189791	0.817553	0.522052	0.0911461	0.0466339	0.044214	0.0424129	0.101933	0.0180594	0.0144324	0.0200662	0.0133378	0.0157403	0.0176802	0.0136881	0.00823513	0.0579459	0.0241868	0.0297589	0.156387	0.0843351	0.0701581	0.462442	0.557627	0.645306
HNRNPA2B1	P22626;A0A087WUI2;P22626-2					1	0.979126	0.917239	0.718542	0.0719112	0.0342337	0.0841361	0.0829579	0.241419	0.22724	0.315245	0.371354	0.350019	0.218574	0.202629	0.368564	0.0679782	0.0379919	0.0967498	0.218063	0.766532	0.472629	0.260878	0.194164	0.154129	0.137201	0.300762	0.0533118	0.0555238	0.0743598	0.0635778	0.0807247	0.0540261	0.0521775	0.0225569	0.154958	0.0481399	0.110341	0.582366	0.247939	0.141095	0.656946	0.694525	0.855117
HNRNPA3	P51991-2;P51991;H7C1J8					1	0.98452	0.913978	0.785626	0.0763638	0.0383132	0.0533665	0.0396639	0.0902915	0.103758	0.233148	0.244362	0.224498	0.202323	0.21994	0.263481	0.0689145	0.0302268	0.0719625	0.223432	0.7516	0.377736	0.0652348	0.0569917	0.0280174	0.0275435	0.101756	0.0277502	0.0278797	0.0278362	0.0213639	0.0313051	0.0194733	0.0138066	0	0.0669753	0.025544	0.0515537	0.325923	0.134339	0.080004	0.508309	0.538853	0.698835
HNRNPAB	Q99729-3;D6R9P3;D6RD18;D6RBZ0;Q99729-2;Q99729-4;Q99729					0.197907	0.201006	0.0705989	0.104765	0	0	0	0	0.209292	0.101583	0.52232	0.419446	0.501122	0.634479	0.472717	0.607886	0.472143	0.0450005	0	0.0831181	0.123561	0.051686	0.239626	0.0555544	0	0	0.149723	0.104938	0	0.0951484	0.0367042	0.0401295	0	0.0254269	0	0	0	0.227088	1	0.334303	0.222661	0.233255	0.134861	0.202563
HNRNPD	Q14103-3;Q14103;H0YA96;Q14103-4;H0Y8G5;Q14103-2;D6RAF8;D6RBQ9					1	0.569052	0.688345	0.581505	0.173407	0.0995169	0.274879	0.186791	0.0562669	0.0470734	0.279131	0.269707	0.307472	0.193609	0.216326	0.304031	0.322489	0.0526808	0.0993112	0.166995	0.468575	0.249569	0.0643611	0.0153278	0	0	0.0428055	0.0530754	0.0364122	0.0374925	0	0.019027	0.0244349	0.0178999	0.0444254	0.0502661	0.0451571	0.0962124	0.324145	0.173426	0.170723	0.261514	0.327138	0.357283
HNRNPDL	O14979-3;O14979-2;A0A087WUK2;O14979					0.0569049	0.0762856	0.0613963	0.0562144	0	0	0	0	0.197488	0.131972	0.372884	0.468649	0.421646	0.331045	0.405885	0.45377	0.216576	0	0.0483672	0.0326144	0.0567319	0.0449353	0.146015	0.17975	0.11879	0.0991719	0.220563	0.0725775	0.0223	0.0640655	0.0562913	0.0467537	0.0363971	0.0282259	0	0.0153747	0	0.1601	1	0.383365	0.0903586	0.0769764	0.0789792	0.0625341
HNRNPL	P14866;M0QXS5;P14866-2;M0R076;B4DVF8;M0R1W6;M0QYL7					0.807919	0.58416	0.590023	0.514625	0	0	0	0	0	0.0773495	0.845907	0.910345	0.929963	0.655285	0.676159	0.928903	0.227013	0.0134979	0	0.257956	0.779145	0.175914	0.266646	0.0433535	0	0	0.387396	0.0931765	0.0637667	0.0810493	0.068703	0.102457	0.0485025	0.0372049	0	0.0861623	0	0.123982	0.627486	0.192696	0.151103	0.615348	0.587857	0.841265
HNRNPLL	C9IYN3;D6W592;Q8WVV9-4;Q8WVV9;B7WPG3;Q8WVV9-5;H7C464;H7BXH8;Q8WVV9-3;Q8WVV9-2;C9JJZ7					0.495661	0.458152	0.421169	0.374839	0	0	0	0	0	0	0.158129	0.127261	0.134209	0.232499	0.162595	0.272922	0	0	0	0.250987	1	0.408711	0	0	0	0	0	0.139105	0	0	0	0	0	0	0	0	0	0	0	0	0	0.372201	0.533989	0.59597
HNRNPR	O43390;O43390-3;B4DT28					1	0.905426	0.939603	0.722134	0.0697383	0.0224116	0.0397887	0.0300731	0.0311401	0.019538	0.106102	0.0668652	0.0744659	0.0917508	0.105654	0.133829	0.0802511	0	0.075721	0.152313	0.671324	0.219969	0.0352012	0	0	0	0	0.0249932	0.0151079	0.0165652	0.0165849	0.0206015	0.02274	0.0136084	0.0161346	0.053604	0	0.0492941	0.0997021	0.058232	0.0558	0.342147	0.503814	0.584162
HNRNPUL1	Q9BUJ2-2;Q9BUJ2;M0R3F1;A0A0A0MRA5;B7Z4B8;Q9BUJ2-3;Q9BUJ2-4;M0QYZ0;M0R247;A0A087X1I2;M0QYM5;M0QYI8;Q9BUJ2-5	TRUE	TRUE			0.0849631	0	0.0750498	0	0	0	0	0	0	0	0.295822	0.334684	0.194757	0	0	0.188282	0	0	0	0	0.152604	0	0	0	0	0	0	0	0	0	0	0	0	0	0	0	0	0	0.275761	0	0	0.163568	0.0650705	0
HOMER3	Q9NSC5-2;Q9NSC5;Q9NSC5-5;M0R2U7;M0QZN1;Q9NSC5-3;M0R1B8;M0R2T8;M0QYF9;Q9NSC5-4					0.102215	0.236204	0.211846	0	0	0	0	0	0	0	0	0	0	0	0	0.119539	0	0	0	0	1	0.66101	0	0	0	0	0	0	0	0	0	0	0	0	0	0	0	0	0	0	0	0	0.304575	0.449824
HPCAL1	P37235;P84074;E9PC71;H7BZC1					0.130524	0.218	0.365486	0.439179	0.314609	0	0.392266	0	0	0.227338	0	0	0	0	0	0	0	0.383325	0.52122	0	0	0.199617	0	0	0	0	0	0	0.13442	0.153286	0	0	0.0831858	0.0430229	0.578707	0.651247	0.718061	0.194766	0	0.158193	0.174405	0	0.342566	0.161617
HPRT1	P00492;Q9NRG1-2;Q9NRG1					0	0	0	0	0	0	0	0	0	0	0	0	0	0	0	0	0	0	0	0	0	0	0	0	0	0	0	0	0	0	0	0	0	0	0	0	0	0	0	0	0	0	0	0
HSD17B4	E7EWE5;P51659-3;P51659;P51659-2;G5E9S2;E7ET17;E7EPL9;E7ER27					0.247442	0.305723	0.481248	0.543008	0.715454	0.953502	1	0.754594	0.214183	0.393135	0	0	0	0	0	0	0.363534	0.448752	0.599499	0.277555	0.0709125	0.183528	0	0	0	0	0	0	0.0661275	0.0634808	0	0.091539	0.158688	0.095808	0.77693	0.781272	0.582563	0.317374	0.34786	0.190942	0.110978	0.177926	0.208259	0.106874
HSPA1B	P0DMV9;P0DMV8;A0A0G2JIW1;P0DMV8-2;V9GZ37					0.203817	0.250447	0.120704	0.161351	0.127982	0.189246	0.106214	0.493377	0.431555	0.319014	0.51159	0.214777	0.382126	0.484728	0.265352	0.343665	0.62295	0.304467	0.477389	0.337644	0.209194	0.373312	0.453557	0.363034	0.273487	0.275302	0.193631	0.752262	0.428567	0.568433	0.489182	0.39076	0.459013	0.46361	0.423286	0.528486	0.0630629	0.371727	0.444103	0.422213	0.548403	0.38867	0.373751	0.340295
HSPA4	P34932;A0A087WYC1;A0A087WTS8;P34932-2					0.0044706	0.0132761	0	0	0	0	0	0	0	0	0.327505	0.0253017	0.0822054	0.592798	0	0.0111545	0.0186806	0.0156772	0	0	0	0	0.100301	0	0	0	0	0.729173	0.0747805	0.177711	0.10749	0	0	0.112357	0	0	0	0	0	0	0	0.0331782	0.0183453	0
HSPH1	Q92598-2;Q92598;Q92598-4;A0A0A0MSM0;Q92598-3;Q5TBM3;R4GN69					0.0118161	0.0100934	0	0.0252557	0	0	0	0	0	0	0.512724	0.108841	0.299512	0.356176	0.0261727	0.0314906	0.108957	0.02962	0	0	0	0	0.147946	0	0	0	0	0.778252	0.0540877	0.261075	0.284269	0	0.00447892	0.143436	0	0.0175114	0	0.0128067	0.0165208	0	0.018811	0.0233505	0.028004	0.0146372
HYOU1	A0A087X054;Q9Y4L1;E9PJ21;A0A087WWI4;K7EQK2;Q9Y4L1-2;J3KTF1;Q9BST8;J3QQH7;J3QLE9;J3QL06;A0A087X214;A0A087WW13					0	0	0	0	0	0	0	0	0	0	0	0	0	0	0	0	0	0	0	0	0	0	0	0	0	0	0	0.464916	0	0	0	0	0	0	0	0	0	0	0	0	0	0	0	0
IARS	P41252;A0A0A0MSX9;J3KR24;Q5TCD1;Q5TCC6;Q5TCC9					0.171296	0.226208	0.269905	0.365442	0	0	0	0	0	0	0.244423	0.135608	0	0.632394	0.56045	0.483444	0.333957	0	0	0	0.353585	0.141655	0	0	0	0	0	0.826681	0.748487	0.549724	0.576316	0.470458	0.569413	0.502574	0	0.311524	0	0.168853	0	0	0	0.461576	0.190066	0.207992
IFI16	Q16666-2;Q16666;Q16666-3;Q16666-6;X6RHM1;H3BM18;A0A0A0MRB1;H3BVE6;H3BR88;X6RHR0;Q6K0P9-6;Q6K0P9-5;Q6K0P9-4;Q6K0P9-3;Q6K0P9-2;Q6K0P9	TRUE		TRUE		0.83907	1	0.537961	0.451267	0	0	0	0	0	0	0	0	0	0	0	0	0	0	0	0.0518672	0.426866	0.155336	0	0	0	0	0	0	0	0	0	0	0	0	0	0	0	0	0	0	0	0.0482174	0.0170089	0.203886
IGF2BP1	Q9NZI8;Q9NZI8-2					1	0.918286	0.658197	0.571359	0	0	0	0	0.00234029	0.000480056	0.0346011	0.0539374	0.0553135	0.0401243	0.0265031	0.045856	0	0	0.00472694	0.0617226	0.527267	0.137528	0.0176708	0	0.00143774	0	0.00439303	0.00196206	0.000816036	0	0	0	0	0	0	0	0	0.0013166	0.00624659	0	0	0.140634	0.207349	0.570618
IGF2BP2	F8W930;Q9Y6M1-1;Q9Y6M1;Q9Y6M1-5;Q9Y6M1-6;Q9Y6M1-3;Q9Y6M1-4					1	0.861155	0.646006	0.572659	0	0	0	0	0	0	0.491718	0.660465	0.255182	0.226124	0.285955	0.402655	0	0	0	0	0.495038	0.124425	0	0	0	0	0.217137	0.0552018	0	0	0	0	0	0	0	0	0	0	0.0819264	0	0	0	0.221039	0.605478
IGF2BP3	O00425;O00425-2;F8WD15					1	0.817736	0.813248	0.628121	0	0	0	0	0	0	0.207747	0.164707	0.176189	0.280028	0.398075	0.360483	0.0126897	0	0	0.12821	0.308143	0.0201411	0.0794378	0.029365	0	0	0.0495852	0	0	0	0	0	0	0	0	0	0	0.0166533	0.0677626	0	0	0.146992	0.193134	0.511238
IK	Q13123;E7EQZ7;D6REL4;D6RAY9;A0A0C4DGW5;D6RCQ4	TRUE		TRUE		0.176512	0.11606	0.0753114	0.179374	0	0	0	0	0	0.0336829	0.032266	0.00879504	0.0105311	0.0594859	0	0	0	0.0601954	0	0	0.491315	1	0	0	0	0	0	0.0165028	0.0146251	0.0240479	0	0	0	0	0	0.0251211	0	0	0	0	0	0.191865	0.124932	0.38658
ILF2	B4DY09;Q12905;X6R6Z1;A0A0A0MRL0					0.695666	0.661951	0.649884	0.49212	0.273492	0.201133	0.342221	0.332804	0.0981253	0.109346	0.483917	0.30419	0.391638	0.467223	0.602323	0.44819	0.363161	0.147589	0.184861	0.389077	1	0.628527	0.3175	0.046088	0	0	0.204578	0.182113	0.0906711	0.138798	0.121443	0.163798	0.127167	0.0895294	0.234553	0.216518	0.0979855	0.282269	0.25547	0.287924	0.310906	0.775448	0.655819	0.7419
ILF3	Q12906-7;Q12906-4;Q12906-6;K7EKJ9;K7ER69;K7EQR9;K7EKY0;K7ERM6;K7ENK6;K7EM82;K7EJ09;K7EQ75					0.814566	0.893871	0.807172	0.632552	0.0851704	0.0684737	0.145001	0.148577	0.0970787	0.093909	0.383522	0.276642	0.262757	0.298673	0.371398	0.281266	0.148238	0.0759266	0.121174	0.278229	1	0.451262	0.181542	0	0.0565052	0.0254585	0.101301	0.124434	0.081556	0.0863411	0.0781543	0.100326	0.0756444	0.0626783	0.0885592	0.124729	0.0149815	0.171754	0.178548	0.131729	0.262203	0.645518	0.61572	0.719685
ILK	A0A0A0MTH3;Q13418;Q13418-3;Q13418-2					1	0.721109	0.84454	0.712895	0	0	0	0	0	0	0.254848	0	0	0	0	0	0	0	0	0.266865	0.654069	0.966783	0	0	0	0	0	0	0	0	0	0	0	0	0	0.656367	0	0	0	0	0.341366	0.292453	0.350039	0.459183
IMPDH2	H0Y4R1;P12268;E7ETK5					0	0	0	0.0848682	0	0	0	0	0	0	0.687486	0.547218	0.641895	0.721897	0.658161	0.769354	0.125534	0	0.0489119	0	0	0	0.58514	0	0	0	0.0997379	0.617635	0	0	0.0435423	0	0	0	0	0	0	0	0	0	0.13799	0.269276	0.0833047	0.0647703
INPP5D	Q92835-2;Q92835;Q92835-3;H0Y5Q9;H7C403					0.380378	0.377561	0.198518	0.398862	0	0	0	0	0	0	0	0	0	0	0	0	0.116676	0.215229	0	0.439704	1	0.206198	0	0	0	0	0	0	0	0.0678785	0	0	0	0	0	0.152402	0	0	0	0	0	0.290907	0.276787	0.401965
INTS12	Q96CB8;A0A087WXN4;E9PGI3;C9J0M6;A0A1B0GX90;C9JDP3;D6R9Y5	TRUE	TRUE	TRUE		0.393873	0.55696	0.516538	0.443077	0	0	0	0	0	0	0	0	0	0	0	0	0	0	0	0	0.688832	1	0	0	0	0	0	0	0.120156	0	0	0.231762	0.169501	0.132366	0	0	0	0	0	0	0	0	0.24953	0.664324
IPO11	Q9UI26;Q9UI26-2;F8WDV0;E7EMB7;H0Y8M5;D6RCQ2;D6RCN7;D6RJB1					0	0	0	0	0	0	0	0	0	0	0	0.184631	0.130463	0.134417	0.434036	0.409026	0	0	0	0	0	0	0	0.30725	0.168314	0	0.179016	0	0	0	0	0	0	0	0	0	0	0	0	0	0	0	0	0
IPO7	O95373;E9PLB2	TRUE	TRUE	TRUE		0	0	0	0.146476	0.245158	0.197409	0.203231	0.191684	0.197128	0.101548	0.227041	0.199874	0.202332	0.0665909	0.344292	0.376305	0.135428	0.115366	0.082988	0	0	0	0.21599	0.680938	0.345627	0.461743	0.427056	0.197082	0.226407	0.267667	0.22426	0.239357	0.209061	0.121485	0.132421	0.351787	0.375106	0.110124	0.186841	0.116609	0.214659	0.094456	0.159435	0
IQGAP1	P46940;A0A0J9YXZ5;H0YLE8;H0YKA5					0.313623	0.33535	0.383924	0.377127	0.183479	0.152616	0.187724	0.150247	0.382152	0.30981	0.192587	0.216537	0.21952	0.26155	0.367858	0.323936	0.248816	0.269127	0.478855	0.193283	0.120585	0.10824	0.208593	0.363801	0.200396	0.244919	0.261551	0.263149	0.311953	0.335855	0.285257	0.298823	0.250801	0.251682	0.331214	0.462607	0.282876	0.411488	0.227071	0.210117	0.261233	0.231884	0.230751	0.228287
IRF2BP1	Q8IU81	TRUE	TRUE	TRUE		0	0	0	0	0	0	0	0	0	0	0	0	0	0	0	0	0	0	0	0	0.456606	1	0	0	0	0	0	0	0	0	0	0	0	0	0.205153	0.710665	0	0	0	0	0.444232	0.487903	0	0
IRF2BP2	Q7Z5L9-2	TRUE	TRUE	TRUE		0.314724	0	0.268692	0.301667	0	0	0	0.833272	0	0	0.222237	0	0	0	0	0	0	0.420928	0	0.111054	1	0.500751	0	0	0	0	0	0	0	0	0	0	0	0	0	0.268767	0	0	0	0	0.166109	0.902171	0.217923	0.611343
ITPA	Q9BY32;Q9BY32-3;Q9BY32-2					0	0	0	0	0	0	0	0	0	0	0	0	0	0	0	0	0	0	0	0	0	0	0	0	0	0	0	0	0	0	0	0	0	0	0	0	0	0	0	0	0	0	0	0
KARS	Q15046;Q15046-2;H3BVA8;H3BRC9;J3KRL2;H3BPV7					0.0765965	0.122595	0.108117	0.253152	0.0932371	0	0	0	0	0	0.377969	0.199541	0.0737846	0.70698	0.560251	0.503126	0.230731	0.0568178	0	0	0.0834254	0.176967	0.157288	0	0	0	0	0.477806	0.264641	0.285562	0.223579	0.100939	0.214421	0.245927	0.0624412	0.127152	0	0	0	0	0	0.221644	0.12893	0.144112
KAT2A	Q92830;Q92830-2;K7EPC4;K7ERS6;Q92831					0	0	0	0	0	0	0	0	0	0	0	0	0	0	0	0	0	0	0	0	0.336404	1	0	0	0	0	0	0	0	0	0	0	0	0	0	0	0	0	0	0	0	0	0	0.347567
KAT8	Q9H7Z6;Q9H7Z6-2;H3BMX5					0.682071	0.772274	0	0	0	0	0	0	0	0	0	0	0	0	0	0	0	0	0	0	1	0.971515	0	0	0	0	0	0	0	0	0	0	0	0	0	0	0	0	0	0	0	0	0.313975	0.772891
KCNAB2	Q13303-4;Q13303-2;Q13303;Q13303-3;Q13303-5;Q5TG80;Q5TG81;C9JQ60;Q14722-2;Q14722-3;Q14722;C9JBV8;A0A087X1P8;F8W6W4;B7Z8E5					1	0.762953	0.715083	0.609411	0	0	0	0	0	0	0	0	0	0	0	0	0	0	0	0.465613	0.732565	0.235724	0	0	0	0	0	0	0	0	0	0	0	0	0	0	0	0	0	0	0	0.329561	0.492555	0.733638
KHDRBS1	Q07666-2;Q07666;Q07666-3;Q5VWX1;O75525-2;O75525;E5RG12;H0YAQ1;H0YAQ3;E5RJZ9					0.97008	0.890501	0.937813	0.72733	0.074731	0.0750484	0.0788901	0.162215	0.0298631	0.0179051	0.163518	0.0913122	0.11817	0.0942404	0.0953879	0.116482	0.0526628	0.0245526	0.0621912	0.270369	1	0.274312	0.00862956	0	0	0.00827775	0.0367214	0.0286593	0.0329059	0.0302459	0.0320309	0.0441914	0.0484982	0.0308463	0.0335563	0.0867165	0.0364327	0.0739184	0.0485189	0.0556041	0.154486	0.858114	0.81744	0.907263
KIAA0101	Q15004;H0YMA4;A0A0U1RQM0;H0YKX3;A0A0U1RQC1;Q15004-2					1	0.877729	0.935114	0.714461	0.0464674	0	0	0	0	0	0	0	0	0	0	0	0	0	0.499549	0.722166	0.734483	0.51788	0	0	0	0	0	0	0	0	0	0	0	0	0	0	0	0	0	0	0.163045	0.570147	0.605233	0.672427
KIAA0368	J3KN16;Q5VYK3;R4GMY1;R4GMY3;F6XAQ5					0.186643	0.207341	0.156939	0.142104	0	0	0	0	0	0	0	0	0	0	0	0	0	0	0	0	0	1	0	0	0	0	0	0	0	0	0	0	0	0	0	0.325012	0	0	0	0	0	0	0	0
KIF11	P52732					0	0.0978935	0.128865	0.312658	0.155665	0.292552	0.240306	0	0.16504	0.0955443	0.0999194	0	0.118426	0.0817968	0.206858	0.218884	0.190754	0.360632	0.433395	0.318725	0.114586	0.139419	0	0.141955	0.168691	0	0	0.222359	0.157441	0.196673	0.248907	0.299807	0.357387	0.256895	0.547321	0.580713	0.240295	0	0.0271913	0	0.470851	0.221476	0.214001	0.117234
KIF2A	O00139-2;O00139-1;O00139-5;O00139;O00139-4;D6R9M0;H0Y8H2;D6RD93					0.12575	0.182631	0	0.148078	0	0	0	0	0	0	0.676979	0	0.226464	0.372686	0	0	0	0	0	0	0.839677	0.241533	0.335367	0	0	0	0	0.131024	0	0	0	0	0	0	0	0	0	0	0	0	0	0.524287	0.163989	0.347904
KIF2C	Q99661;Q5JR91;Q5JR89					0.65335	0.515067	0.45508	0.376695	0	0	0	0	0	0	0.0179409	0	0	0.0215434	0	0	0.0277344	0	0.0367036	0.0828017	1	0.516225	0	0	0	0	0	0.00938451	0	0	0	0	0	0	0.0202074	0.0596848	0	0	0	0	0	0.221033	0.332026	0.867799
KIF4A	O95239;O95239-2;Q2VIQ3					0.235096	0.270346	0.205549	0.210516	0	0	0	0	0	0	0.0502395	0	0.0233638	0.0617242	0	0	0	0	0	0.0720878	0.224185	1	0	0	0	0	0	0.14321	0	0	0.0412821	0	0	0	0	0	0	0	0	0	0	0.150717	0.111363	0.274952
KIF5B	P33176	TRUE		TRUE		0	0.307155	0	0	0	0	0	0	0	0	0.308293	0	0	0.241132	0	0	0	0	0	0	1	0.373851	0	0	0	0	0	0	0	0	0	0	0	0	0	0.266373	0	0	0	0	0	0.568579	0.503336	0.56193
KIFC1	Q9BW19;A2AB20;A0A140T9E6;A0A087X1W5					0.790721	1	0.892133	0.631424	0	0	0	0	0	0	0	0	0	0	0	0	0	0.0907597	0.866108	0.70425	0.845876	0.568567	0	0	0	0	0	0	0	0	0	0	0	0	0	0.0351802	0	0	0	0	0	0.626117	0.714639	0.753131
KNTC1	P50748;E7ES84;P50748-2;J3KQF2;F5H5V0					0	0	0	0.308757	0.464737	0	0	0	0.308735	0.333315	0	0	0	0	0	0	0	0.316655	0	0	0	0	0	0	0	0	0	0	0	0	0	0.316715	0.258089	0	0.924832	0.958797	0.855832	0	0.412613	0	0	0	0	0
LARP1	Q6PKG0;Q6PKG0-3;A0A0B4J210;E5RH50;H0YBW1;H0YC73;H0YAN4;H0YC33;E5RHK4;H0YAX9;H0YBM7					0.506241	0.30352	0.237728	0.563506	0	0	0	0	0	0	0.40694	0.366815	0.175639	0.611193	0	0.228162	0	0.126304	0	0.304492	0.920611	0.502183	0	0	0	0	0	1	0.687217	0.624111	0.484269	0.395155	0.813835	0.416321	0	0.177536	0	0.635347	0	0	0	0.674506	0.573372	0.300314
LARS	Q9P2J5;Q9P2J5-2;Q9P2J5-3;A0A087WXY1					0.232879	0.216108	0.280648	0.377827	0.212217	0	0	0	0	0	0.622301	0.12152	0.0973055	0.940425	0.740001	0.440181	0.129704	0	0	0.171512	0.14104	0	0.116846	0	0	0	0	0.480389	0.419497	0.320044	0.118979	0.129971	0.347788	0.217877	0.0926599	0.21416	0	0.181066	0.0745357	0.111458	0	0.333426	0.130545	0.154273
LASP1	Q14847;Q14847-2;C9J9W2;Q14847-3;F6S2S5;K7ESD6;O76041-2					0.0306453	0.0982807	0.0245825	0.0541199	0	0	0	0	0	0	0.555346	0.0603512	0.0967945	0.368907	0	0.0690491	0	0	0	0.112478	0.117598	0	0	0	0	0	0	0.111721	0	0.0503334	0	0	0	0	0	0.0905196	0	0.0929514	0.259025	0.0722443	0.447901	0.42202	0.205239	0.150958
LCP1	P13796;Q5TBN3;P13796-2;Q5TBN5;U3KQI3					0.0131871	0.0498325	0.0279289	0.0498093	0.0836743	0.0429571	0.0405702	0.102684	0.0452934	0.0371059	0.274933	0.0167113	0.0395952	0.205844	0.0275252	0.0390848	0.1516	0.104929	0.0660788	0.129637	0.00308876	0.00938281	0.114241	0	0	0	0.0321078	0.287678	0.0658421	0.11298	0.0537895	0.0211735	0.0262073	0.0340968	0.0908845	0.131078	0.0825643	0.0603966	0.0381546	0.0565646	0.067467	0.0977959	0.0638297	0.0151476
LDHA	P00338;P00338-3;P00338-4;P00338-5;P00338-2;F5GXY2;F5GYU2;F5GXH2;F5H5J4;F5H6W8;F5H8H6;F5GXC7;F5GWW2;F5GXU1;Q9BYZ2					0.107002	0.154153	0.114104	0.127899	0.332138	0.336557	0.170536	0.174122	0.0723444	0.033481	0	0	0	0.450962	0.0558179	0.00945858	0.351356	0.112864	0.217279	0.112923	0	0.00607123	0	0	0	0	0	0.0522418	0.0105086	0.0143681	0.00866199	0.0199073	0.0436499	0	0.288017	0.159071	0.25801	0.0662686	0.0813455	0.135874	0.112729	0.160338	0.130281	0.0745188
LDHB	P07195;A8MW50;C9J7H8;F5H793					0.0897287	0.102446	0.0742382	0.0755711	0.190293	0.181549	0.129823	0.142155	0.0751972	0.0777009	0.140467	0.0138011	0.0415169	0.519583	0.124116	0.0858629	0.217048	0.0987292	0.100492	0.0911483	0.0185148	0.038833	0.0399524	0.0427428	0.0177875	0.0171912	0.0459415	0.150738	0.0366876	0.0401328	0.0285912	0.0271061	0.0336467	0.0332982	0.157576	0.116217	0.152892	0.0544244	0.0563346	0.0939848	0.0821591	0.102604	0.0850373	0.0669979
LIG1	P18858;F5GZ28;M0R0Q7;P18858-2;B4E135;M0QY71;M0R1G7;M0R1S4					0.0201087	0.0437654	0	0.0458316	0	0	0	0.0614507	0	0	0.463929	0.0285413	0.10546	0.335471	0	0	0.0225458	0.0585038	0	0.0486626	0	0	0.0727692	0	0	0	0	0.723487	0.255929	0.451417	0.404966	0.0265166	0.0213282	0.410973	0	0.0516253	0	0.00756592	0	0	0.0375181	0.139555	0	0
LIMD2	J3QQM5;Q9BT23;J3KRR0					0.818597	1	0.756537	0.722398	0	0	0	0	0	0	0	0	0	0	0	0	0	0.0950798	0.569382	0.733674	0.505425	0.323203	0	0	0	0	0	0	0	0	0	0	0	0	0	0.0510746	0	0	0	0	0.120389	0.303724	0.427182	0.483681
LMAN1	P49257					0.38899	0.620183	0.53378	0.516232	0.278285	0	0.398767	0	0.356581	0	0	0	0	0	0	0	0	0.363596	0.36472	0	0.216507	0.752022	0	0.198636	0	0	0	0.107941	0.131952	0	0.0866966	0	0.452866	0	0	1	0	0	0	0	0	0.248079	0	0.154722
LRWD1	Q9UFC0;H7C5S6;F8WDB4					0.396969	0.141413	0.138122	0.112415	0	0	0	0	0	0	0.0889344	0	0	0	0	0	0	0	0	0	0.173754	1	0	0	0	0	0	0	0	0	0	0	0	0	0	0	0	0	0	0	0	0	0	0
LSM12	Q3MHD2;Q3MHD2-2;K7ELG9					0.51825	0.51957	0.2202	0.339133	0	0	0	0	0	0	0	0	0	0	0	0	0	0	0	0.0686704	1	0.428685	0	0	0	0	0	0.0404869	0	0	0	0	0	0	0	0	0	0	0	0	0.394571	0.517323	0.664342	0.882251
LSM14A	Q8ND56-2;Q8ND56;Q8ND56-3;I3L4Q1					0.718195	0.744756	0.743937	0.582533	0	0	0	0	0	0	0.0299287	0.0327784	0.0314494	0	0	0	0.0885246	0.0578111	0	0.605947	1	0.86247	0	0	0	0	0	0	0	0	0	0	0	0	0	0.0508684	0	0	0	0	0.174626	0.844361	0.91269	0.918087
LSM14B	Q9BX40;Q5TBP9;Q5TBQ0;Q9BX40-2;Q5TBQ1;Q9BX40-3;A0A0C4DFV2					0.428758	0.44393	0.484322	0.428265	0	0	0	0	0	0	0	0	0	0	0	0	0	0	0	0.215579	0.969858	1	0	0	0	0	0	0	0	0	0	0	0	0	0	0	0	0	0	0	0	0	0	0
LSM2	Q9Y333					0	0	0	0	0	0	0	0	0	0	0.269596	0.189282	0.126412	1	0.691235	0.56471	0	0	0	0	0	0	0	0	0	0	0	0.274824	0.0992184	0	0	0	0	0	0	0	0	0	0	0	0	0	0	0
LSM5	Q9Y4Y9;B8ZZF8;Q9Y4Y9-2					0	0	0	0	0	0	0	0	0	0	0.606047	0.58735	0.522995	0.913007	1	0.69784	0	0	0	0	0	0	0.696505	0.382899	0.440745	0.168666	0.231024	0.223499	0	0.195177	0	0	0	0.130029	0	0	0	0	0.146249	0	0.129153	0	0	0
LSM6	P62312					0	0	0	0	0	0	0	0	0	0	0.753713	0.818045	0.402362	1	0.500449	0	0	0	0	0	0	0	0	0	0	0	0	0.505813	0	0	0.232522	0	0	0	0	0	0	0	0	0	0	0	0	0
LSM7	Q9UK45;K7ENY5;K7EML7					0	0	0	0	0	0	0	0	0	0	0.737987	0.325639	0.282446	1	0.825796	0.653475	0	0	0	0	0	0	0.837302	0	0	0	0	0.926928	0.394217	0.522907	0.598057	0.29146	0.178265	0.558595	0	0	0	0	0	0	0.131322	0	0	0
MAGOHB	Q96A72;F5H6N1;F5H124					0	0.127709	0	0	0	0	0	0	0	0	0.619376	0.500278	0.568524	0.883079	0.226555	0.414416	0	0.180222	0	0.0907886	0.356795	0.1329	0	0	0	0	0	0.842798	0.613087	0.500507	0.607763	0	0.48288	0.819102	0	0.196857	0	0.335972	0	0	0.286258	0.169026	0.196604	0
MAP2K7	O14733;O14733-4;O14733-3;O14733-2					0.860656	1	0.792569	0.820535	0	0	0	0	0	0	0	0	0	0	0	0	0	0	0	0.831848	0.828751	0.585787	0	0	0	0	0	0	0	0	0	0	0	0	0	0.238665	0	0	0	0	0	0.733385	0.702351	0.808114
MAP4	E7EVA0;P27816-4;B5MEG9					0.472473	0.591888	0.569971	0.409281	0.0394493	0	0.0606101	0.000560283	0	0	0.0399142	0.00370598	0.0267974	0.0251681	0.00963581	0.0240124	0.0234728	0.0384226	0.707028	0.41438	0.378944	0.175307	0	0	0	0	0	0.0344839	0.0115924	0.0135062	0.0103959	0	0	0.0184687	0	0	0	0.0109346	0.018832	0.0157033	0.036294	0.315622	0.319247	0.388309
MAP7D1	Q3KQU3-4;Q3KQU3;Q3KQU3-2;Q3KQU3-3;H0YF21;C9JIR3;E9PLH3					0.266183	0.253356	0.258837	0.591873	0	0	0	0	0	0	0	0	0	0	0	0	0	0.247115	0.62463	0.529745	0.783554	0.70923	0	0	0	0	0	0	0	0	0	0	0	0	0	0	0	0	0	0	0	0.751541	0.749042	0.630675
MAPK1	P28482;P28482-2;Q16659					0.39144	0.282968	0.423944	0.375513	0	0	0	0	0.127768	0.191028	0	0	0	0.0868955	0	0	0	0	0	0.192383	0.401048	0.437471	0.191339	0	0	0	0.146182	0.0574174	0.228657	0	0	0	0	0	0	0.107193	0	0	0	0	0.0570202	0.555961	0.616985	0.723356
MARS	P56192;H0YIP0;P56192-2;H0YI94;H0YHV5					0.355508	0.204011	0.218169	0.319342	0	0	0	0	0	0	0.387635	0.159498	0.340774	0.819695	1	0.620168	0	0	0	0.380198	0.19365	0.269121	0	0	0	0	0	0.571948	0.515336	0.407102	0.351512	0.495176	0.160984	0.455554	0	0.14534	0	0.406493	0	0	0.160673	0.463692	0.263634	0.224017
MAT2A	P31153;P31153-2;Q00266					0	0	0	0	0	0	0	0	0	0	0.52903	0.095537	0.287932	0.406242	0.118541	0.19178	0.0709653	0	0	0	0	0	0.127719	0	0	0	0	0.454686	0	0.0220984	0	0	0	0.0201252	0	0	0	0	0	0	0	0	0	0
MAT2B	Q9NZL9-4;Q9NZL9-2;Q9NZL9;H7C0X7;Q9NZL9-3;E5RJR3;Q9NZL9-5					0	0	0	0	0	0	0	0	0	0	0.707009	0	0	0.248687	0	0	0	0	0	0	0	0	0	0	0	0	0	0.274985	0	0	0	0	0	0	0	0	0	0	0	0	0	0	0	0
MBNL1	C9JP00;A0A0A0MQX8;Q9NR56;Q86VM6					0.711039	0.719613	0.57326	0.310841	0	0	0	0	0	0	0	0	0	0	0	0	0	0	0	0.359731	0.587803	0.352978	0	0	0	0	0	0	0	0.0810734	0	0	0.0371868	0	0	0.176456	0	0	0	0	0.428045	0.540113	0.679829	0.984434
MCTS1	Q9ULC4;Q9ULC4-3;Q9ULC4-2					0	0	0	0	0	0	0	0	0	0	0	0	0	0	0	0	0	0	0	0	0	0	0	0	0	0	0	0	0	0	0	0	0	0	0	0	0	0	0	0	0	0	0	0
MED1	Q15648;Q15648-3;J3QKZ7;J3KSD7	TRUE	TRUE	TRUE		0.621898	0.65491	0.565746	0.412655	0	0	0	0	0	0	0	0	0	0	0	0	0	0.0410188	0.397847	0.544945	0.769927	1	0	0	0	0	0	0	0	0	0	0	0	0	0	0.102243	0	0	0	0	0	0.411932	0.366114	0.499711
MED10	Q9BTT4					1	0.327698	0	0.309828	0	0	0	0	0	0	0	0	0	0	0	0	0	0	0	0	0.309408	0.442015	0	0	0	0	0	0	0	0	0	0	0	0	0	0	0	0	0	0	0	0	0.538766	0.9522
MED12	Q93074-3;Q93074;Q93074-2;Q7Z3Z5;H7C191;Q86YW9-2;Q86YW9-3	TRUE	TRUE			0.842191	0.8602	0.733302	0.453684	0	0	0	0	0	0	0	0	0	0	0	0	0	0	0.513194	0.60119	0.946591	1	0	0	0	0	0	0.0568975	0	0	0	0	0	0	0	0.202588	0	0	0	0	0	0.578189	0.855278	0.837424
MED14	O60244;H7C3E5;H7C017					0.758588	0.637117	0.647878	0.515018	0	0	0	0	0	0	0	0	0	0	0	0	0	0	0.489431	0.698014	0.9578	1	0	0	0	0	0	0	0	0	0	0	0	0	0	0.123282	0	0	0	0	0.143021	0.544848	0.724683	0.682416
MED15	Q96RN5-3;Q96RN5-2;Q96RN5;G3V1P5;F8WDM6;F2Z2B7;C9JM58;C9JLN7;C9JZV5;C9JGN2;C9J1I1	TRUE	TRUE			0.87073	0.896734	0.877824	0.707048	0	0	0	0	0	0	0	0	0	0	0	0	0	0	0.820804	0.71669	0.898843	1	0	0	0	0	0	0	0	0	0	0	0	0	0	0	0	0	0	0	0.370602	0.88982	0.933623	0.895679
MED16	Q9Y2X0-2;Q9Y2X0-3;Q9Y2X0;B9TWZ6;U3KQ43;Q9Y2X0-5;Q9Y2X0-4;U3KQB4;K7EKS6;A0A0J9YYC6;A0A0J9YXE6;A0A0J9YXA0;B9TX12;A0A087WU12;A0A0J9YY02;A0A0J9YXK9;A0A0J9YXL6;A0A0J9YW49;A0A0J9YXE7;B9TX03;B9TX11					0.458568	0.897097	0.864489	0.742511	0	0	0	0	0	0	0	0	0	0	0	0	0	0	0.421025	0.704307	0.883867	1	0	0	0	0	0	0	0	0	0	0	0	0	0	0	0	0	0	0	0	0.292265	0.577883	0.418572
MED17	Q9NVC6;E9PJZ4;E9PM72;E9PKQ4	TRUE	TRUE			1	0.8793	0.889948	0.743518	0	0	0	0	0	0	0	0	0	0	0	0	0	0	0.293283	0.763508	0.91637	0.989745	0	0	0	0	0	0	0	0	0	0	0	0	0	0.300653	0	0	0	0	0	0.757765	0.72068	0.898067
MED21	Q13503;F5H872					1	0.621268	0.305751	0	0	0	0	0	0	0	0	0	0	0	0	0	0	0	0	0	0.992451	0	0	0	0	0	0	0	0	0	0	0	0	0	0	0	0	0	0	0	0	0.403546	0.600588	0
MED22	E9PGW7;Q5T8T7;E7EN96;Q5T8T8;Q15528-2;Q15528					0.423971	0	0.362525	0.32961	0	0	0	0	0	0	0	0	0	0	0	0	0	0	0	0	0.420111	1	0	0	0	0	0	0	0	0	0	0	0	0	0	0	0	0	0	0	0	0	0	0.506352
MED23	Q5JWT2;Q9ULK4-4;Q9ULK4-5;Q9ULK4-3;Q9ULK4;Q9ULK4-2;Q9ULK4-6					1	0.668334	0.795715	0.533373	0	0	0	0	0	0	0	0	0	0	0	0	0	0	0.763103	0.736854	0.835381	0.849609	0	0	0	0	0	0	0	0	0	0	0	0	0	0.450084	0.390001	0	0.0873582	0.205992	0.446356	0.689645	0.801497	0.617916
MED24	F5GY88;A0A0B4J1W0;O75448-2;O75448;F5H5K2;B4DDR8;E9PFL1;J3QRH9;F5H3E6;B9TX75;J3QLF8;J3KTL3;J3QLC0;J3KSU0;F5H0M2;J3KSL1;F5H2D6;B9TX62					0.743872	0.603461	0.69814	0.535591	0	0	0	0	0	0	0	0	0	0	0	0	0	0	0.837071	0.648853	0.805396	1	0	0	0	0	0	0.0470845	0	0	0	0	0	0	0	0.430603	0	0	0	0	0.348597	0.693571	0.808625	0.766051
MED27	Q6P2C8;Q6P2C8-2;Q6P2C8-4					0.61801	0.661776	0.367817	0.631289	0	0	0	0	0	0	0	0	0	0	0	0	0	0	0.779035	1	0.683869	0.843602	0	0	0	0	0	0	0	0	0	0	0	0	0	0	0	0	0	0	0	0.357284	0.735194	0.788809
MED28	Q9H204;H0YAA8					0.639195	0.475657	0	0	0	0	0	0	0	0	0	0	0	0	0	0	0	0	0	0	0.350921	1	0	0	0	0	0	0	0	0	0	0	0	0	0	0	0	0	0	0	0	0.205493	0.419602	0.478172
MED29	B4DUA7;Q9NX70;M0R3F3;Q9NX70-2;M0R0U2;M0R0A0					0.885317	0.504735	0.34034	0	0	0	0	0	0	0	0	0	0	0	0	0	0	0	0	0.843122	0.769602	0.950484	0	0	0	0	0	0	0	0	0	0	0	0	0	0	0	0	0	0	0	0.454284	0.602881	1
MED4	Q5T911;Q9NPJ6-2;Q9NPJ6					1	0.816874	0.350717	0.364822	0	0	0	0	0	0	0	0	0	0	0	0	0	0	0	0.728125	0.729016	0.81945	0	0	0	0	0	0	0	0	0	0	0	0	0	0	0	0	0	0	0	0.385589	0.674556	0.65546
MED6	G3V4A5;A0A087WYL7;O75586;O75586-2	TRUE	TRUE			0.346161	0.601351	0.581705	0.482362	0	0	0	0	0	0	0	0	0	0	0	0	0	0	0	1	0.904775	0.943928	0	0	0	0	0	0	0	0	0	0	0	0	0	0	0	0	0	0	0	0	0.564613	0.244837
MED8	Q96G25;Q96G25-3;Q96G25-2	TRUE	TRUE			0.933605	0.960128	0.924718	0.809881	0	0	0	0	0	0	0	0	0	0	0	0	0	0	0.288682	0.973002	0.408005	0.484593	0	0	0	0	0	0.139088	0	0	0	0	0	0	0	0	0	0	0	0	0.223072	0	1	0.980919
METAP2	P50579;F8VQZ7;P50579-3;P50579-2;F8VRR3;G3V1U3;F8VY03;F8VSC4;F8VZX9					0	0	0	0	0	0	0	0	0	0	0	0	0	1	0	0	0	0	0	0	0	0	0.465437	0	0	0	0	0	0	0	0	0	0	0	0	0	0	0	0	0	0	0	0	0
MIF	P14174					0.481126	0.366519	0.187931	0.402061	0	0	0	0	0	0	0	0	0.149864	0.247155	0.135747	0.359252	0.259883	0	0.33187	0	0.158978	0.289223	0	0	0	0	0	0.211429	0	0	0	0	0	0	0	0.236956	0	0	0	0	0.534142	0.282516	0.44913	0.532018
MITD1	B8ZZL5;Q8WV92;H7C3Q6;F8WED5					0.642245	1	0.432132	0.467978	0	0	0	0	0	0	0	0	0	0	0	0	0	0	0	0	0.358021	0.411661	0	0	0	0	0	0	0	0	0	0	0	0	0	0	0	0	0	0	0	0	0.343267	0.855973
MKI67	P46013;P46013-2					0.800529	0.88626	0.718893	0.257262	0	0	0	0	0	0	0	0	0	0	0	0	0	0	0	0	0.984107	1	0	0	0	0	0	0	0	0	0	0	0	0	0	0	0	0	0	0	0	0	0.603749	0.692087
MLKL	Q8NB16;I3L2T9;Q8NB16-2;I3L4A6;I3L4Z5					0.612945	0.528035	0.473651	1	0	0	0	0	0	0	0	0	0	0	0	0	0	0	0	0	0	0	0	0	0	0	0	0	0	0	0	0	0	0	0	0	0	0	0	0	0	0	0	0.398254
MNDA	P41218;H0Y6P3					0.771069	0.835161	1	0.75987	0.0578875	0.00773452	0.00297518	0	0	0	0.0274833	0.0114377	0.0141895	0.0222807	0.00423951	0.00776731	0.0265803	0.0301329	0.628541	0.54707	0.746817	0.35346	0.0139829	0	0	0	0	0.0232448	0.0242688	0.0337537	0.0236879	0.0315729	0.0201808	0.0239565	0	0.0101793	0	0.0106489	0.0076199	0.0062464	0.0139452	0.31837	0.485763	0.585717
MORC2	Q9Y6X9-2;Q9Y6X9;H7C1V1;H7C3M1;Q86VD1-2;Q86VD1					0.54733	0.480858	0.443802	0.320566	0	0	0	0	0	0	0	0	0	0	0	0	0	0	0	0	1	0.689052	0	0	0	0	0	0	0	0	0	0	0	0	0	0	0	0	0	0	0	0.354443	0.437682	0.673149
MORF4L1	Q9UBU8-2;H0YMJ0;B3KTM8;Q9UBU8;H0YLJ3;H0YM21;Q9UBU8-3;H0YMT8;H0YLV1					0.676052	0.668899	0.594037	0.696511	0	0	0	0	0.0249409	0.0814713	0	0	0	0.0869271	0.0531903	0	0.0838501	0	0.648912	0.479484	0.816296	0.70463	0	0	0	0	0	0	0.0696146	0.0798159	0	0	0	0	0	0.523131	0	0.050645	0	0	0.13037	0.406107	0.574712	0.496232
MPO	P05164;P05164-3;P05164-2;P11678					0.930435	0.879526	0.607106	0.841433	0	0	0	0	0	0	0.319178	0.0442715	0	0.475762	0	0	0.0856849	0.57227	0.321142	0.489532	0.788188	1	0.126768	0.202596	0	0	0	0.401532	0	0.229586	0.209157	0.110664	0.296288	0.183799	0	0.174691	0	0.100278	0	0.0960132	0	0.352211	0.19761	0.502891
MRE11	F8W7U8;P49959;P49959-2;P49959-3;F5GXT0;F5H742;F5H256					0	0	0	0	0	0	0	0	0	0	0.434248	0	0.136195	0.689236	0	0	0	0	0	0	0.613675	0.697926	0	0	0	0	0	0.700901	0	0	0	0	0	0	0	0	0	0	0	0	0	0	0.0861063	0.539988
MRTO4	Q9UKD2					0.683403	0.354668	0.463608	0	0	0	0	0	0	0	0	0	0	0.463453	0	0	0.249989	0	0	0	0	0	0	0	0	0	0	0.615899	0.187921	0.212047	0.440714	0.251483	0.20482	0.237738	0	0	0	0.306089	0	0	0	0	0.153462	0
MSH2	P43246;P43246-2;E9PHA6;C9J809					0	0	0	0	0	0	0	0	0	0	0.3904	0.0257692	0.147481	0.406323	0	0.0284845	0	0	0	0.0924344	0.0213017	0.0197183	0.371617	0	0	0	0	0.863865	0.172468	0.338838	0.238521	0	0.0187144	0.196678	0	0.0222562	0	0.020534	0	0	0	0.0448688	0.0472353	0
MSH6	P52701;P52701-3;A0A087WWJ1;P52701-2;F8WAX8;C9J7Y7;C9JH55;F8W7G9;C9J8Y8;U3KQ72					0	0	0	0	0	0	0	0	0	0	0.583589	0.114043	0.23417	0.432691	0.0952627	0.0584673	0	0	0	0	0	0	0.316438	0	0	0	0	0.570873	0.145428	0.327755	0.236909	0	0	0.229971	0	0	0	0	0	0	0	0	0.0188903	0
MSN	P26038					0.0364536	0.09005	0.103619	0.12641	0.0733813	0.046872	0.0978261	0.317882	0.0432797	0.0455488	0.026895	0.0138963	0.0294257	0.0347028	0.0167906	0.018885	0.126421	0.253783	0.112077	0.107801	0.00686031	0.00428846	0	0	0	0	0	0.0381496	0.0240262	0.031196	0.0342152	0.0566091	0.0692661	0.0198897	0.0767086	0.051533	0.0177675	0.0249309	0.0218305	0.0658633	0.192193	0.196509	0.0843895	0.0748535
MTHFD1	P11586;F5H2F4;V9GYY3;V9GY75					1	0.661301	0.46544	0.435198	0.0376617	0.0240322	0.057564	0.044744	0	0	0	0	0	0.0108404	0	0	0.0298786	0.0183373	0.00662026	0.088808	0.0661812	0.0923069	0	0	0	0	0	0.00286537	0	0.00743488	0.0014814	0	0.00042188	0.00612962	0.0262874	0.0219293	0.011836	0.00552466	0	0	0.0253024	0.050879	0.049139	0.0622177
MTPN	P58546;C9JL85					0	0	0	0	0	0	0	0	0	0	0.368504	0	0	0.269524	0	0.0273292	0	0.125274	0	0	0	0	0	0	0	0	0	0.223257	0	0	0.0397696	0	0	0	0	0.0447326	0	0.1258	0.0848981	0	0	0	0	0
MVK	F5H8H2;Q03426;F5H092;F5GXC0;F5H163;F5H368;A0A1B0GWC2;A0A0B4J236;A0A1B0GWF3					1	0	0.474354	0	0	0	0	0	0	0	0	0	0	0	0	0	0	0	0	0	0	0	0	0	0	0	0	0	0	0	0	0	0	0	0	0	0	0	0	0	0	0	0	0
MYCBP2	O75592;O75592-2;H7C3U4;A0A0C4DGY7					0.011185	0	0	0.0152715	0	0	0	0	0.0517283	0	0	0	0	0.131659	0.108691	0	0	0	0	0.119667	0.388505	0.255346	0	0	0	0	0	0.0869666	0	0	0.06162	0	0	0	0	0	0.099373	0	0	0	0	0	0	0
MZT2B	B8ZZ87;Q6P582;Q6NZ67;H7C202;H7BZ50;H7C173					1	0	0.192431	0	0	0	0	0	0	0	0	0	0	0	0	0	0	0	0	0	0.945489	0.394726	0	0	0	0	0	0	0	0	0	0	0	0	0	0	0	0	0	0	0	0	0.430017	0.967141
NAA10	P41227;P41227-2;F8W808;A8MWP7;C9JW55;C9JN83;Q9BSU3;H0Y8T0					0	0	0	0	0	0	0	0	0	0	0	0	0	0.298691	0	0	0	0	0	0	0	0	0.251928	0	0	0	0	0.309679	0	0	0	0	0	0	0	0	0	0	0	0	0	0	0	0
NAA15	A0A0B4J1W3;Q9BXJ9;Q9BXJ9-4;Q6N069;Q6N069-5;Q6N069-4;Q6N069-3;Q6N069-2					0	0	0	0	0	0	0	0	0	0	0.261322	0	0	0	0	0	0	0	0	0	0	0	0	0	0	0	0	0.32987	0	0	0	0	0	0	0	0	0	0	0	0	0	0	0	0
NAA50	C9J5D1;Q9GZZ1;A0A087WWJ2;E7EQ69;Q9GZZ1-2;A0A0D9SF32;B0AZT5;C9J5J3;F8WCK0;C9JZU6					0.886219	0.845387	1	0.911098	0	0	0	0	0	0	0	0	0	0	0	0	0	0	0.0842411	0.631464	0.337029	0.0576102	0	0	0	0	0	0	0	0	0	0	0	0	0	0	0	0	0	0	0	0.236691	0.476547	0.651891
NAE1	Q13564-3;Q13564-2;Q13564;Q13564-4;H3BMR3;J3QLH4;J3KTE3					0	0	0	0	0	0	0	0	0	0	1	0.0662568	0.118789	0.428196	0.195482	0.271672	0	0	0	0	0	0	0.207349	0	0	0	0	0.425442	0	0.211815	0.260243	0	0	0.15547	0	0	0	0	0	0	0	0	0	0
NARS	O43776;K7EIU7;O43776-2;K7EJ19;K7EQ35;K7EMQ6					0	0	0	0	0	0	0	0	0	0	0	0	0	0	0	0	0	0	0	0	0	0	0	0	0	0	0	0	0	0	0	0	0	0	0	0	0	0	0	0	0	0	0	0
NCAPD3	P42695;E9PQA3;G3V1A9;E9PKK4;E9PLE0					0.440742	0.183701	0.413401	0.367852	0	0	0	0	0	0	0	0	0	0.105	0	0.0969511	0	0	0	0	1	0.9927	0.0870988	0	0	0	0	0.0578194	0	0	0	0	0.0489099	0.0502941	0	0.13123	0	0	0.0589622	0	0	0.156507	0.499576	0.295272
NCAPG2	Q86XI2;Q86XI2-2;F8WE06;H0Y6U5					0.983931	0.430854	0.496458	0.419038	0	0	0	0	0	0	0	0	0	0	0	0	0	0	0	0	0.55343	1	0	0	0	0	0	0.15531	0	0	0	0	0	0	0	0	0	0	0	0	0	0.267593	0.210282	0.148532
NCF1	P14598;A6NI72;P14598-2					1	0.875937	0.857525	0.768001	0	0	0	0	0	0	0	0	0	0	0	0	0	0.0243352	0	0.0898934	0.634472	0.113744	0	0	0	0	0	0	0	0	0	0	0	0	0	0	0	0	0	0	0	0.351323	0.475713	0.708184
NEDD1	Q8NHV4;Q8NHV4-3;Q8NHV4-2;G3V2M9;G3V4L2;G3V4I9;G3V2V3					0.258461	0.276797	0.107748	0	0	0	0	0	0	0	0	0	0	0	0	0	0	0	0	1	0.680445	0.874013	0	0	0	0	0	0	0	0	0	0	0	0	0	0	0	0	0	0	0	0.783507	0.729699	0.44328
NEK6	Q9HC98;Q9HC98-3;Q9HC98-4;Q9HC98-2;Q5TBG2;Q5TBG4;Q5TBG1;Q5TBG7;Q5TBH2;Q5TBH1					1	0	0	0	0	0	0	0	0	0	0	0	0	0	0	0	0	0	0	0	0.365832	0	0	0	0	0	0	0	0	0	0	0	0	0	0	0	0	0	0	0	0	0	0	0
NELFA	Q9H3P2;H0Y3X6;A0A0C4DFX9;H7C2C7;Q9H3P2-7;C9JEM7;C9JHL4;H7C0W2;F8W954;F8WF98	TRUE	TRUE	TRUE		0.440561	0.386009	0.324965	0.334291	0	0	0.203744	0.210111	0	0	0.100144	0	0	0.233404	0.142662	0.0570821	0	0.131032	0.208336	0.138391	0.853096	1	0.132134	0.183131	0	0	0.0872785	0.335331	0.283665	0.29852	0.289932	0.294429	0.351148	0.282252	0.0316965	0.410062	0	0	0.0790555	0	0.265973	0.444186	0.400909	0.617508
NELFB	A0A0X1KG71;Q8WX92					0.439686	0.238437	0.159243	0	0	0	0	0.126325	0	0	0.369247	0.151048	0.344999	0.311562	0.671186	0.348996	0.324594	0	0	0	1	0.927796	0.222163	0	0	0	0.0743354	0.495786	0.51296	0.518283	0.558898	0.511196	0.521722	0.221572	0	0.164991	0	0	0.108113	0	0	0.575843	0.636492	0.805294
NELFE	P18615-4;P18615;P18615-3;A0A0A0MSN9;A2ABK4;A0A0G2JI50;E9PD43;A0A0A0MT02;E7ENC7;E7EWR7	TRUE		TRUE		0	0	0	0	0	0	0	0	0	0	0.21396	0	0	0.395861	0	0.0986833	0	0	0	0	0.616011	1	0	0	0	0	0	0.2463	0	0	0	0	0.122714	0.203594	0	0	0	0	0	0	0	0.293054	0.27254	0.28517
NIFK	Q9BYG3;H7BZL0;C9J808;C9J6C5					0.264029	0	0.174641	0	0	0	0	0	0	0	0	0	0	0	0	0	0	0	0.409219	0	0.907562	0.773684	0	0	0	0	0	0	0	0	0	0	0	0	0	0	0	0	0	0	0	0.36999	0.345438	0
NME2	P22392-2;Q32Q12;J3KPD9;P22392;E7ERL0;O60361;E5RHP0;F6XY72					0	0	0	0	0	0	0	0	0	0	0	0	0	0.146699	0	0	0	0	0	0	0	0	0	0	0	0	0	0	0	0	0	0	0	0	0	0	0	0	0	0	0	0	0	0
NOC4L	Q9BVI4;F5H303					0	0	0.188642	0.262463	0.318126	0.378775	0.380158	0	0.191021	0.139551	0	0	0	0	0.0825473	0.0919826	0	0.19009	0	0.257646	0.693992	1	0	0	0	0	0	0	0.140327	0.125919	0.116788	0.153618	0.185483	0.146131	0	0.681021	0.741383	0	0	0	0.161742	0.178542	0.285938	0.355216
NOLC1	Q14978-2;A0A0A0MRM9;Q14978;S4R349;S4R3C2;S4R402;S4R341					0	0.0265299	0	0	0	0	0	0	0	0	0.11306	0.0113189	0.0399334	0.0747917	0	0.0144449	0.0463585	0.0258974	0	0.0572774	0.0248043	0	0	0	0	0	0	0.246492	0.244499	0.185343	0.204315	0.163091	0.381645	0.268018	0.0601947	0	0.0696597	0	0	0	0.0256201	0.0404506	0.0465392	0.0309373
NOP14	P78316;E9PFK5;P78316-2					0.0857573	0.0784467	0.106934	0.132741	0.130113	0.132562	0.166751	0.109736	0.0780241	0.0576446	0.0649437	0.0600693	0.0331009	0.0713728	0.105187	0.0914634	0	0.10429	0.0624414	0.151387	0.500303	1	0.0587466	0.307898	0.0487365	0	0.0628328	0.0905268	0.0980523	0.0661381	0.0639072	0.0824407	0.132265	0.0647315	0.338455	0.22723	0.302536	0.0334259	0.0584126	0.0683528	0.15906	0.153371	0.162635	0.143319
NOP2	P46087;P46087-4;P46087-2;F5GWB7;F5H709;P46087-3					0.1685	0.438869	0.26768	0	0	0	0	0	0	0	0	0	0	0	0	0	0	0	0.247931	0.561107	0.632743	0.389084	0	0	0	0	0	0	0	0	0	0	0	0	0	0	0	0	0	0	0	0	0.958241	1
NOSIP	Q9Y314;A0A075B6F9;M0R3B2;M0R1K2;A0A075B797;M0QX85;M0R1T7					0.999181	1	0.655424	0.556221	0	0	0	0	0	0	0	0	0	0	0	0	0	0	0	0.43364	0.767687	0.239987	0	0	0	0	0	0	0	0	0	0	0	0	0	0	0	0	0	0	0	0.439009	0.369779	0.813938
NPEPPS	E9PLK3;P55786;P55786-2;A6NEC2;H0YDG0;A6NEC2-2;E9PJY4;E9PJ74;E9PPD4;E9PRQ5;E9PP11;A6NEC2-3;H0YCQ5					0	0	0	0	0	0	0	0	0	0	0.362796	0	0	0	0	0	0	0	0	0	0	0	0	0	0	0	0	0	0	0	0	0	0	0	0	0	0	0	0	0	0	0	0	0
NSFL1C	Q9UNZ2;Q9UNZ2-5;Q9UNZ2-6;Q9UNZ2-4;F2Z2K0					0	0	0	0	0	0	0	0	0	0	0.608673	0.615349	0.677343	0.58766	0.44016	0.514642	0	0	0	0	0	0	0.209551	0	0	0	0	0.705405	0.533944	0.569685	0.565544	0	0.135885	0.497185	0	0	0	0	0.213435	0	0.131909	0	0.1281	0
NSUN2	Q08J23;Q08J23-2;Q08J23-3;A0A140T9Y7					0.114618	0	0	0	0	0	0	0	0	0	0.850032	0.490173	0.635271	0.972964	0.53226	0.284689	0	0	0	0	0.0745975	0	0.355035	0	0	0	0	0.34761	0	0	0	0	0	0	0	0	0	0	0	0	0	0.224676	0	0
NSUN5	Q96P11-2;Q96P11;Q96P11-4;Q96P11-5;Q96P11-3;Q3KNT7-3;Q63ZY6-6;Q63ZY6;Q63ZY6-2;Q63ZY6-5					0.638607	0.745317	0.742649	0.695824	0.114426	0.0958046	0	0	0	0.0331961	0.0127221	0.012056	0	0.0485696	0	0.0509109	0.0788069	0.648001	0.88929	0.627838	0.840843	1	0	0	0	0	0	0	0.0554792	0.022865	0.0184921	0.0337825	0.043403	0	0.104786	0.749469	0.112805	0.0339892	0.0168622	0	0.14806	0.617691	0.654225	0.698433
NTPCR	Q5TDF0;Q9BSD7					0.964469	1	0.925334	0.705069	0	0	0	0	0	0	0	0	0	0	0	0	0	0	0	0	0.274306	0.0895926	0	0	0	0	0	0	0	0	0	0	0	0	0	0	0	0	0	0	0	0.14887	0.214008	0.605276
NUCKS1	Q9H1E3;Q9H1E3-2					0	0.0377831	0	0	0	0	0	0	0.0421407	0	0.495911	0.286378	0.322728	0.32053	0.0699539	0	0.169902	0.0572276	0	0.0791839	0	0	0.533464	0	0.232163	0.115866	0	0.752225	0.882939	0.600402	1	0.41764	0.682763	0.855544	0	0	0	0.195978	0.236459	0.538619	0.560269	0.167205	0.015748	0.0102586
NUDC	Q9Y266;A0A0A0MSU9;A0A0A0MSS4					0.0106474	0.0710548	0.0117234	0.0245944	0	0	0	0.0312054	0	0	0.58368	0.0456398	0.189313	0.406008	0.0273572	0.0909582	0.152055	0.190762	0.0150735	0.13722	0	0.0322609	0.168007	0	0	0	0	0.467034	0.0292496	0.137558	0.0987459	0.0155317	0.0254668	0.0815658	0	0.010805	0	0.0969442	0	0	0.0175884	0.0598572	0.058464	0.0466263
NUDT16L1	Q9BRJ7;K7EIN2;K7ENA3;W4VSQ8;Q9BRJ7-2					0.857328	0.435506	0	0	0	0	0	0	0	0	0	0	0	0	0	0	0	0	0	0	1	0	0	0	0	0	0	0	0	0	0	0	0	0	0	0	0	0	0	0	0	0.640394	0.76472	0.958389
NUDT21	O43809;H3BND3;H3BV41					0.818238	0.610472	0.538209	0.496984	0	0.0873628	0.0986525	0	0	0	0.153199	0.04398	0.0593566	0.146082	0	0	0.0498451	0.0465577	0	0.0623917	0.801014	0.46641	0	0	0	0	0	0.0419808	0.0347241	0.0333746	0	0	0.0279659	0	0	0.0738717	0	0.16004	0.0442896	0.0483997	0.204046	0.569197	0.655567	1
NUP153	P49790;P49790-2;P49790-3					0	0	0	0.386553	0	0	0	0	0	0	0	0	0	0	0	0	0.217709	0	0	0.429378	0	0	0	0	0	0	0	0	0	0	0	0.236963	0.228469	0	1	0.474472	0	0.283268	0.270349	0	0	0	0	0
NUP50	Q9UKX7-2;Q9UKX7;B0QY21					0	0	0	0.283765	0	0	0	0	0	0	0	0	0	0	0	0.139661	0.21352	0	0	0	0	0.503725	0	0	0	0	0	0	0	0	0	0	0	0.21419	1	0.536477	0.404173	0.263307	0.26656	0	0.439667	0.20134	0.21889	0
NUSAP1	Q9BXS6-2;Q9BXS6;Q9BXS6-3;Q9BXS6-5;Q9BXS6-7					0.568392	0.440722	0.579464	0.629815	0	0	0	0	0	0	0	0	0	0.152528	0.544359	0.288169	0.421827	0.246753	0.647693	0.690645	0.802937	1	0	0.339042	0	0	0	0	0	0	0	0	0	0	0	0.18741	0	0	0	0	0	0.505971	0.608094	0.678891
NUTF2	P61970;H3BRV9					0	0	0	0	0	0	0	0	0	0	0.404251	0.589798	0.436101	0.807512	1	0.692284	0.091312	0	0	0	0	0	0.254647	0.336587	0.124603	0.62867	0.538723	0.238509	0	0.115114	0.11742	0	0	0.0531298	0	0	0	0	0	0	0	0	0	0
OLA1	J3KQ32;Q9NTK5;Q9NTK5-2					0.0303146	0.0378827	0	0	0	0	0	0	0	0	0.121588	0	0	0.185621	0	0.028001	0	0	0	0	0	0	0.116382	0	0	0	0.113563	0	0	0	0	0	0	0	0	0	0	0.0452352	0	0	0	0	0	0
ORC3	Q9UBD5;Q9UBD5-2;Q9UBD5-3					0.433998	0.100477	0.0996109	0.105125	0	0	0	0	0	0	0	0	0	0	0	0	0	0	0	0	0.335362	1	0	0	0	0	0	0	0	0	0	0	0	0	0	0	0	0	0	0	0	0.0686308	0.12519	0.106879
ORC5	O43913;O43913-2;G3V0H0					0.19823	0	0	0	0	0	0	0	0	0	0	0	0	0	0	0	0	0	0	0	0.271139	1	0	0	0	0	0	0	0	0	0	0	0	0	0	0	0	0	0	0	0	0	0.17466	0.227929
ORC6	Q9Y5N6;H3BT22;H3BTQ7					0.765423	0.83207	0.765867	0.720859	0	0	0	0	0	0	0	0	0	0	0	0	0.420327	0.691714	0.651952	0.582733	0.571156	0.954905	0	0	0	0	0	0	0.0662641	0.103624	0	0	0.0837231	0	0	0.392395	0.187951	0	0	0	0.0758756	0.305512	0.52992	0.677613
OTUB1	J3KR44;F5H6Q1;Q96FW1;F5GYN4;F5GYJ8;F5H3F0;Q96FW1-2					0	0	0	0	0	0	0	0	0	0	0.593386	0.353239	0.836378	0.337219	0	0	0	0	0	0	0	0	0.356045	0	0	0	0	0.559101	0	0.484542	0.411165	0	0	0.560644	0	0	0	0	0.0618165	0	0	0.231779	0	0
PA2G4	Q9UQ80;Q9UQ80-2;F8VR77;F8W0A3;H0YIN7;F8VZ69					0.0435675	0.0322296	0.00528737	0.00720701	0	0	0	0	0	0	0.0567416	0.0167622	0.0198306	0.350176	0.304054	0.241132	0.0626276	0.0696965	0.0183862	0.00614337	0	0.00117682	0.00318703	0	0	0	0.00450188	0.0132931	0	0.00158081	0	0	0	0	0	0.004646	0.00179246	0.00849622	0.00347074	0.00155959	0.0355471	0.0321225	0.0142755	0.00863847
PABPC1	P11940-2;P11940;A0A087WTT1;E7EQV3;E7ERJ7;H0YAR2;Q9H361;H0YAP2;H0YBN4;H0YB86;H0YAS6;H0YB75;E5RJB9;H0YAS7;E5RGH3;E5RH24;H0YAW6;H0YC10;E5RJM8;E5RGC4;E5RFD8;E5RHG7;Q96DU9-2;Q96DU9					0.740456	0.610297	0.568733	0.503412	0.011929	0.0120961	0.0359487	0.0571541	0.00699493	0	0.0511701	0.0083863	0.0163686	0.0600944	0.00836489	0.00941509	0.0184065	0.0106427	0.0174531	0.234423	1	0.352203	0	0	0	0	0	0.0344038	0.00568652	0.00807141	0.0103875	0.0106647	0.0182217	0.00826607	0.0123206	0	0	0.0103865	0.0028924	0.004783	0.260547	0.65638	0.79232	0.954161
PABPC4	B1ANR0;Q13310-2;Q13310;Q13310-3;H0Y5F5;H0YCC8;H0YEU6;H0YEQ8;H0YER0;B1ANR1;H0Y6X6;Q5JQF8					0.395294	0.232462	0.225001	0.214885	0	0	0	0	0	0	0.052898	0	0	0.00904421	0	0	0	0	0	0.0814673	1	0.156465	0	0	0	0	0	0.00928748	0	0	0	0	0	0	0	0	0	0	0	0	0.0439887	0.292658	0.399017	0.831687
PAF1	Q8N7H5-3;Q8N7H5;Q8N7H5-2;B4DGJ5;M0QYC7	TRUE	TRUE	TRUE		0	0	0	0	0	0	0	0	0	0	0	0.186822	0.0951857	0	0	0	0	0	0	0	0	0	0	0	0	0	0	0.189905	0.393435	0.180759	0.376226	0.264863	0.382538	0.128184	0	0	0	1	0.0975492	0	0	0	0	0
PAICS	P22234;E9PBS1;P22234-2;D6RF62					0	0	0.0752257	0.148218	0	0	0	0.342341	0.251282	0	0	0	0	0.153646	0	0	0.724535	0.590738	0	0.431133	0	0	0	0	0	0	0	0.0234801	0	0	0	0	0	0	0.280935	0	0	0	0	0	0.136912	0.209415	0.202796	0.209969
PAK2	Q13177;H7C1X3;A0A087X294;O75914-2;O75914;O75914-4;O75914-3;B1AKS5;H0YCG5					0	0	0	0	0	0	0	0	0	0	0	0	0	0	0	0	0	0	0	0	0	0	0	0	0	0	0	0.0837492	0	0	0	0	0	0	0	0	0	0	0	0	0	0	0	0
PCBP2	H3BRU6;F8VZX2					0.805403	0.805592	0.69587	0.721864	0	0.162125	0	0	0.239725	0.237959	0.50083	0.326681	0.428632	0.836025	0.598547	0.547331	0.321256	0.273948	0	0.611055	0.479215	0.375449	0.09258	0	0	0	0.196884	0.158168	0.229432	0.204278	0.152553	0.239287	0.236261	0.174185	0.431225	0.574202	0.639373	0.233409	0.219221	0.360116	0.465875	0.46643	0.494101	0.629423
PCM1	E7ETA6;Q15154;Q15154-2;A6NNN6;H0YBA1;E5RGQ4;E7EV93;E9PGW9;Q15154-3					0.0865492	0	0	0.126682	0	0	0	0	0	0	0.421986	0.212696	0.22518	0.293205	0.750945	0.411811	0	0	0	0	0.573777	1	0	0.303145	0.230979	0	0	0.153532	0.528574	0.174063	0.233821	0	0.460803	0	0	0	0	0.491934	0	0	0	0.0812547	0.14131	0.200934
PCMT1	A0A0A0MRJ6;H7BY58;P22061;P22061-2;F6S8N6;C9J0F2;F8WDT3;F8WAV5;F8WAX2					0	0	0	0	0	0	0	0	0	0	0	0	0	0	0	0	0	0	0	0	0	0	0	0	0	0	0	0	0	0	0	0	0	0	0	0	0	0	0	1	0.629243	0.741605	0.278261	0.203593
PCNP	Q8WW12;Q8WW12-2;Q8WW12-3					0.0822878	0	0	0	0	0	0	0	0	0	0	0	0	0	0	0	0	0	0	1	0	0	0	0	0	0	0	0	0	0	0	0	0	0	0	0	0	0	0	0	0	0.123599	0.208186	0
PDAP1	Q13442;F8WBW6					0.99025	1	0.88446	0.797695	0	0	0	0	0	0	0	0.0107045	0.0125841	0.0106389	0.00624879	0.0664064	0.00483283	0.00267359	0.111077	0.384563	0.664959	0.778069	0	0	0	0	0	0.0925008	0.125053	0.122044	0.096135	0.120372	0.125975	0.0432324	0	0.0192442	0	0.0660009	0.0708639	0.0535347	0.0826147	0.400064	0.491585	0.709888
PDCD5	O14737;K7EQA1;O14737-2;Q3HM38;X6R2P6;K7ESJ4					0	0	0	0	0	0	0	0	0	0	0.258258	0	0	0.162731	0	0	0	0	0	0	0	0	0	0	0	0	0	0.129446	0	0	0	0	0	0	0	0	0	0	0	0	0	0	0	0
PDCD6	O75340-2;O75340;A0A024QZ42;Q86W51;A0A087WZ38;O75340-3					0	0	0	0	0	0	0	0	0	0	0	0	0	0	0	0	0	0	0	0	0	0	0	0	0	0	0	0	0	0	0	0	0	0	0	0	0	0	0	1	0.377546	0	0	0
PDIA3	P30101;H7BZJ3					0.05134	0.0366711	0.0306842	0.0214314	0	0	0	0	0	0	0.0377203	0	0	0.0200589	0	0	0.0200254	0	0.030947	0.0222169	0	0.0267862	0	0	0	0	0	0.0454492	0.0289079	0.0169526	0.0137926	0.0258869	0.0406661	0.0179985	0	0.0112919	0	0.0533307	0.0155983	0.00665856	0.00875061	0.00694672	0.00523197	0.00932706
PDIA4	P13667;C9JMN9					0.00940022	0.0103046	0	0	0	0	0	0	0	0.0111297	0.435681	0.241029	0.276127	0.253202	0	0.0139663	0.028664	0.0105892	0.0105906	0	0	0	0.0740346	0	0	0	0	0.865165	0.601641	0.831974	0.878403	0.22972	0.130756	0.799632	0	0	0	0.0260067	0.0513725	0.0356772	0.110254	0.036655	0.052418	0.0106403
PDS5A	Q29RF7;Q29RF7-3;H0Y9L9;H0Y9L6;H0Y9X6					0.655598	0.642196	0.570517	0.475333	0	0	0.0179208	0	0.00584998	0.00818029	0.0125443	0	0	0.0174721	0.0169804	0.0121251	0.0311586	0.0343106	0.0702326	0.103843	1	0.381155	0	0	0	0	0.0030738	0.0121561	0.0111623	0.00978052	0.00906354	0.0166776	0.00997076	0.000647405	0.0233927	0.0395632	0	0.0123522	0.0112427	0.00953766	0.0201118	0.107371	0.189594	0.248433
PDS5B	Q9NTI5-2;Q9NTI5;A9IYQ1;Q9NTI5-3;Q9NTI5-4					1	0.540828	0.345374	0.30165	0	0	0	0	0	0	0	0	0	0	0	0	0	0	0.0763769	0	0.87858	0.0905395	0	0	0	0	0	0	0	0	0	0	0	0	0	0	0	0	0	0	0	0.126742	0.0961116	0.14346
PEBP1	P30086					0.294836	0.416615	0.382142	0.354449	0.398711	0.336344	0.423062	0.481888	0	0.287273	0	0	0	0	0	0	0.778648	0.31431	0	0.179175	0	0	0	0	0	0	0	0	0	0	0	0	0	0	0.901012	0.506756	0	0.188274	0.137753	0.218708	0.228948	0.35237	0.291061	0
PES1	B5MCF9;O00541-2;O00541;B3KXD6;H7C267;H7BYY8					0.652903	0.861396	0.361825	0.684263	0	0	0	0	0	0	0	0	0	0	0	0	0	0	0	0.297885	0.801747	1	0	0	0	0	0	0	0	0.118777	0	0	0	0	0	0	0	0	0	0	0	0.144383	0.359825	0.847829
PFDN1	O60925;E5RGS4;D6RGG5					0	0.189209	0	0	0	0	0	0	0	0	0	0	0	0	0	0	0	0	0	0	0.227627	0	0	0	0	0	0	0.924862	0	0.288171	0.324787	0	0	0.252244	0	0	0	0.256687	0	0	0	0	0	0
PFDN2	Q9UHV9					0	0	0	0	0	0	0	0	0	0	0.262149	0	0	0.259045	0	0	0	0	0	0	0.152123	0.295281	0.332182	0	0	0	0	0.804697	0.224844	0.201502	0.24067	0	0	0.234376	0	0	0	0	0	0	0	0	0.24025	0.362794
PFDN5	Q99471;H3BPF6;Q99471-3;Q99471-2;F8VNW6;F8VQZ2					0	0	0	0	0	0	0	0	0	0	0.485868	0	0.0657303	0.345393	0	0	0	0	0	0	0	0	0.185851	0	0	0	0	0.835338	0	0	0	0	0	0.115281	0	0	0	0	0	0	0	0	0	0
PFDN6	O15212;A2AB88					0.105542	0	0	0	0	0	0	0	0	0	0.252389	0	0	0.305687	0	0	0	0	0	0	0	0.17938	0	0	0	0	0	0.882738	0.254078	0.50124	0.429248	0.134672	0.162649	0.360392	0	0	0	0	0	0	0.193073	0.239082	0.16157	0.207908
PFKL	P17858;P17858-2;F8WEU2					1	0.453027	0.751969	0.824187	0	0	0	0	0	0	0.0961339	0	0	0.100467	0	0	0	0	0	0	0	0	0	0	0	0	0	0	0	0	0	0	0	0	0	0	0	0	0	0	0	0	0	0
PFKM	P08237-2;P08237;P08237-3;H0YIS9					0	0.101636	0	0	0	0	0	0	0	0	0	0	0	0	0	0	0	0	0	0	0	0	0	0	0	0	0	0	0	0	0	0	0	0	0	0	0	0	0	0	0	0	0	0
PGAM1	P18669;P15259;Q8N0Y7					0	0.0290906	0	0	0	0	0	0	0	0	0	0	0	0.0395364	0	0.00836384	0.0499248	0	0.0671918	0	0	0	0	0	0	0	0	0	0	0	0	0	0	0	0	0	0	0	0	0	0	0.0629495	0.0278172	0
PGK1	P00558;P00558-2;P07205					0.253373	0.388344	0.320569	0.214938	0.680795	0.486787	0.24793	0.226968	0.238127	0	0	0.0612283	0.123526	0.280762	0.201443	0.122391	0.669568	0.122469	0.503443	0.0773653	0	0.0533887	0	0	0	0	0	0.123358	0.077427	0.0749989	0	0.205469	0.0956482	0	0.588064	0.293003	0.2768	0.206192	0.400379	0.224652	0.379776	0.468597	0.352934	0.327612
PHF6	A0A0D9SGE8;Q8IWS0-5;Q8IWS0-3;Q8IWS0;Q5JRC6;Q8IWS0-4;Q8IWS0-2					0.799572	0.933657	0.90134	0.320921	0	0	0	0	0	0	0	0.25909	0.206651	0	0.232693	0	0	0	0.182657	1	0.481654	0.508405	0	0	0	0	0	0.295473	0.105857	0.102042	0	0	0.344124	0.0936468	0	0	0	0	0	0	0	0.111276	0.288231	0.439149
PHGDH	O43175;Q5SZU1					1	0.747417	0.709794	0.681377	0.0661122	0	0.0861308	0.0589542	0.0414204	0.0325524	0.116647	0.0354206	0.110064	0.246305	0.220689	0.18383	0.0972003	0.0456233	0.23021	0.206939	0.169616	0.238884	0.0657606	0.079439	0	0	0.069255	0.203949	0.0887736	0.0915049	0.0790466	0.0928554	0.0716579	0.0611353	0.0778315	0.143112	0	0	0	0	0.166249	0.266666	0.338327	0.464147
PIN1	Q13526;K7EMU7;K7EN45;O15428;K7EP26					0.564214	0.488529	0.692519	0.519339	0	0	0	0	0	0	0	0	0	0	0	0	0	0	0	0	0.475679	0	0	0	0	0	0	0	0	0	0	0	0	0	0	0	0	0	0	0	0	0.578083	0.998548	1
PIN4	Q9Y237;Q9Y237-2;H0Y4T6;J3KMW3;H0Y8P6;H0Y610;Q9Y237-3					0.940059	1	0.861158	0.788999	0	0	0	0	0	0	0	0	0	0	0	0	0	0	0	0.244706	0.388061	0.0708626	0	0	0	0	0	0	0	0	0	0	0	0	0	0	0	0	0	0	0	0.174409	0.225857	0.304769
PKM	P14618-2;P14618;H3BTN5;P14618-3;H3BQ34;B4DNK4;H3BUW1;H3BTJ2;H3BR70;H3BT25					0.186328	0.345512	0.396293	0.282822	0.963931	0	0	0	0	0	0	0	0	0.0831119	0	0	0.613327	0.197727	0.832581	0	0	0	0	0	0	0	0	0	0	0	0	0	0	0	0.401732	0	0	0	0	0	0.0930682	0.118632	0.308916	0.280819
PLIN3	O60664-4;O60664-3;O60664;K7ERZ3;K7EL96;K7ER39;O60664-2					0.414872	0.216567	0.150072	0.263502	0	0	0	0	0.16437	0.186432	0.364195	0.373586	0.183222	0.710397	0.787891	0.652214	0	0.333563	0.26217	0.249023	0.191794	0.842697	0.494297	0.887281	0.361009	0.906756	0.948026	0.547388	0.544754	0.415123	0.424379	0.750047	0.727967	0.413899	0.615507	0.264529	0.526889	0.125867	0.343294	0.443662	0.248717	0.151704	0.455439	0.469571
PLK1	P53350;I3L2H5;I3L309;I3L387					0.643267	0.540121	0.481247	0.520815	0	0	0	0	0	0	0	0	0	0	0	0	0	0	0.842344	0.5245	1	0.740352	0	0	0	0	0	0	0	0	0	0	0	0	0	0.464686	0	0	0	0	0	0.725831	0.647449	0.658705
PLRG1	O43660-2;O43660;D6RA26;B7Z982					0	0.269113	0.329676	0.257695	0	0	0	0	0	0	0	0	0	0	0	0	0	0	0	0	1	0.612808	0	0	0	0	0	0	0	0	0	0	0	0	0	0	0	0	0	0	0	0	0	0.83761
PNP	P00491;G3V2H3;G3V5M2;G3V393					0	0.0525923	0.0230395	0	0	0	0	0	0	0	0	0	0	0	0	0.00540019	0	0	0.0292318	0	0	0	0	0	0	0	0	0.0186105	0	0	0	0	0	0	0	0	0	0	0	0	0.0465362	0.0628897	0.0660373	0
POLDIP3	Q9BY77;F6VRR5;Q9BY77-2;F8WCX5;Q8WUT1;Q6R954;F8WEE2					0.392275	0.4114	0.561894	0.371618	0.113668	0.122808	0	0	0	0	0	0	0	0	0	0	0	0.527179	0.365452	0.455223	0.917665	0.92179	0	0	0	0	0	0.218181	0.105422	0.096136	0.158044	0.240951	0.273658	0.138112	0.345174	0.342178	0	0.294469	0.0152356	0.0176539	0.369996	0.660168	1	0.639824
POLR1D	Q9Y2S0-2;Q7Z776;A0A087X0U2;A0A1B0GUZ5;A0A087WTY1					0.913449	0.986686	1	0.818466	0	0	0	0	0	0	0	0	0	0	0	0	0	0	0.554826	0.758488	0.700042	0.68511	0	0	0	0	0	0	0	0	0	0	0	0	0	0	0	0	0	0	0	0.779387	0.735212	0.876934
PPA1	Q15181;Q5SQT6					0	0	0	0	0	0	0	0	0	0	0	0	0	0	0	0	0	0	0	0	0	0	0	0	0	0	0	0	0	0	0	0	0	0	0	0	0	0	0	0	0	0	0	0
PPAT	Q06203;D6RCC8					0	0	0	0	0	0	0	0	0	0	0	0	0	0	0	0	0	0	0	0	0	0	0	0	0	0	0	0.51647	0	0	0	0	0	0	0	0	0	0	0	0	0	0	0	0
PPIB	P23284					0.910809	1	0.690497	0.655454	0.100432	0.0576155	0.0837369	0.0455774	0.0427094	0.0888106	0.0373606	0	0	0.0948748	0.0971566	0.0934126	0.0745963	0	0.149791	0.108857	0.146293	0.0246476	0	0	0	0	0	0.0323742	0.0455653	0	0.00762484	0.0317268	0.0480205	0.0138173	0.0798137	0.0695393	0.0445125	0.0815736	0.193509	0.102024	0	0.100618	0.0785805	0.0945159
PPIH	O43447;C9JQD4;O43447-2;H0YEL5;C9JAN8;A6NM32					0.312046	0.147769	0	0	0	0	0	0	0	0	0	0	0	0.413433	0	0	0	0	0	0	0.215069	0.290546	0	0	0	0	0	0.200677	0	0	0	0	0	0	0	0	0	0	0	0	0	0	0.266607	1
PPIL2	Q13356;Q13356-2;C9JDF0	TRUE	TRUE	TRUE		0.293592	0.877491	0.554134	0.418544	0	0	0	0	0	0	0	0	0	0	0	0	0	0	0	0	0	0.6795	0	0	0	0	0	0	0	0	0	0.543174	0	0.583837	0	0	0	0	0	0	0	0	1	0.478617
PPME1	Q9Y570;Q9Y570-4;Q9Y570-2;Q9Y570-3					0	0	0	0	0	0	0	0	0	0	0	0	0	0	0	0	0	0	0	0	0	0	0	0	0	0	0	0.172136	0	0	0	0	0	0	0	0	0	0	0	0	0	0	0	0
PPP3CA	Q08209-3;Q08209-2;Q08209;Q08209-4;Q08209-5;E7ETC2;Q5F2F8;P16298-2;P16298-3;P16298;P16298-4;E9PPC8;E9PK68					0	0	0	0	0	0	0	0	0	0	0.250935	0.226031	0.231748	0.415253	0	0.240663	0	0	0	0	0	0	0	0	0	0	0	0	0	0	0.195026	0	0	0	0	0	0	0	0	0	0	0	0	0
PPP4R2	Q9NY27;C9IZ04;Q9NY27-2;Q9NY27-3;H7C559;F8WCA1;F8WDK3;C9IZF4					0	0	0	0	0	0	0	0	0.192568	0.207379	0.683645	0.594339	0.637698	0.21275	0.705595	0.647026	0	0	0	0	0	0	0	0	0	0	0	0.103437	0.258349	0.601685	0.487508	0	0.509134	0.591276	0	0	0	0.241964	0	0	0	0	0	0
PPP4R3A	Q6IN85-2;Q6IN85;G3V5Z3;Q6IN85-4;Q6IN85-5;H0YIY8;G3V5A2;G3V4R3;G3V231;H0YJN6	TRUE	TRUE			0	0	0	0	0	0	0	0	0.296181	0.464686	0.566555	0.689443	0	0.774836	1	0.556234	0	0	0	0	0	0	0	0	0	0	0	0.398874	0	0.532233	0.659961	0.505323	0.559509	0.256805	0	0	0	0.274625	0	0	0	0	0	0
PPP5C	P53041;H0YDU8;A8MU39					0	0	0	0	0	0	0	0	0	0	0	0	0	0	0	0	0	0	0	0	0	0	0	0	0	0	0	0	0	0	0	0	0	0	0	0	0	0	0	0	0	0	0	0
PQBP1	O60828;C9JQA1;O60828-3;O60828-2;O60828-6;O60828-5;O60828-10;O60828-9;O60828-8;O60828-7;O60828-4	TRUE	TRUE			0.329428	0.236802	0	0	0	0	0	0	0	0	0.267863	0	0.628709	0.312449	0	0	0	0	0	0	0	0.606133	0	0	0	0	0	0.606215	0	0	0	0	0	0	0	0	0	0	0	0	0	0.252445	0.486775	1
PRAM1	Q96QH2;Q96QH2-2;M0R149					0.910416	1	0.61889	0.468926	0	0	0	0	0	0	0	0	0	0	0	0	0	0	0	0.0940698	0.695662	0.305875	0	0	0	0	0	0	0	0	0	0	0	0	0	0	0	0	0	0	0	0.642109	0.496925	0.739843
PRC1	O43663;O43663-4;O43663-2;G3V3N7;H0YLA0					0.372347	0.421774	0.341556	0.173393	0	0	0	0	0	0	0	0	0	0	0	0	0	0	0	0.140581	0.748879	1	0	0	0	0	0	0	0	0	0	0	0	0	0	0	0	0	0	0	0	0.510821	0.534958	0.653015
PRDX1	Q06830;A0A0A0MSI0;A0A0A0MRQ5					0.0815165	0.133234	0.161617	0.156699	0.325361	0	0	0.396906	0	0	0	0	0	0.173581	0	0.0736911	0.380416	0	0.262006	0.18586	0	0	0	0	0	0	0	0.0946173	0.0379981	0	0	0.0965995	0.0490185	0	0	0.128142	0	0.0698384	0.25898	0.280884	1	0.329079	0.292431	0.206775
PRKRIP1	Q9H875;Q9H875-2;E9PC43	TRUE		TRUE		0.78234	1	0.561259	0.459015	0	0	0	0	0	0	0	0	0	0	0	0	0	0	0	0	0	0	0	0	0	0	0	0	0	0	0	0	0	0	0	0	0	0	0	0	0	0	0	0
PRMT1	H7C2I1;Q99873-3;Q99873-2;Q99873-4;Q99873;E9PKG1;A0A087X1W2;E9PIX6;E9PQ98;H0YDE4;E9PNR9;E9PMW9;Q9NR22-2;Q9NR22;E9PMZ2					0	0	0	0	0	0	0	0	0	0	0.45399	0.306651	0.516792	1	0.738241	0.984039	0.34669	0	0	0	0	0	0.211164	0	0	0	0	0.638771	0.344391	0.418337	0.448061	0.220751	0.0339865	0.426479	0	0	0	0	0	0	0	0	0	0.023494
PRPF3	O43395;O43395-3					0.25644	0.198032	0.158067	0.170254	0.0798052	0	0	0	0	0	0.0624983	0.070496	0.0455493	0.0372562	0	0.0168248	0.0977571	0.0442951	0	0.0688655	0.298285	1	0	0	0	0	0	0	0.0464456	0	0	0	0.0332564	0.0292411	0	0	0	0	0	0.0421113	0.136595	0.144578	0.234315	0.331629
PRPF31	Q8WWY3;E7EVX8;Q8WWY3-4;Q8WWY3-3;Q8WWY3-2;E7EU94;E7ESX0;E7EN72					0.347248	0.340524	0.382138	0.382821	0	0	0.252544	0	0	0	0.228143	0.174684	0.326463	0.467335	0.409181	0.286299	0	0.141665	0	0.264773	0.535933	1	0	0	0	0	0	0.218308	0	0.277553	0.178527	0	0.267232	0.102259	0	0.388392	0	0	0.117179	0.118232	0.381501	0.366614	0.445034	0.771188
PRPF38B	Q5VTL8;A0A0A0MRN0;Q5VTL8-2					1	0.766388	0.814613	0.646926	0	0	0	0	0	0	0	0	0	0	0	0	0	0	0	0	0.322838	0.20024	0	0	0	0	0	0	0	0	0	0	0	0	0	0	0	0	0	0	0	0.437433	0.251969	0.300384
PRPF39	Q86UA1-2;Q86UA1					0	0	0	0	0	0	0	0	0	0	0	0	0	0	0	0	0	0	0	0	0	0	0	0	0	0	0	0	0	0	0	0	0	0	0	0	0	0	0.487756	0	0	0	0	0
PRPF6	O94906;O94906-2					0.265465	0.28652	0.110392	0.261147	0	0	0	0	0	0	0	0	0	0.236805	0	0.0944571	0	0	0	0.123937	0.4065	1	0	0	0	0	0	0.214966	0.229676	0.287029	0.283388	0.154621	0.279502	0.238078	0.0581544	0.259379	0.0744582	0.100723	0.123231	0	0.35606	0.369146	0.334759	0.445333
PRPS1	P60891;P60891-2;B1ALA9;B1ALA7					0.434106	0.30887	0	0	0	0	0	0	0	0	0	0	0	0.311709	0	0	0	0	0	0	0.736326	1	0	0	0	0	0	0	0	0	0	0	0	0	0	0	0	0	0	0	0	0	0	0.390003
PRRC2A	P48634;P48634-2;P48634-3;P48634-4					0.785332	0.722098	0.677101	0.417697	0	0	0	0	0	0	0	0	0	0	0	0	0	0	0	0.37424	0.64589	0.526422	0	0	0	0	0	0.0498004	0.0947202	0	0	0	0.0799103	0	0	0	0	0	0	0	0	0.853216	0.915562	1
PRRC2C	E7EPN9;Q9Y520-7;Q9Y520-6;Q9Y520-4;Q9Y520-5;Q9Y520;Q9Y520-3;Q9Y520-2;H7C5N8;A0A0A0MS30					0	0.450016	0	0	0	0	0	0	0	0	0	0	0	0	0	0	0	0	0	0	0.784822	0.570246	0	0	0	0	0	0	0	0	0	0	0	0	0	0	0	0	0	0	0	1	0.932201	0.977678
PSIP1	O75475;O75475-3;O75475-2					1	0.887085	0.76278	0.653375	0.0570386	0.0796804	0.0631355	0.0551867	0.0185564	0	0	0	0.0117965	0	0	0	0.0260981	0.0556001	0.11142	0.201081	0.550754	0.603794	0	0	0	0	0	0	0	0	0	0	0	0	0	0.0143644	0	0	0	0.0285107	0.0123529	0.0318315	0.104704	0.200546
PSMA1	P25786;F5GX11;P25786-2;B4DEV8;F5H112					0	0.0269784	0.0302189	0.0410782	0	0	0	0	0	0	0.43416	0.172294	0.191568	0.475609	0.192672	0.129732	0.186652	0.331635	0	0	0	0	0.103862	0	0	0	0	0.487664	0	0.0995987	0.153554	0	0	0.0728987	0	0	0	0	0	0	0	0	0	0
PSMA2	A0A024RA52;P25787;H3BT36;C9JCK5;H7C402					0	0.161031	0	0.202977	0	0	0	0	0	0	0.555314	0.125418	0.153211	0.361942	0	0	0	0	0	0	0	0.0948873	0.57221	0	0	0	0	0.814447	0.0800877	0.330593	0.370909	0	0	0.231808	0	0	0	0	0	0	0.142203	0.113796	0	0
PSMA3	P25788-2;P25788;G3V4X5;H0YJ03					0.0346025	0.0577654	0.0871384	0.115835	0	0	0	0	0	0	0.200135	0	0	0.524303	0.105828	0.284705	0.438285	0.280751	0.13302	0	0	0	0	0	0	0	0	0.659161	0	0.0803987	0.114829	0	0	0	0	0	0	0.136778	0	0	0	0.156577	0.0744978	0
PSMA4	H0YN18;P25789;P25789-2;H0YL69;H0YKT8;H0YMI6;H0YMA1;H0YMZ1;H0YKS0;H0YLC2;H0YMV3;H0YLS6					0.0799245	0.103781	0.0730714	0.161527	0	0	0	0	0.072981	0	0.248844	0.04362	0.0732908	0.481879	0.223679	0.0407794	0	0.191172	0.0976655	0	0	0.0576589	0.220327	0	0	0	0	0.609814	0.148743	0.233462	0.221755	0.0478357	0.0275633	0.145812	0.185651	0.111044	0	0	0.0425599	0	0.0702156	0.0739493	0.0523381	0.0532457
PSMA5	P28066;P28066-2					0	0.174356	0	0.120156	0	0	0	0	0	0	0.294851	0	0.15171	0.52698	0	0	0	0	0	0	0	0.208471	0.33088	0	0	0	0.120824	0.87655	0.297193	0.423487	0.42597	0	0	0.281139	0	0	0	0	0	0	0	0	0	0
PSMA6	G3V5Z7;P60900;G3V295;P60900-2;G3V3I1;G3V3U4;P60900-3;H0YJC4					0	0.117423	0.0804651	0.146244	0	0	0	0	0	0	0.569127	0.107387	0.388193	0.656948	0.207341	0.10315	0	0	0	0	0	0.0577341	0.228921	0	0	0	0	0.869105	0.0659924	0.237641	0.210919	0	0	0.28422	0	0	0	0	0	0	0	0	0	0.0650548
PSMA7	O14818;O14818-2;H0Y586;O14818-4;A0A087WYS6;Q8TAA3-5;Q8TAA3;Q8TAA3-2					0.180307	0.228548	0.224084	0.261	0	0	0	0	0	0	0.315778	0.0372293	0.0601151	0.40734	0.176123	0.10518	0.35121	0.310571	0.217682	0.0965708	0.0327085	0.145744	0.0938549	0	0	0	0	0.824365	0.190784	0.320051	0.295085	0.0674484	0	0.166126	0.0615218	0.0331033	0	0.0970253	0.0271494	0	0.0646127	0.212623	0.11789	0.191404
PSMB1	P20618					0.129268	0.173158	0.165531	0.372677	0	0	0	0	0	0	0.31129	0.0944392	0.293074	0.522019	0.102725	0	0.778563	0.236791	0	0	0	0.123302	0.357834	0	0	0	0	0.866247	0	0.386513	0.42352	0.0563833	0	0	0.383036	0	0	0.20693	0.11279	0.171648	0	0	0	0
PSMB2	A0A087WVV1;P49721					0	0	0	0	0	0	0	0	0	0	0	0	0	0.24495	0	0	0	0	0	0	0	0	0	0	0	0	0	0.267266	0	0	0	0	0	0	0	0	0	0	0	0	0	0	0	0
PSMB3	P49720;A0A087WXQ8;A0A087WY10;A0A087WUL2					0	0	0	0	0	0	0	0	0	0	0.330024	0.0490956	0	0.314034	0	0.0532662	0	0	0	0	0	0	0.28151	0	0	0	0	0.447265	0	0.0638349	0	0	0	0	0	0	0	0	0	0	0	0	0	0
PSMB7	Q99436;Q5TBG5;Q99436-2					0	0	0.108718	0.156159	0	0	0	0	0	0	0.299957	0	0	0.548999	0	0.118665	0	0	0	0	0	0	0	0	0	0	0	0.586458	0	0.147255	0.160251	0	0	0.154889	0	0	0	0	0	0	0	0.121015	0	0
PSMC1	P62191;P62191-2;G3V4X1					0	0	0	0	0	0	0	0	0	0	0.517156	0.443733	0.159069	0.822827	0.600611	0.749193	0.435295	0.150769	0	0.101063	0	0	0.45124	0	0.181917	0	0	0.987041	0.84485	1	0.735291	0.718723	0.531447	0.685016	0.473054	0.726223	0	0.209214	0.385558	0	0.282914	0.180135	0.15882	0.136792
PSMC3	R4GNH3;P17980;E9PMD8;E9PM69;E9PN50;E9PKD5					0	0	0	0	0	0	0	0	0	0	0.245254	0.155946	0.16242	0.611291	0.13871	0.331467	0	0	0	0	0	0	0.207157	0	0	0	0.0270732	0.674239	0.352663	0.478009	0.440845	0.277257	0.150164	0.299399	0	0	0.117704	0	0.289972	0.149928	0.098555	0	0	0
PSMC4	P43686;P43686-2					0	0	0	0	0	0	0	0	0	0	0.137427	0.278779	0.145994	0.218829	0.408309	0.231681	0.201264	0	0	0	0	0	0.413177	0	0	0	0	0.517465	0.403476	0.446385	0.29973	0.229121	0.12948	0.144669	0	0	0	0	0.126288	0	0	0	0	0
PSMC6	A0A087X2I1;P62333;H0YJC0;H0YJS8;H0YJE9;H0YJT1;H0YJD2;H0YJY8					0	0	0	0.149399	0	0	0	0	0	0	0.604281	0.441702	0.47422	1	0.625265	0.284905	0.34146	0	0	0	0	0	0	0	0.445165	0	0.231491	0.73886	0.507415	0.46887	0.706984	0.693134	0	0	0	0.46944	0	0	0.372897	0	0	0	0	0.204457
PSMD10	B1AJY7;O75832;B1AJY5;O75832-2;B1AJY6					0	0	0	0	0	0	0	0	0	0	0.12985	0	0.0969659	0.504801	0.478043	0.118374	0.141313	0	0	0	0	0	0	0	0	0	0	0.310243	0	0.217088	0.16224	0	0	0.126746	0	0	0	0	0	0	0	0	0	0
PSMD11	O00231;O00231-2;J3QRY4;J3QS13					0	0	0	0.164859	0.238034	0.1819	0.271548	0	0.193367	0.219305	0.353262	0.213317	0.251784	0.807158	0.73227	0.542701	0.454304	0.286814	0	0	0	0	0.788779	0	0	0	0.105205	1	0.365289	0.623271	0.572001	0.515887	0.234247	0.589361	0.266268	0.548059	0.0622183	0.17975	0.27318	0.187151	0.237709	0.16291	0.118202	0.125009
PSMD12	O00232;O00232-2;J3KTJ5;J3KSK1					0	0	0	0.200232	0	0	0	0	0.35345	0.307295	0.713708	0.597572	0.827611	0.702073	0.673933	0.372376	0.562379	0.18156	0	0	0	0	0.318731	0	0	0	0	0.928698	0.554719	0.854865	0.479634	0.226795	0.316057	0.335916	0.40183	0.816601	0	0.18788	0.404416	0.357614	0	0.250416	0.141108	0
PSMD14	O00487;C9JW37					0	0	0	0	0	0	0	0	0	0	0	0	0	0.687945	1	0.196383	0.367541	0	0	0	0	0	0	0	0	0	0	0.311541	0.320671	0.313499	0.289838	0	0.236472	0.271882	0	0	0	0	0.382193	0.278938	0.575085	0	0	0
PSMD6	Q15008;Q15008-4;Q15008-3;Q15008-2;C9J0E9;C9J7B7;H7C531					0	0.0831939	0	0.218834	0	0.214108	0	0	0	0.243951	0.353546	0.189479	0.306712	0.440302	0.389095	0.201229	0	0.144395	0	0.163173	0	0.0415003	0	0	0	0	0	1	0.723824	0.985551	0.815193	0.664944	0.421224	0.741312	0	0.462156	0	0.20989	0.3459	0.315533	0.330231	0.228118	0.220547	0.195255
PSMD7	P51665;H3BNT7;H3BTM8;H3BQV2					0	0	0	0	0.46481	0.400005	0	0	0.381283	0.34249	0.308446	0	0	0.825927	0	0.502582	0.630714	0	0	0	0	0	0.494238	0	0	0	0	0.568839	0.473509	0.236083	0.623473	0	0.371377	0.237123	0	1	0	0	0.429217	0.434579	0	0	0	0
PSME1	Q06323-3;Q06323;Q06323-2;H0YLU2;H0YKK6					0	0	0	0.0624512	0	0	0	0	0.0909641	0.0537098	0.0771363	0	0	0.185397	0	0	0.152386	0	0.0198627	0.0519157	0	0	0	0	0	0	0	0.112929	0.0392035	0.0112327	0	0.026077	0.0499273	0	0.149012	0.0149697	0.0215804	0.0620764	0.0173421	0.0564312	0.0226672	0	0	0.0112993
PSME2	A0A087X1Z3;Q9UL46;H0YM70;H0YKU2;H0YLG1;H0YLD2					0	0	0	0	0	0	0	0	0	0	0.0277655	0	0	0.25339	0	0	0	0	0	0	0	0	0	0	0	0	0	0.142079	0	0	0	0	0	0	0	0.0931291	0	0	0	0	0	0	0.0562746	0
PSME3	K9J957;P61289;P61289-2;K7ENH2;P61289-3;A0A087WTV2;B7Z8D3;B3KQ25;K7ESG5;K7EMD0;K7EPX6;K7EKR3					0	0	0	0	0	0	0	0	0	0	0.677107	0.122938	0.41666	1	0.224337	0.312413	0	0	0	0	0	0	0.59468	0	0	0	0	0.51785	0	0	0.101086	0	0	0	0	0	0	0.265748	0	0	0	0	0	0
PSMG1	O95456;O95456-2;F8WBH7					0	0	0	0	0	0	0	0	0	0	0.345428	0	0	0	0	0	0	0	0	0	0	0	0	0	0	0	0	0	0	0	0	0	0	0	0	0	0	0	0	0	0	0	0	0
PUM3	Q15397;S4R3K8					0.611583	0.602687	0.681065	0.520202	0	0	0	0	0	0	0	0	0	0	0	0	0	0	0.502385	0.139878	0.390843	0.372047	0	0	0	0	0	0	0	0	0	0	0	0	0	0	0	0	0	0	0	0.230714	0.389468	0.389628
PURB	Q96QR8;K7ENC1;Q9UJV8-2;Q9UJV8					0	0	0	0	0	0	0	0	0	0	0.7432	0.995667	0.807039	0.236177	0.534493	1	0	0	0	0	0	0	0.537336	0.29015	0	0	0	0.632448	0.25253	0.241393	0.556945	0	0.239034	0.636298	0	0	0	0	0	0	0	0	0	0
PYGL	P06737-2;P06737;E9PK47;P11217-2;P11217					0	0	0	0	0	0	0	0	0	0	0	0	0	0	0	0	0	0	0	0	0	0	0	0	0	0	0	0	0	0	0	0	0	0	0	0	0	0	0	0	0	0	0	0
QKI	Q96PU8-3;Q96PU8;Q96PU8-5;Q96PU8-9;Q96PU8-8;Q96PU8-6;F5GXS8;F5GYM3;H0YG47;H0YGD6;F5H8C8;F5GYT7;F5H5U6	TRUE	TRUE	TRUE		0.375732	0.560298	0.435088	0.316827	0.207986	0.311854	0.186434	0.647423	0.184356	0.262641	0	0	0	0	0	0	0.347817	0	0.245364	0.227654	0.319161	0.141992	0	0	0	0	0	0.0573435	0.116237	0.159912	0	0	0.104611	0.0951462	0.804914	0.736994	0.728641	0.109961	0.310384	0.488766	0.666304	0.463607	0.404407	0.474128
RAB10	P61026					0.151377	0	0	0	0.565807	0	0	0	0	0.448939	0	0	0	0	0	0	0	0	0	0	0.302324	0.327935	0	0	0	0	0	0	0.395493	0	0	0	0.685905	0.44127	0.690892	0.847451	0.395558	0	0.531358	0	0	0.186457	0	0.175332
RAB2A	P61019;P61019-2;H7C125;E9PE37;H0YD31;E9PKL7;Q5HYI5;Q8WUD1					0	0	0	0	0	0	0	0	1	0	0	0	0	0.197581	0	0	0.262685	0	0	0	0	0.408281	0	0	0	0	0	0	0	0.199944	0	0.306093	0.221669	0.239632	0.980525	0.791528	0	0.628953	0	0	0	0	0	0
RAB3GAP2	Q9H2M9;Q9H2M9-2					0	0	0	0	0	0	0	0	0	0	0	0.728822	0	0.752009	0	0.793358	0	0	0	0	0	0	0	0	0	0	0	0.696112	0	0	0	0	0	0	0	0	0	0	0	0	0.614006	0	0	0
RAC1	P63000;P63000-2					0	0	0	0	0	0	0	0	0	0	0	0	0	0	0	0	0	0	0	0.494183	0	0	0	0	0	0	0	0	0	0	0	0	0	0	0	0	0	0	0	0	0	0	0	0
RAD23A	P54725-3;P54725;P54725-2;K7ENJ0;K7ELW1;K7EQ16					0	0	0	0	0	0	0	0	0	0	0.410787	0.432708	0.265519	0.171504	0.264134	0.441904	0	0	0	0	0	0	0	0.297671	0	0	0	0.372628	0.35861	0.431073	0.464944	0.303948	0.290629	0.427189	0	0	0	0	0	0	0	0	0	0
RAD23B	P54727;Q5W0S5;Q5W0S4;P54727-2					0	0	0	0	0	0	0	0	0	0	0.482309	0.44114	0.483462	0.544214	0.477604	0.481768	0.294233	0	0	0.0638682	0	0	0.205534	0	0	0	0.233308	0.373988	0.265048	0.362146	0.313959	0.134156	0.182524	0.278561	0	0.0832471	0	0.133902	0.24335	0.236492	0.258385	0.139564	0.163341	0.140595
RAE1	P78406;B0QZ36;E9PPG9;E9PQ57;B0QZ37					1	0.394249	0.774324	0.276345	0	0	0	0	0	0	0.259103	0.22398	0	0	0	0.509091	0	0	0	0	0.121388	0.423861	0	0	0	0	0	0	0	0	0	0	0	0	0	0	0	0	0	0	0	0	0	0
RANBP1	P43487-2;P43487;F6WQW2;C9JXG8;C9JJ34;C9JGV6;C9JIC6;C9JDM3;Q5T0Z6;Q9C010;Q9C010-2					0	0	0	0.0960114	0.203887	0	0.0882359	0	0	0	0.15932	0	0	0.105206	0	0	0.230575	0	0	0	0	0	0	0	0	0	0	0.178117	0	0.0292296	0	0	0	0	0.107642	0	0	0.157694	0	0	0	0.0639174	0.0754827	0.0675509
RANBP2	P49792					0	0	0	0	0	0	0	0	0	0	0	0	0	0	0	0	0	0	0	0	0.305095	1	0	0	0	0	0	0.176683	0.105514	0	0	0	0	0	0	0	0	0	0	0	0	0	0	0
RARS	P54136;E5RJM9;E5RH09					0.236057	0.210474	0.207985	0.220238	0.211621	0	0	0	0	0	0.619352	0.659554	0	0.566306	0.684325	0.619604	0	0	0.224507	0	0.311647	0	0	0	0	0	0	0.728095	0.352934	0.34993	0.299434	0	0.22537	0.203815	0	0	0	0	0	0	0	0.40472	0.265888	0.17891
RASGRP2	Q7LDG7;Q7LDG7-4;Q7LDG7-2;E7EM78;C9JZ82;A6NHE2;E7EMB4;E7EWQ7;A6NJ28;Q7LDG7-3;C9JKH6;A8MVK8;A8MTF9					0.567082	0.312342	0.330382	0.297313	0	0.323746	0	0.360075	0	0.243711	0	0	0	0	0	0	0	0	0.337062	0	0.655291	1	0	0	0	0	0	0	0	0	0	0	0	0	0	0.394076	0	0	0	0	0.110504	0.561636	0.573164	0.684282
RAVER1	A0A087WZ13;E9PAU2;Q8IY67-2;Q8IY67;K7EQG2;K7EKR9;Q8IY67-3;K7ERR4	TRUE	TRUE	TRUE		0.362166	0.495909	0.702921	0.553684	0.692437	0.526793	0.613389	0.570248	0.26405	0.197217	0.0509151	0.0183786	0.0265636	0.0428329	0.0839835	0.0688838	0.479895	0.302377	0.499234	0.461779	0.586436	0.696477	0.0119937	0	0	0.0485635	0.0924798	0.0507271	0.102849	0.106725	0.0879985	0.153671	0.210988	0.100548	0.714629	1	0.823995	0.387251	0.346153	0.467323	0.747238	0.604704	0.644826	0.516328
RBM14	Q96PK6;Q96PK6-2					0.868061	0.951058	0.832237	0.818953	0	0	0	0	0	0	0	0	0	0	0	0	0	0	0	0.0621903	1	0.893091	0	0	0	0	0	0	0	0	0	0	0	0	0	0	0	0	0	0	0	0.45067	0.866827	0.921419
RBM15	Q96T37-4;Q96T37-2;A0A087WWP4;Q96T37-3;Q96T37					0.433485	0.369518	0.360299	0.24144	0	0	0	0	0	0	0	0	0	0	0	0	0	0	0	0	1	0.39533	0	0	0	0	0	0	0	0	0	0	0	0	0	0	0	0	0	0	0	0.530563	0.132615	0.774461
RBM17	Q96I25;Q5W011;Q5W010;Q5W012;H0Y6J6	TRUE		TRUE		0	0	0	0.270779	0	0	0	0	0	0	0.719288	0.304283	0.358401	0.339234	0	0.268044	0	0	0	0	0	0	0	0	0	0	0	0.527344	0.593408	0.38652	0.468083	0.337646	0.374218	0.421131	0	0	0	0	0	0	0.392796	0	0	0
RBM22	Q9NW64-2;Q9NW64;E5RJW4	TRUE	TRUE			0.884602	0.786412	0.384745	0.725906	0	0	0	0	0	0	0	0	0.249385	0	0	0	0	0	0	0.242773	0.857294	0.53223	0	0	0	0	0	0	0	0.104314	0	0	0	0	0	0	0	0	0	0	0	0.982346	0.963994	1
RBM26	Q5T8P6-2;Q5T8P6					0.186683	0.312177	0.23539	0.163706	0	0	0	0	0	0	0	0	0	0.021715	0	0.00296772	0	0	0.00682146	0.0898274	1	0.864391	0	0	0	0	0	0	0.0301362	0	0	0.00742391	0	0	0	0.0229075	0	0	0	0	0	0.32384	0.314617	0.894831
RBM27	Q9P2N5;U3KPZ7	TRUE	TRUE	TRUE		0.558135	0.468155	0.546088	0.434411	0	0	0	0	0	0	0	0	0	0	0	0	0	0	0	0.574499	1	0.770111	0	0	0	0	0	0	0	0	0	0	0	0	0	0	0	0	0	0	0.132423	0.623191	0.572571	0.807857
RBM28	Q9NW13;Q9NW13-2;H7C5G8;C9JAA9;C9JE21					0.820906	0.640035	0.718457	0.701856	0	0	0	0	0	0	0	0	0	0	0	0	0	0	0	0.156973	0.627062	1	0	0	0	0	0	0	0	0	0	0	0	0	0	0	0	0	0	0	0	0.51342	0.370201	0.691174
RBM3	P98179					1	0	0	0	0	0	0	0	0	0	0.256668	0.253638	0.27559	0.603361	0	0	0	0	0	0	0	0	0.322438	0	0	0	0	0	0	0	0	0	0	0	0	0	0	0	0	0	0	0	0.201478	0
RBM33	Q96EV2;H0Y3K4;A0A0C4DFS3;H0Y3K3;H7C0H2;H7BXM6	TRUE	TRUE	TRUE		0.666219	0.595038	0.452056	0.424938	0	0	0	0	0	0	0.0361332	0.0484654	0	0	0	0	0	0	0.126142	0.365582	0.959298	1	0	0	0	0	0	0	0	0	0	0	0	0	0	0	0	0	0	0	0	0.61288	0.697426	0.631723
RBMX	H3BT71;P38159;H3BR27;H0Y6E7;P38159-3;P38159-2;H3BNC1;O75526;H3BUY5;Q8N7X1					0.634888	0.634748	0.66926	0.577385	0.0403965	0.0319064	0.0253309	0.0220063	0.0582783	0.0574492	0.100254	0.066769	0.0797395	0.0908265	0.0758969	0.061334	0.0825178	0.141467	0.84689	0.802541	0.782552	0.749359	0.0315572	0.0519739	0.0102186	0.0554551	0.0774885	0.066956	0.0382726	0.0632804	0.0625536	0.0678776	0.0854568	0.0575153	0.0602287	0.769015	0.0632779	0.171962	0.10217	0.0859111	0.336255	1	0.783324	0.756861
RCC1	P18754;P18754-2;C9JW69;C9JRH2;C9JMJ4;C9JQZ4;C9J3R0;M0R1Q8					0	0	0	0	0	0	0	0	0	0	0	0	0	0	0	0	0	0	0	0	0	0	0	0	0	0	0	0	0	0	0	0	0	0	0	0	0	0	0	0	0	0	0	0
RCC2	Q9P258					0.234768	0.100013	0.157714	0.0731248	0	0	0	0	0	0	0	0	0	0	0	0	0	0	0	0.030364	0.239605	0.0499655	0	0	0	0	0	0	0	0	0	0	0	0	0	0	0	0	0	0	0.0562591	0	0.0949135	0.0564731
RCOR1	J3KN32;Q9UKL0;E9PQE5;B4DV59;Q9P2K3-2;Q9P2K3-4;Q9P2K3;Q9P2K3-3;E9PR63	TRUE	TRUE	TRUE		0	0	0	0	0	0	0	0	0	0	0.134592	0	0.210806	0	0	0	0	0	0	0	0.549457	0.478683	0	0	0	0	0	0.317817	0	0	0	0	0	0	0	0	0	0	0	0	0	0.646635	0.849289	1
RECQL	P46063;F8WD97;F8WA66;F5H2L2;F5H4P4;F5H3W0;F5GYB7					0.183456	0.194125	0.264183	0.114648	0	0	0.215963	0.173874	0	0	0	0	0	0	0	0	0.309253	0	0	0.0970101	0	0.170147	0	0	0	0	0	0	0	0	0	0	0	0	0.278405	0	0	0	0	0	0	0.1416	0.0586015	0
RFC1	P35251-2;P35251;H0Y8U4;H0Y9P8;E0CX09;D6RAD2					0.757058	0.868073	0.762734	0.6857	0	0	0	0	0	0	0	0	0	0	0	0	0	0	0	0.300898	0.834507	1	0	0	0	0	0	0	0	0.179677	0.174918	0	0.175689	0.0700328	0	0	0	0	0	0	0	0.198121	0.403536	0.229543
RHOA	P61586;C9JX21;C9JNR4;Q5JR07;Q5JR05;C9JRM1;E9PLA2;Q5JR06;E9PN11;U3KQA9;U3KQV3					0	0.0486443	0	0.0812325	0	0	0	0	0	0	0	0	0	0	0	0	0	0.0799921	0	0	0	0.0819689	0	0	0	0	0	0	0	0	0	0	0	0	0	0	0	0.0227369	0	0	0.0336202	0.0310072	0	0
RHOG	P84095					0	0	0	0	0	0	0	0	0	0	0	0	0	0	0	0	0	0	0	0	0	1	0	0	0	0	0	0	0	0	0	0	0	0	0	0	0	0	0	0	0	0	0	0
RNGTT	O60942;O60942-4;O60942-2;O60942-3	TRUE	TRUE			0.334607	0.781053	0.964599	0.661859	0	0	0	0	0	0	0	0	0	0	0	0	0	0	0	0	0.680375	0	0	0	0	0	0	0	0	0	0	0	0	0	0	0	0	0	0	0	0	0.287607	0.551627	1
RNH1	P13489;H0YCR7;E9PIM9					0	0	0	0	0	0	0	0	0	0	0.572133	0.554205	0.559371	0.381916	0	0	0	0	0	0	0	0	0.513183	0	0	0	0	0.283456	0.248605	0.423856	0.239961	0	0	0.632908	0	0	0	0	0	0	0	0	0	0
RPA1	P27694;I3L4R8;I3L524;I3L2M5	TRUE	TRUE			0.143978	0.0654509	0	0	0	0	0	0	0	0	0.917609	0.720909	0.662935	1	0.609918	0.690553	0.25355	0	0	0.172992	0.0721215	0	0.710882	0	0	0	0.19045	0.516504	0	0.0478591	0.165294	0	0	0.220888	0	0	0	0	0	0	0	0.120466	0	0.0882498
RPA2	P15927;P15927-2;P15927-3;Q5TEJ7;Q5TEJ0	TRUE	TRUE			0	0	0	0	0	0	0	0	0	0	0.796374	0.695747	0.893745	0.60301	0	0.451397	0	0	0	0	0	0	0	0	0	0	0.316884	0.525131	0	0	0	0	0	0	0	0	0	0	0	0	0.135931	0	0	0
RPL9	P32969;D6RAN4;H0Y9V9;E7ESE0;H0Y9R4					0.147021	0.322527	0.358103	0.296672	0.203324	0.200664	0.183311	0.153569	0.187403	0	0.16507	0.171149	0.0920321	0.255682	0.27732	0.191073	0.301248	0.274004	0.56985	0.505474	0.387161	0.405816	0.161596	0.243947	0.0952057	0	0.179183	0.24585	0.346552	0.356694	0.308889	0.468224	0.3808	0.255741	0.374454	0.531239	0.360071	0.586759	0.298768	0.238146	0.251062	0.445767	0.378794	0.250985
RPP30	P78346;P78346-2;Q5VU10;Q5VU11					1	0.537647	0.290104	0	0	0	0	0	0	0	0	0	0	0	0	0	0	0	0	0	0	0	0	0	0	0	0	0	0	0	0	0	0	0	0	0	0	0	0	0	0	0	0	0
RPS28	P62857					0.39937	0.862273	0	0	0	0	0	0	0	0	0	0	0	0	0	0	0	0	0	0	0.429697	0.239859	0	0	0	0	0	0.160088	0.291879	0.172121	0.279189	0.202804	0.35893	0.110445	0	0	0	0	0	0	0	0	0.665789	1
RPS29	P62273;P62273-2;A0A087WTT6					0	0	0	0	0	0	0	0	0	0	0.707991	0.952166	0.579208	0	0	0.4329	0	0	0	0	0	0	0	0	0	0	0	0.385058	0.468306	0	0.380429	0.37967	0.295242	0.289871	0	0	0	0	0	0	0	0	0	0
RRM1	P23921;E9PL69;E9PRY9;E9PJ62					0.479169	0.642262	0.446217	0.665993	0.11101	0.141888	0.249921	0	0.0410395	0	0	0	0	0.0165474	0	0.0227896	0.232255	1	0.876003	0.202969	0.22812	0.312574	0	0	0	0	0	0	0.0190415	0.0428041	0	0.0188686	0.0579162	0	0.0542799	0.726237	0.13301	0	0.0260082	0.0343491	0.323969	0.274753	0.409974	0.27932
RSL1D1	O76021;J3QSV6;O76021-2;I3L3U9;I3L234;I3L3C4					0	0	0	0	0	0	0	0	0	0	0	0	0	0	0	0	0	0	0	0	0	0	0	0	0	0	0	0	0	0	0	0	0	0	0	0	0	0	0	0	0	0	0	0
RTCB	Q9Y3I0					0.481312	0.341281	0.327383	0.335291	0	0	0	0	0	0	0	0	0	0.00629466	0	0	0	0	0	0.0486999	0.570896	0.338569	0	0	0	0	0	0	0	0	0	0	0	0	0	0	0	0	0	0	0.152757	0.251949	0.261604	0.39379
S100A11	P31949					0.389437	0.634034	0.454183	0.371988	0	0	0	0	0	0	0	0	0	0	0	0	0	0	1	0.20205	0	0.152445	0	0	0	0	0	0	0.150177	0.149129	0	0.116432	0.102761	0	0.311649	0.199536	0	0	0.161286	0	0	0.191586	0.163615	0.210712
S100P	P25815					0	0	0	0	0	0	0	0	0	0	0	0	0	0.122162	0	0	0	0	0	0	0	0	0	0	0	0	0	0	0	0	0	0	0	0	0	0	0	0	0	0	0	0	0	0
SAE1	Q9UBE0;B3KNJ4;Q9UBE0-2;Q9UBE0-3;M0QZS6;M0QX65;M0R054;M0QYM8;M0QYP2;M0R286;M0R375					0	0	0	0	0	0	0	0	0	0	0.679265	0	0.0827414	0.537444	0	0	0	0	0	0	0	0	0	0	0	0	0	0.72359	0.233022	0.157619	0.320869	0	0.221276	0.282598	0	0	0	0	0	0	0	0.0497675	0	0
SAFB	Q15424;Q15424-4;Q15424-3;Q15424-2;K7ES42					0.608307	0.621231	0.49063	0.494742	0	0	0	0	0	0	0.0589536	0.0454165	0.0375078	0.0789687	0.0353929	0.0398277	0.00704316	0	0	0.191351	1	0.374118	0	0	0	0	0	0.0817201	0.0729585	0.0560179	0.095731	0.0383424	0.0419841	0.025563	0	0	0	0.190899	0	0	0.0818819	0.916451	0.720108	0.978244
SAR1A	Q9NR31;H0Y5E8;Q9NR31-2;X1WI22;D6RAA2;Q5SQT8;D6RDB2;D6RD69;Q9Y6B6					0	0	0	0	0	0	0	1	0	0	0	0	0	0	0	0	0	0	0	0	0	0.22584	0	0	0	0	0	0	0	0	0	0	0	0	0	0.724595	0	0	0	0	0	0	0	0
SARNP	P82979;H0YHG0;F8VZQ9;F8VS12					1	0.942211	0.776115	0.674132	0	0	0	0	0	0	0	0	0	0	0	0	0	0.0889295	0.207887	0.683376	0.668436	0.774702	0	0	0	0	0	0.0499546	0	0.0281324	0.021323	0	0	0.01149	0	0.0655665	0	0	0	0	0.162169	0.378731	0.365939	0.629336
SART1	O43290;E9PQI8	TRUE		TRUE		0.254482	0.327747	0.304081	0.298375	0	0	0	0	0	0	0	0.0432055	0.0348562	0.070949	0	0.0152676	0.13107	0.0822832	0	0.176891	0.474752	1	0	0	0	0	0	0.204725	0.0983816	0.199436	0.114328	0.122309	0.101936	0.0404003	0	0.0974679	0	0	0.122911	0	0.253851	0.423126	0.38039	0.448566
SBDS	Q9Y3A5;A0A087X020;F8WE72					0.872884	0.476412	0.993443	1	0	0	0	0	0	0	0	0	0	0	0	0	0	0	0	0	0	0	0	0	0	0	0	0	0	0	0	0	0	0	0	0	0	0	0	0	0	0	0	0
SCAF4	O95104-2;O95104-3;O95104					0.669372	0.811274	0.781704	0.722862	0	0.36928	0	0.253138	0.364336	0	0	0	0	0	0	0	0	0.220476	0.222735	0	0.981737	0.907039	0	0	0	0	0	0	0	0	0.270185	0	0	0	0	0.446697	0	0.172944	0.219967	0	0.357274	0.968059	0.945862	1
SCP2	P22307-6;P22307-2;P22307-4;P22307-7;P22307-8;P22307;H0YF61					0.649372	0.519234	0.505423	0.527506	0	0	0.353305	0.359259	0	0.332459	0	0	0	0	0	0	0.191165	0.278507	0.55848	0.166706	0.106229	0	0	0	0	0	0	0.105887	0.143325	0.10523	0	0	0.273925	0.117775	0.434664	0.257606	0	0.106251	0.163772	0	0.16647	0.166362	0.367722	0.303128
SEH1L	Q96EE3;Q96EE3-1;K7ELV2;K7ENI5;K7EP88					0.998811	1	0.497748	0.556765	0	0	0	0	0	0	0	0	0	0	0	0	0	0	0	0	0.257901	0	0	0	0	0	0	0	0	0	0	0	0	0	0	0	0	0	0	0	0	0.245238	0	0.659946
SERF2	P84101;F8WBN3;B8ZZY7;F8WBV6;P84101-3;P84101-2;P84101-4;B9A031;C9JQZ0					0.582251	0.834082	0.766572	0.578174	0.0896697	0.0139943	0.0406501	0.132214	0	0	0	0	0	0	0	0	0	0.015069	0.573014	0.886064	0.388701	0.274449	0	0	0	0	0	0	0	0	0	0	0	0	0	0.01424	0	0	0	0	0	0.217649	0.357215	0.403496
SF3A1	Q15459;Q15459-2;F8WB66;H7C1L2;F8WC79					0	0.0518634	0	0.103009	0	0	0	0	0	0	0.624398	0.36056	0.318217	0.752711	0.119671	0.158375	0.365852	0.136039	0	0	0.0487058	0.0330202	0.23763	0	0	0	0	0.856503	0.365187	0.496461	0.422672	0.405515	0.263998	0.311747	0	0.0364652	0	0.181166	0.0663041	0	0.439487	0.33805	0.266415	0.214404
SF3A2	Q15428;K7EMT0					0	0	0	0	0	0	0	0	0	0	0.627799	0.168664	0.257405	0.555027	0	0.323104	0	0	0	0	0	0	0.802001	0	0	0	0	0.697895	0	0.17843	0.262086	0	0	0.247006	0	0	0	0	0	0	0	0	0.169773	0
SF3B6	Q9Y3B4					0.381032	0	0	0.393239	0	0	0	0	0	0	0	0	0	0.719711	0.689795	0	0	0	0.308128	0	0	0	0.31821	0	0	0	0	0.466775	0.312684	0.530442	0	0.51367	0	0	0	0	0	0	0	0	0	0	0.833627	1
SKIV2L2	P42285;H0Y8U3;D6REC7;H0YAC4					0	0.240212	0	0	0	0	0	0	0	0	0.423286	0	0	0.422075	0	0	0	0	0	0	0.970251	0.895136	0	0	0	0	0	0.709978	0.649439	0.623219	0.608946	0.664085	0.668874	0.698748	0	0	0	0.386072	0	0	0.48428	0.298345	0.431385	0.863658
SLAIN2	Q9P270;D6RIF6;H0Y9L2					0.88212	0.84015	0.643524	0.250561	0	0	0	0	0	0	0	0	0	0	0	0	0	0	0	0	0.973104	1	0	0	0	0	0	0	0	0	0	0	0	0	0	0	0	0	0	0	0	0.80672	0.720473	0.775638
SLBP	H0YAE8;E7EUV9;F8W8D3;Q14493-2;Q14493;H7C4H8	TRUE		TRUE		0.132174	0.109602	0.157051	0	0	0	0	0	0	0	0.320008	0.338415	0.330442	0	0	0.222481	0	0	0	0	0.391372	0.440613	0	0	0	0	0	0.144358	0	0	0	0	0	0.16356	0	0	0	0	0.371138	0	0.0677654	0.293512	0.383296	0.273906
SLC25A5	P05141;V9GYG0;P12236;P12235					0.589243	0.591419	0.627309	0.656087	0	0	0	0	0	0	0	0	0	0	0	0	0.48382	0.527411	0	0.618367	0.405615	0.637417	0	0	0	0	0	0.353079	0.423937	0.387348	0.379808	0.581924	0.493464	0.478174	0	0.858445	0	0	0	0.268403	0	0	0.923281	0.460336
SLC3A2	F5GZS6;J3KPF3;P08195-2;P08195-3;P08195;P08195-4;F5H0E2;H0YFS2;F5H867;F5GZI0;H0YFX4					0	0	0	0	0	0	0	0	0	0	0	0	0	0	0	0	0	0	0	0	0	0	0	0	0	0	0	0.174077	0	0.236118	0.0894206	0.161102	0.242507	0.114142	0	0	0	1	0	0	0	0	0	0
SLC9A3R1	O14745;O14745-2;J3QRP6;J3QRA3					0	0	0	0	0	0	0	0	0	0	0	0	0	0	0	0	0	0	0	0	0	0	0	0	0	0	0	0	0	0	0	0	0	0	0	0	0	0	0	0	0	0	0	0
SLFN11	Q7Z7L1;Q68D06-2;Q68D06;K7EKT7;K7EJJ3;K7ES87;C9JDG6;C9J902;K7ER38;C9JUT2;K7EIM3					0.391773	0.36347	0.422687	0.433428	0	0	0	0.329234	0	0	0	0	0	0.124725	0	0	0	0.268239	0.323884	0.323436	0.443278	0.67138	0	0	0	0	0	0.139999	0.219937	0.138222	0.122276	0.132452	0.20233	0.11922	0.616895	0.889576	0.454847	0	0.510315	0.529526	0.4586	0.400111	0.429804	0.442568
SMARCE1	B4DGM3;Q969G3-6;Q969G3-5;Q969G3-3;Q969G3-2;Q969G3-4;Q969G3;J3QKS7;H7C048;K7EMQ8;J3KT85;J3QR61;J3QKX6	TRUE	TRUE	TRUE		0	0	0	0	0	0	0	0	0	0	0	0	0	0.365543	0	0	0	0	0	0	0.882835	1	0	0	0	0	0	0.536389	0.503679	0.415647	0.406703	0.28082	0.176549	0.240391	0	0	0	0	0	0	0	0.463333	0	0.971444
SMC1A	Q14683;G8JLG1;H0Y7K8;V9GY57;V9GYN9					0.721716	0.628417	0.545236	0.504702	0.00122485	0.00329792	0.00197104	0	0	0	0.0163465	0.0027431	0.0102755	0.046045	0.0194981	0.00874953	0.0165417	0.00481251	0.00164583	0.0250961	0.729471	1	0.0094202	0	0	0	0	0.0514772	0.0101029	0.0326825	0.0225726	0.0194685	0.00439141	0.0182897	0.00255009	0.0119838	0	0	0.0045554	0.0094747	0.0061092	0.126367	0.185548	0.491548
SMC2	O95347;O95347-2;Q5T821;A0A0C4DGE5					0.497917	0.421135	0.586843	0.419684	0	0	0	0	0	0	0.033453	0	0.0127323	0.124703	0.0931879	0	0	0.0268963	0.0256364	0.00903902	0.610108	1	0.0631312	0	0	0	0	0.27856	0.0589797	0.0658464	0.0769198	0	0	0.0368658	0	0.0835107	0	0	0	0	0	0.139712	0.261902	0.38818
SMC4	E9PD53;Q9NTJ3;Q9NTJ3-2;C9JR83;C9JVD8;C9J578;C9J9E4;C9JWF0;C9IYK2;C9JJ64					0.59189	0.496006	0.540952	0.502464	0	0	0	0	0	0	0.0203416	0	0	0.0394691	0	0.0219198	0.0512196	0.0549739	0	0.0856099	0.698271	1	0.021697	0	0	0	0	0.288209	0.0605063	0.126457	0.0941745	0.0257263	0.0206734	0.072042	0.0308854	0.0677789	0	0.01476	0	0	0	0.269063	0.277826	0.434699
SMCHD1	A6NHR9;A6NHR9-2;J3KTL8;A6NHR9-3;J3QSH1;J3KTK7;J3KRK8					0.963829	0.323321	0.344506	0.356471	0	0	0	0	0	0	0	0	0	0	0	0	0	0	0	0	1	0	0	0	0	0	0	0	0	0.123679	0	0	0	0	0	0	0	0	0	0	0	0.083829	0.0241242	0.0900922
SMNDC1	O75940	TRUE	TRUE	TRUE		0.235672	0.18358	0.383572	0.274277	0	0	0	0	0	0	0.23613	0.594129	0.364607	0.158805	0.478912	0.522213	0	0	0	0.330191	0.642889	0.242514	0	0	0.1351	0.306535	0.19105	0	0	0.0281165	0.026675	0	0	0	0	0	0	0	0.0556197	0.0429159	0.0414585	0.220958	0.558419	0.638959
SMS	P52788;P52788-2;H7C2R7					0	0	0	0	0	0	0	0	0	0	0.257586	0	0	0.402491	0	0	0	0	0	0	0	0	0	0	0	0	0	0.283898	0	0	0	0	0	0	0	0	0	0	0	0	0	0	0	0
SND1	Q7KZF4;H7C597					1	0.803369	0.777344	0.55709	0.0157615	0	0	0	0	0	0.000835838	0.00218594	0	0.0117818	0.0794635	0	0.00768696	0	0	0.0726013	0.195536	0.0022501	0	0	0	0	0	0	0	0	0	0	0	0	0	0	0	0	0	0	0	0.0444498	0.0648775	0.200407
SNRNP200	O75643;O75643-2;B4E0P5;H0Y6M6					0.208024	0.259784	0.163254	0.286756	0.0895896	0.10171	0.0968169	0.121781	0.0563515	0.052495	0.301157	0.410272	0.260702	0.510547	0.536139	0.521371	0.159058	0.0357352	0.0665271	0.167282	0.5183	1	0.161873	0.187194	0.204885	0.16097	0.351864	0.518268	0.586217	0.626726	0.553483	0.422653	0.575526	0.501887	0.26721	0.40236	0.110023	0.294043	0.187933	0.159966	0.501218	0.437851	0.508243	0.630573
SNRNP40	Q96DI7;Q96DI7-2;Q9NSS8					0	0	0	0.24284	0	0	0	0	0	0	0.184954	0	0.212196	0	0	0	0	0	0	0	0.329017	1	0	0	0	0	0	0.397679	0	0.35928	0.122515	0.263305	0	0	0	0	0	0	0	0	0	0	0.256634	0.999138
SNRPA	P09012;M0R221;M0R2B8;M0R268;M0QXK2;M0R0G9					1	0.748747	0.807216	0.891735	0	0	0	0	0	0	0	0	0.0116029	0	0	0	0	0.047545	0.202595	0.546596	0.657818	0.540778	0	0	0	0	0	0	0	0	0	0	0	0	0	0	0	0	0	0	0	0.586771	0.688594	0.663266
SNRPB2	P08579					0.997031	1	0.897793	0.80633	0	0	0	0	0	0	0.0291321	0.00972936	0.00911999	0.031487	0.032693	0.0330202	0.0225313	0.0549926	0.330997	0.334915	0.591705	0.529128	0.0176791	0	0	0.0084634	0.00957292	0.00460944	0.00673905	0.00190057	0	0.00677627	0.00590329	0.00162505	0	0.0198653	0	0	0	0	0.0341149	0.189466	0.397125	0.682799
SNRPD1	P62314;J3QLR7					0.738421	0.671146	0.571024	0.603163	0	0	0	0	0	0	0.116067	0.132154	0	0	0	0.0905864	0	0	0.196195	0.143305	1	0.628103	0	0	0	0	0	0.227192	0.150319	0.183356	0.203815	0.135042	0.155105	0.0946987	0	0.389668	0	0.0675495	0	0	0.315576	0.888028	0.697897	0.588643
SNRPD2	P62316;K7ERG4;P62316-2;K7EJB5					0.75155	0.822139	0.994495	0.783531	0.210791	0.0895423	0.0805228	0	0	0	0.242423	0.144353	0.141443	0.149135	0.114113	0.127369	0.239943	0.205666	0.404522	0.785251	0.959635	0.584665	0.0878862	0	0	0	0	0.223808	0.166989	0.164258	0.171934	0.188409	0.203485	0.192763	0.257474	0.359062	0.0411803	0.239986	0.143064	0.0628878	0.474099	0.926708	1	0.894492
SNRPF	A0A0B4J254;F8W0W6;P62306					1	0.683022	0	0.329013	0	0	0	0	0	0	0.222848	0	0.0716692	0.341574	0	0	0	0	0	0.143538	0.383253	0.45711	0.0846721	0	0	0	0	0.253302	0.0891169	0.0883858	0.0948804	0.0670085	0.106513	0.0972042	0	0	0	0	0	0	0	0	0.21608	0.466989
SNRPG	C9JVQ0;P62308;A8MWD9					0.835071	1	0.544952	0.786038	0.0740265	0	0	0	0	0	0.0887322	0.172272	0.0563455	0.0968589	0	0	0	0	0.419606	0.315567	0.885292	0.67516	0	0	0	0	0	0.129892	0	0.0892921	0	0	0.124501	0.0781288	0	0.11258	0	0	0	0	0.225119	0.290874	0.615546	0.93505
SNW1	Q13573;G3V3A4;G3V4X8;G3V5R3	TRUE		TRUE		0.371797	0.391266	0.352681	0.358074	0	0	0	0	0	0	0.0818371	0.0601178	0	0	0	0.0551887	0	0	0	0.383599	0.766027	1	0	0	0	0	0	0.242697	0.0176934	0.0564399	0.136864	0	0	0.058572	0	0.244302	0	0	0	0	0.346874	0.515135	0.487611	0.594483
SNX9	Q9Y5X1;A0A087WVE4;A0A087WZW2					0	0	0	0	0	0	0	0	0	0	0	0	0	0	0	0	0	0	0	0	0	0	0	0	0	0	0	0	0	0	0	0	0	0	0	0	0	0	0	0	0	0	0	0
SORD	H0YLA4;Q00796;H0YKB3;Q00796-2					1	0.745779	0.502046	0.503697	0	0	0	0	0	0	0	0	0	0	0	0	0	0	0	0	0	0	0	0	0	0	0	0	0	0	0	0	0	0	0	0	0	0	0	0	0	0	0	0.0787655
SPAST	Q9UBP0-3;Q9UBP0;Q9UBP0-4;Q9UBP0-2					0.958014	1	0.784966	0.648374	0	0	0	0	0	0	0	0	0	0	0	0	0	0	0	0	0.490305	0	0	0	0	0	0	0	0	0	0	0	0	0	0	0	0	0	0	0	0	0	0.377424	0.62867
SPR	P35270					1	0.879968	0.427265	0.977133	0	0	0	0	0	0	0	0	0	0	0	0	0	0	0	0	0	0	0	0	0	0	0	0	0	0	0	0	0	0	0	0	0	0	0	0	0	0	0	0
SRM	P19623;K7EQ47;K7EL89;K7ESL0					0	0	0	0	0	0	0	0	0	0	0.166626	0	0	0.0533587	0	0	0	0	0	0	0	0	0	0	0	0	0	0.212287	0	0	0	0	0	0	0	0	0	0	0	0	0	0	0	0
SRP14	P37108;H0YLA2					1	0.79711	0.866516	0.552913	0	0	0	0	0	0	0.185293	0.121035	0.121562	0.101253	0.113091	0.0996951	0.17697	0.229189	0.546065	0.249045	0.837945	0.31186	0.229993	0	0.00886736	0.0324585	0.0744148	0.2019	0.17648	0.210876	0.157271	0.172618	0.108683	0.169538	0	0.0555274	0.025924	0.0487774	0	0.0917234	0.117977	0.217664	0.279229	0.407142
SRP19	P09132;A0A087WYR0;A0A087WWU9;P09132-2;D6RBG4					0.129146	0.217828	0.508243	0.4191	0.314191	0.564526	0	0	0	0	0	0.0568657	0	0	0.0939072	0.059595	0	0.861525	0.686738	0.335076	0.347298	0.5137	0	0	0	0	0	0.274068	0.182418	0.327238	0.375472	0.168625	0.333518	0.320555	0.732086	1	0.493079	0	0.265302	0.268428	0.567848	0.414129	0.364202	0.293645
SRP54	P61011;G3V4F7;P61011-2;G3V480;G3V346;A0A0D9SFN7;G3V3L9					0.151382	0.186324	0.212001	0.27515	0.274131	0.355511	0.25897	0.267244	0.131838	0.126338	0	0	0	0	0.092115	0.0068959	0.257221	0.358248	0.316577	0.150914	0.123923	0.228391	0	0	0	0	0	0.0453322	0.0786426	0.0725815	0.0616393	0.0911568	0.126616	0.0777178	0.632191	0.922963	0.843316	0.220752	0.239857	0.452776	0.347927	0.191993	0.155688	0.131571
SRP68	Q9UHB9-4;Q9UHB9;Q9UHB9-2;Q9UHB9-3;K7EN53;K7EQC2					0.251103	0.232548	0.314433	0.349157	0.228775	0.223003	0.168427	0.210973	0.101849	0.151237	0.00603046	0.0215328	0.0151683	0.0205205	0	0	0.130502	0.302347	0.341075	0.144233	0.224618	0.356889	0	0	0	0	0	0.136381	0.170737	0.178537	0.151235	0.176623	0.205784	0.183825	0.548375	0.722333	0.648373	0.219838	0.242587	0.388263	0.384645	0.305833	0.264374	0.242774
SRP72	O76094;O76094-2;D6RDY6;R4GNC1					0.224821	0.27548	0.306028	0.355962	0.226055	0.152234	0.240347	0.227411	0.0845148	0.11937	0.0105828	0	0.0129548	0.0178942	0.0626714	0.0400415	0.170189	0.14438	0.329143	0.146904	0.186887	0.389364	0.0495969	0	0	0.0258997	0.0677544	0.142947	0.192461	0.146235	0.162975	0.181614	0.263688	0.151874	0.416819	0.698549	0.563333	0.301831	0.286076	0.399478	0.265817	0.26718	0.332749	0.250635
SRP9	P49458;E9PE20;P49458-2					1	0.946037	0.734723	0.552942	0	0	0	0	0.0201221	0.0317189	0.0776977	0.0181139	0	0.0242868	0	0.0194629	0	0.0190363	0.137533	0.0977404	0.321811	0.14621	0.0706655	0	0	0.0226189	0.0275137	0.0844969	0.0579732	0.0831179	0.0841004	0.0633257	0.053421	0.067061	0	0.0162771	0	0.0294898	0.037671	0.0379693	0.0346697	0.144634	0.17499	0.372013
SRRM2	Q9UQ35-2;Q9UQ35;I3L4D8;I3L182;A0A087X1W1;I3L1I8;Q9UQ35-3;I3L1C0;I3L0N7					0.101025	0	0.32535	0.270123	0.361903	0.364255	0	0	0	0	0.162736	0.142131	0	0	0	0	0	0	0	0.261209	0.658164	0.78129	0.225862	0	0	0	0	0.481396	0.719823	0.536548	0.141742	0	0.941256	0.224817	0.482822	0.374454	0	0.713603	0	0	0.757279	0.687465	0.257058	0.274493
SSB	P05455;E7ERC4;E9PGX9;E9PFL9					0.0257095	0.0192437	0.0114742	0.0148938	0	0	0	0	0	0	0.0938541	0.0151333	0.0369206	0.0504047	0.0164561	0.0124375	0.0749471	0.0363812	0.00859682	0.00229525	0.0035392	0	0.00558944	0	0	0	0	0.0395692	0.018384	0.00603671	0.00924864	0.00396772	0	0.00502665	0	0	0	0.0153436	0.00853056	0.00763549	0.0210278	0.0115637	0.0221066	0.0132936
SSBP1	Q04837;A0A0G2JLD8;E7EUY5;C9K0U8					1	0.666069	0.59697	0.35032	0	0	0	0	0	0	0	0	0	0	0	0	0	0	0	0	0.262811	0.306699	0	0	0	0	0	0	0	0	0	0	0	0	0	0	0	0	0	0	0	0.166903	0.549039	0.699783
SSRP1	Q08945;A0A0U1RRK2;E9PMD4;E9PPZ7					0.473961	0.787064	0.612161	1	0.0974404	0.102834	0	0.261703	0.0739052	0.0856812	0.145248	0.147062	0.126833	0.0970224	0.140497	0.094649	0.0458665	0.296469	0.331312	0.47464	0.318253	0.351977	0.133568	0	0.0162732	0.00779237	0.0203098	0.182421	0.218976	0.190829	0.175064	0.139876	0.231597	0.200586	0.161896	0.185937	0.00830918	0.128104	0.0665441	0.0694796	0.179158	0.241818	0.260559	0.257987
STAT1	P42224-2;P42224;J3KPM9;E7EPD2;D2KFR9;H7BZB5;E7ENM1;E9PH66					0	0	0	0	0	0	0	0	0	0	0.36741	0	0.169509	0.277698	0	0	0	0	0	0	0	0	0	0	0	0	0	0.30121	0	0	0	0	0	0	0	0	0	0	0	0	0	0.287045	0	0
STAU1	Q5JW30;O95793-2;O95793;O95793-3;A0A087X1A5;Q5JW28					0.56069	1	0.582609	0.405888	0	0	0	0	0	0	0.158652	0	0	0	0	0	0	0	0	0.132908	0.978889	0.859556	0	0	0	0	0	0	0	0	0	0	0	0	0	0	0	0	0	0	0	0.922266	0.957821	0.91702
STK10	O94804;H0YB71					0	0	0.317846	0	0	0	0	0	0	0	0	0	0	0	0	0	0	0	0	0	0.454265	1	0	0	0	0	0	0	0	0	0	0	0	0	0	0	0	0	0	0	0	0	0	0
STMN1	P16949;P16949-2;A2A2D0;E5RGX5;Q93045;Q93045-2;E5RIR6;E7EVN3;Q9H169-3;Q9H169;Q9H169-4;Q9H169-2					0.074271	0.192285	0.0309697	0.041956	0.0302228	0	0.00772427	0.109228	0.448291	0.909219	0.121661	0.101061	0.0719552	0.0949424	0.0828813	0.0920861	0.461317	0.392013	0.219791	0.0763711	0.0562078	0.0382231	0.139206	0.062257	0.145124	0.150777	0.17041	0.125247	0.0915328	0.142979	0.14022	0.083064	0.113374	0.120376	0.0834591	0.073052	0.0329646	0.190596	0.217081	0.305448	0.211364	0.207344	0.138145	0.116742
STRAP	Q9Y3F4;Q9Y3F4-2;H0YH33					0	0	0	0	0	0	0	0	0	0	0.644856	0.86125	0.83278	1	0.658048	0.81488	0.150419	0	0	0	0	0	0.351543	0	0	0	0.376784	0.731532	0.442526	0.602857	0.536151	0.075736	0.20291	0.590462	0	0	0	0.0544306	0.273743	0.151969	0	0	0	0.0713556
SUB1	P53999;D6RC37;D6R970					0.902271	0.748469	0.83588	0.678008	0.168154	0.140128	0.184231	0.14561	0.0904534	0.0810983	0.132696	0.0378817	0.048612	0.0727938	0.0129253	0.0144803	0.322639	0.338801	0.247583	0.195735	0.152125	0.109899	0.136698	0.0060577	0.00946948	0.0401133	0.0588585	0.705711	0.259508	0.273136	0.25284	0.0257233	0.0898317	0.271948	0.0692288	0.0372936	0.039707	0.0664438	0.0504326	0.0730786	0.0737342	0.124218	0.120725	0.0964538
SUGP1	Q8IWZ8;B4DVK3;Q8IWZ8-2;K7ESM0;K7ELR6	TRUE		TRUE		0.634867	0.573592	0.344333	0.0672239	0	0	0	0	0	0	0	0	0	0	0	0	0	0	0	0	0.272903	1	0	0	0	0	0	0	0	0	0	0	0	0	0	0	0	0	0	0	0	0	0.29384	0.689192
SUGP2	Q8IX01-4;Q8IX01;M0R2Z9;Q8IX01-3;M0R3F6;M0R065;M0R216	TRUE		TRUE		0.117289	0.161828	0	0	0	0	0	0	0	0	0.0122185	0	0	0	0	0	0	0	0	0	0.498907	1	0	0	0	0	0	0	0	0	0	0	0.0335042	0	0	0	0	0	0	0	0	0	0.140315	0.246159
SUGT1	Q9Y2Z0-2;Q9Y2Z0					0	0.133141	0	0.0967372	0	0	0	0	0.19344	0	0.378458	0.11446	0.177428	0.489802	0	0.135399	0.682195	0	0	0	0	0	0.282844	0	0	0	0	0.54851	0.24868	0.406121	0.101594	0	0.0953105	0	0.792204	0.231098	0	0	0	0.147022	0	0.142962	0	0
SUMO1	B8ZZN6;P63165;B8ZZJ0;B9A032;B8ZZ67;P63165-2					0	0	0	0	0	0	0	0	0	0	0	0	0	0	0	0	0	0	0	0	0	0	0	0	0	0	0	0	0	0	0	0	0	0	0	0	0	0	0	0	0	0	0	0
SUMO2	P61956-2;P61956;Q6EEV6					0.187784	0.133431	0.063382	0.111731	0	0	0	0	0	0	0.0969136	0.0352485	0.064591	0.120434	0.107433	0.100557	0.123812	0	0	0.102929	0.11168	0.128256	0	0	0	0	0	0.237106	0.110665	0.033724	0.115445	0	0.0452746	0.12753	0	0	0	0	0	0	0	0.170783	0.162446	0.131265
SURF4	Q5T8U5;O15260-2;O15260;B7Z1G8;O15260-3					0.128024	0.154833	0	0	0	0	0	0	0	0	0	0	0	0	0	0.0732985	0	0	0.396431	0	0	0	0	0	0	0	0	0.0557659	0.0788123	0	0	0	0.276225	0	0.297457	1	0	0.191748	0.198407	0	0.227651	0.121214	0	0
SYK	P43405;P43405-2;H3BU69;K7ERY4;P43403-2;P43403-3;P43403;Q8NFD2					1	0.678912	0.526163	0.662431	0	0	0	0	0	0	0	0	0	0	0	0	0.256587	0.180806	0	0.176562	0.115597	0.191012	0	0	0	0	0	0	0.0563526	0	0	0	0	0	0	0.162935	0	0	0	0	0	0.104695	0.147265	0.286322
SYNCRIP	O60506;O60506-2;F6UXX1					1	0.87745	0.823132	0.678723	0.0326018	0.00428312	0.0287766	0.0110241	0.00814506	0	0.134401	0.117476	0.124149	0.0793809	0.0744566	0.10671	0.0790782	0.000418119	0.0173729	0.10529	0.816599	0.257859	0.00913316	0	0	0	0.00955214	0.00407839	0.00540441	0.00884831	0.00686991	0.00401763	0.00327266	0	0.00726684	0.0127659	0	0.0259571	0.0530891	0.0241419	0.0232496	0.429966	0.60741	0.77523
TADA3	O75528;O75528-2;C9JMS0					0.306042	0.749902	0.577415	0.510203	0	0	0	0	0	0	0	0	0	0	0	0	0	0	0	0	0.678429	1	0	0	0	0	0	0	0	0	0	0	0	0	0	0	0	0	0	0	0	0	0.171329	0.739764
TALDO1	P37837;F2Z393;E9PM01;E9PKI8					0.180917	0.299447	0.261144	0.209457	0	0	0	0	0	0	0	0	0	0.227753	0	0	0.347575	0	0.0804928	0	0	0	0	0	0	0	0	0	0	0	0	0	0	0	0.937484	0.500938	0	0	0	0.28835	0	0.52576	0.296694	0.262277
TAOK3	Q9H2K8;G3V1Q8;F5GWV8;F5H5C7;H0YF68					0.252413	0.256934	0	0	0	0	0	0	0	0	0	0	0	0	0	0	0	0	0	0	0.430426	0	0	0	0	0	0	0	0	0	0	0	0	0	0	0	0	0	0	0	0	0	0	1
TARS	P26639;P26639-2;D6RCA5;D6R9F8;D6RDJ6;D6RBR8;D6RJ97;D6RHV7;D6RCS6;A2RTX5-2;A2RTX5					0	0	0	0	0	0	0	0	0	0	0	0	0	0.129231	0	0	0	0	0	0	0	0	0	0	0	0	0	0	0	0	0	0	0	0	0	0	0	0	0	0	0	0	0	0
TBCA	O75347;E5RIW3;E5RJD8;E5RIX8;E5RHG6;O75347-2;E5RJM1					0.176357	0.308163	0.0639302	0.119245	0	0	0	0	0	0.281602	0.327489	0.1961	0.17842	0.206263	0.0516168	0.133968	0.640896	1	0.25636	0.071573	0.0592641	0.0915322	0	0	0	0	0	0.189084	0.127889	0.139404	0.151909	0.0822048	0.043212	0.16436	0	0.0409003	0	0.337526	0.298747	0.264681	0.460183	0.261514	0.109875	0.113264
TCEA1	P23193;P23193-2;E5RIS7;E5RJ93;B7Z4S1;E5RK46;E5RFI1	TRUE	TRUE	TRUE		1	0.802345	0.759288	0.726185	0.0302976	0.0178584	0.0184168	0	0	0	0	0	0	0	0	0	0	0	0.0468711	0.0649846	0.537806	0.458502	0	0	0	0	0	0	0	0	0	0	0	0	0.0063143	0.0200351	0	0	0	0	0	0.0671695	0.142445	0.303267
TCEB1	E5RHG8;Q15369;Q15369-2;R4GMY8					0.160066	0.195217	0.13681	0.121819	0	0	0	0	0	0	0.709728	0.458949	0.579995	0.599103	0.23511	0.554407	0	0	0	0	0.469829	0.632944	0.398199	0	0	0	0.280459	0.870309	0.503666	0.735059	0.357067	0	0.211195	0.260933	0	0	0	0	0.190809	0	0	0	0.23324	0.593846
TCP1	P17987;E7ERF2;E7EQR6;F5H282;F5H136;F5H676;F5H726;F5GZ03;F5GZI8;F5GYL4					0	0	0	0.0403302	0	0	0	0.0432981	0.0267031	0.0332259	0.465782	0.0661396	0.159665	0.414689	0.0920475	0.111264	0.222706	0.106766	0	0.0516791	0	0	0.360914	0	0	0	0.0119264	0.453522	0.0212463	0.0270421	0.0510995	0	0	0	0.0453882	0.0165122	0	0.101287	0	0	0.0209723	0.0932881	0.0457182	0.0149653
TEX30	Q5JUR7;Q5JUR7-2					0.799253	0.856102	0.916171	0.732068	0	0	0	0	0	0	0	0	0	0	0	0	0	0	1	0.9001	0.563847	0.569824	0	0	0	0	0	0	0	0	0	0	0	0	0	0.299039	0	0	0	0	0	0.615794	0.585119	0.352033
THAP11	Q96EK4					0.640416	0.676846	0.713758	0.547492	0	0	0	0	0	0	0	0	0	0	0	0	0	0	0.989628	0.434365	0.919054	1	0	0	0	0	0	0	0	0	0	0	0	0	0	0	0	0	0	0	0	0.704663	0.864917	0.81497
THRAP3	Q9Y2W1					0.311735	0.292642	0.386548	0.426497	0	0	0	0	0	0	0.0592849	0.0750316	0.0722981	0.0548891	0.101067	0.0918705	0.136704	0.157034	0	0.268197	1	0.497262	0	0	0	0	0	0.343266	0.447326	0.154808	0.471714	0.208126	0.372491	0.172578	0	0.133597	0	0	0	0	0.391864	0.683139	0.517186	0.684562
THYN1	Q9P016;Q9P016-2					0.785698	1	0.843792	0.679727	0	0	0	0	0	0	0	0	0	0	0	0	0	0	0.0934474	0.492218	0.645555	0.288845	0	0	0	0	0	0	0	0	0	0	0	0	0	0	0	0	0	0	0	0.25846	0.423135	0.538148
TIAL1	Q01085;Q01085-2;E7ETJ9;A6NKZ9;E7ETC0;E5RGV5;E5RG67					0.267723	0.252139	0.117514	0.161598	0	0	0	0	0	0	0.236997	0.236887	0.267246	0	0	0.493213	0	0	0	0	0	0	0	0	0	0	0	0	0	0	0	0	0	0	0	0	0	0	1	0	0	0	0.0839478	0.10789
TIPRL	O75663;O75663-2					0	0	0	0	0	0	0	0	0	0	0.330978	0	0	0.526645	0	0	0	0	0	0	0	0	0	0	0	0	0	0.459851	0	0	0	0	0	0	0	0	0	0	0	0	0	0	0	0
TKT	P29401;P29401-2;A0A0B4J1R6;E9PFF2;F8W888;F8WAX4					0.23762	0.312592	0.34335	0.208597	0.158372	0.157472	0.0605765	0	0	0	0	0	0.0807822	0.118883	0.0859517	0.0991684	0.414542	0.258998	0.277781	0.221269	0.121729	0.0994238	0	0	0	0	0	0.114179	0.0639034	0.0598889	0.0306431	0	0.0879369	0.0322785	0.244125	0.246947	0.167012	0	0.0925418	0.296976	0.569896	0.557679	0.509788	0.489427
TLN1	Q9Y490					0	0	0	0	0	0	0	0	0	0	0.32717	0	0	0.30667	0	0	0.201111	0.0467993	0	0.119047	0.128928	0.201757	0.0218297	0	0	0	0	0.0763615	0.0382102	0.0501003	0	0	0	0	0	0.213412	0	0	0	0	0	0	0.0533825	0.0750536
TM9SF3	Q9HD45;Q5TB53					0.940668	0.865962	1	0.91088	0	0	0	0	0	0	0	0	0	0	0.210852	0	0	0	0	0	0.146756	0.26639	0	0	0	0	0	0.135393	0	0.16131	0	0	0	0.250797	0	0.552385	0	0	0.281535	0	0	0	0.329373	0
TMA16	H0Y9X1;Q96EY4;D6RE67;D6RC31;D6RA57					0.74473	0.603994	0.619176	0.679922	0.293895	0.279074	0.429049	0.260589	0.503596	0.438671	0.279057	0.540456	0.17914	0.182271	0.169771	0.302374	0	0.286853	0.344684	0.64616	0.817174	0.575487	0.351746	0.340861	0.527559	0.551495	0.765745	0.349206	0.350055	0.335133	0.14354	0.10651	0.455148	0.186011	0.390539	0.761602	0.33027	0.30538	0.199873	0.202992	0.300582	0.840196	0.677548	0.646424
TMA7	Q9Y2S6					0.742245	0.978555	0.843547	0.697206	0.230211	0.0513198	0.232262	0.0599521	0	0	0	0	0	0	0	0	0	0.0194225	0.352191	0.574261	0.202458	0.104707	0	0	0	0	0	0	0	0	0	0	0	0	0	0	0	0	0	0	0	0.185291	0.247617	0.248883
TMED10	P49755;G3V2K7					0.756786	0.747798	0.799087	0.870415	0.347876	0.465443	0	0	0	0.275409	0.162717	0.111608	0	0.211841	0	0.567063	0.183068	0.466154	0.503959	0.3947	0.330028	0.798358	0	0	0	0	0	0.36203	0.463827	0.395362	0.318026	0.480261	0.588763	0.460107	0.68274	0.923397	1	0.205787	0.471295	0.224273	0.584883	0.140704	0.500803	0.490888
TMPO	P42166;P42167-3					0.527768	0.563622	0.502883	0.442569	0	0.280976	0.239894	0.44719	0.140714	0.143809	0	0.103863	0.0573706	0.115522	0.210196	0.0991382	0.199826	0	0.194145	0.426152	0.59362	0.974641	0	0.139653	0	0.0595771	0.176729	0.208452	0.300983	0.329317	0.210451	0.178268	0.41583	0.135548	0.586506	0.863895	0.42388	0.280582	0.371593	0.363206	0.247738	0.524263	0.383322	0.509272
TNPO2	O14787-2;O14787;A0A075B780;K7ENW1;K7ESC1;K7EMA3;K7ESG1;K7ELC3					0	0	0	0.363598	0	0.522046	0.545977	0	0.477704	0.478036	0.194786	0.227064	0.226905	0.18646	0.272137	0.328768	0.378542	0.398796	0.390651	0.281382	0	0.0843574	0	0.706698	0	0.30879	0.224771	0	0.31697	0.220226	0.139973	0.372757	0.417031	0.243913	0.50889	1	0.428852	0	0.137748	0.449049	0.653948	0	0.281305	0
TNPO3	C9J7E5;Q9Y5L0;Q9Y5L0-1;E9PFH4;Q9Y5L0-5;Q9Y5L0-3					0	0	0	0	0.13084	0.0492954	0	0	0	0.303876	0.458319	0.556596	0.496739	0.384893	0.565107	0.665924	0	0	0	0.214087	0	0	0	0.898106	0.262569	0.0903418	0.396318	0	0	0.14245	0	0.14363	0.154075	0	0	0.200989	0	0	0	0.121915	0.210095	0	0	0
TOMM34	Q15785					0.912534	1	0.801152	0.606072	0	0	0	0	0	0	0	0	0	0	0	0	0	0	0.12099	0.207647	0.831999	0.0787799	0	0	0	0	0	0	0	0	0	0	0	0	0	0	0	0	0	0	0	0.143186	0.280587	0.595239
TOP2B	Q02880-2;Q02880;E9PCY5					0.695679	1	0.542	0.49903	0	0	0	0	0	0	0	0	0	0	0	0	0	0	0	0	0.270254	0.0964089	0	0	0	0	0	0.195622	0	0	0	0	0.111746	0	0	0	0	0	0	0	0	0	0.232029	0.410456
TP53	P04637-4;P04637;J3KP33;A0A087WZU8;A0A0U1RQC9;P04637-7;P04637-5;P04637-6;P04637-2;P04637-3;A0A087X1Q1;E7ESS1;P04637-8;P04637-9;E7EMR6;A0A087WXZ1;A0A087WT22;E7EQX7;E9PCY9;S4R334;E9PFT5	TRUE	TRUE	TRUE		0	0	0	0	0	0	0	0	0	0	0.619269	0.84697	0.655434	0.211821	0.115043	0.342805	0	0.133316	0	0	0	0	0.349194	0	0	0	0	0.494059	0.205284	0.269291	0.176997	0	0	0.262398	0	0	0	0	0.186117	0	0.178489	0	0	0.137108
TP53BP1	Q12888;Q12888-3;Q12888-2;A6NNK5;C9JXV0;H7BZY0;H7C3N7;M0R142					0	0	0	0	0	0	0	0	0.247056	0.16009	0	0	0	0	0.146618	0	0	0	0	0	0	0	0	0	0	0	0	0.0745143	0.120364	0.196423	0	0	0.160221	0	0	0	0	1	0	0	0	0	0	0
TPI1	P60174-1;P60174;P60174-4;U3KPZ0;U3KQF3;U3KPS5					0.41733	0.440932	0.30175	0.207942	0	0	0	0	0	0	0	0.0916965	0.206448	0.453005	0.22719	0.211047	0.192472	0	0.416152	0.140409	0	0.0230292	0	0	0	0	0	0.181342	0	0.015583	0	0.0781449	0.104271	0.0796011	0	0	0	0.211587	0.201379	0.217235	0	0.333043	0.35783	0.368548
TPP2	P29144;Q5VZU9					0	0	0	0	0	0	0	0	0	0	0.124448	0	0	0.711463	0.170807	0.390375	0	0	0	0	0	0	0.46913	0	0	0	0	1	0	0.658208	0.693817	0	0.0741984	0	0	0	0	0	0	0	0	0	0	0
TPT1	Q5W0H4;A0A0B4J2C3;P13693;J3KPG2;E9PJF7;P13693-2;H0YCX0;Q56UQ5;Q9HAU6					0	0	0	0	0	0	0	0	0	0	0	0	0.0120904	0	0	0	0	0	0.0232473	0	0	0	0	0	0	0	0	0	0	0	0	0	0	0	0	0	0	0	0	0	0	0.0149257	0	0
TPX2	Q9ULW0;Q9ULW0-2					0.718922	0.807662	0.609314	0.516544	0	0	0	0	0	0	0	0	0	0	0	0	0	0	0	0.374587	1	0.886796	0	0	0	0	0	0	0	0	0	0	0.140911	0	0	0	0	0	0	0	0.239933	0.786252	0.669251	0.635075
TRIM25	Q14258					0.497562	0.473444	0.237531	0.306249	0	0	0	0	0	0	0	0	0	0	0	0	0	0	0	0.0942732	1	0.543478	0	0	0	0	0	0	0	0.0431545	0	0	0	0	0	0.172559	0	0	0	0	0	0.182378	0.242103	0.573559
TRIM33	Q9UPN9;H0Y612;Q9UPN9-2	TRUE	TRUE	TRUE		0	0	0	0	0	0	0	0	0	0	0.142111	0	0	0	0	0	0	0	0	0	0.981933	1	0	0	0	0	0	0	0	0	0	0	0	0	0	0	0	0	0	0	0	0.366397	0.343248	0.803174
TRIM4	Q9C037-2;Q9C037;H7C0Q6;Q9C037-3					1	0	0	0	0	0	0	0	0	0	0	0	0	0	0	0	0	0	0	0	0	0.704795	0	0	0	0	0	0	0	0	0	0	0	0	0	0	0	0.345123	0	0	0	0	0	0
TRRAP	Q9Y4A5-2;Q9Y4A5;F2Z2U4;H0Y4W2;C9K0N1					0.618438	0.605515	0.452787	0.233886	0	0	0	0	0	0	0	0	0	0	0	0	0	0	0	0.270293	1	0.887185	0	0	0	0	0	0	0	0	0	0	0	0	0	0.104209	0	0	0	0	0	0.640115	0.74208	0.73184
TSN	Q15631;E9PGT1;Q15631-2;H7C1D4;A0A0J9YVW2					0	0	0	0.0531313	0	0	0	0	0	0	0.559568	0	0.224127	0.382123	0.123389	0.271367	0	0.215844	0	0	0	0	0.278241	0	0	0	0	0.638255	0	0.229917	0.313607	0	0	0.0973757	0	0	0	0	0	0	0	0	0	0
TSNAX	Q99598;C4P0D6;C4P0D8;Q5VVQ1;C4P0D4;Q9NRI2					0	0	0	0	0	0	0	0	0	0	0.263869	0	0.263143	0.469518	0	0	0	0	0	0	0	0	0	0	0	0	0	0.652477	0	0	0	0	0	0	0	0	0	0	0	0	0	0	0	0
TTC9C	Q8N5M4;E9PKV8;E7EST3;Q8N5M4-2;H0YDR3					1	0.941274	0.380757	0.752024	0	0	0	0	0	0	0	0	0	0	0	0	0	0	0	0	0.367174	0.70081	0	0	0	0	0	0	0	0	0	0	0	0	0	0	0	0	0	0	0	0	0	0.791399
TTF2	Q9UNY4;Q9UNY4-2;X6RI15					0.930707	1	0.954977	0.338554	0	0	0	0	0	0	0	0	0	0	0	0	0	0	0	0	0.915751	0.448398	0	0	0	0	0	0	0	0	0	0	0	0	0	0	0	0	0	0	0	0	0.28898	0.524894
TTLL12	Q14166					0	0	0	0	0	0	0	0	0	0	0.575117	0	0	0	0	0	0	0	0	0	0	0	0	0	0	0	0	0	0	0	0	0	0	0	0	0	0	0	0	0	0	0	0	0
TUBB4A	P04350;M0R042;M0QYM7;M0R1I1;M0R278					0	0	0	0	0	0	0	0	0	0	0.190859	0.372597	0.194622	0.108689	0	0.330005	0	0	0	0	0	0	0.514896	0.0784094	0.290381	0.651821	0.281739	0.218659	0.31745	0	0	0	0	0	0	0	0	0.220022	0	0	0	0	0	0
TUBB4B	P68371;Q9BVA1;Q13885					0	0	0	0	0	0	0	0	0	0	0.0678352	0.35251	0	0	0	0.520114	1	0	0.0451581	0	0	0	0.144042	0	0.0680561	0.0611519	0.168774	0.0306431	0	0.195532	0.251985	0.10365	0	0	0	0	0	0	0	0	0	0	0	0
TUBG1	P23258;Q9NRH3;K7EKE5;K7EIS0					0.291808	0.349257	0.391619	0.172954	0	0	0	0	0	0	0	0.276253	0	0	0	0	0	0	0.194277	0	0.738306	1	0.169593	0.367024	0	0	0.251693	0.116388	0	0	0	0	0	0	0	0	0	0	0	0	0	0	0.577116	0.750351
TUBGCP2	Q9BSJ2;Q9BSJ2-4;F2Z2B9;Q9BSJ2-3;B3KTU7;R4GMM4					0.385442	0.289578	0.311695	0.281525	0	0	0	0	0	0	0	0	0	0	0	0	0	0	0	0.269271	0.673673	1	0	0	0	0	0	0	0	0	0	0	0	0	0	0	0	0	0	0	0.118204	0.525056	0.535727	0.643674
TUBGCP3	Q96CW5;Q96CW5-2;A0A087WU06;Q96CW5-3;A0A087WZV5;A0A0J9YX63					0.456703	0.336636	0.324639	0.228519	0	0	0	0	0	0	0	0	0	0	0	0	0	0	0	0.345937	1	0.869396	0	0	0	0	0	0	0	0	0	0	0	0	0	0	0	0	0	0	0	0.800805	0.769261	0.567636
TWF2	Q6IBS0;D6RG15;H0Y858;H7C5I2;Q9NR96-4					0	0	0	0	0	0	0	0	0	0	0	0	0	0	0	0	0	0	0	0	0	0	0	0	0	0	0	0.420368	0	0	0	0	0	0	0	0	0	0	0	0	0	0	0	0
TXLNA	P40222					0.0222087	0	0	0	0	0	0	0	0	0	0	0	0	0	0	0	0	0	0	0	0.231529	1	0	0	0	0	0	0	0	0	0	0	0	0	0	0	0	0	0	0	0	0.0217999	0.0411721	0.212442
TXLNG	Q9NUQ3;Q9NUQ3-2					0.120358	0.0813706	0	0	0	0	0	0	0	0	0	0	0	0	0	0	0	0	0	0	0.379268	1	0	0	0	0	0	0	0	0	0	0	0	0	0	0	0	0	0	0	0	0.0490017	0.186773	0.392668
TXN	P10599;P10599-2					0.0878535	0.0841539	0.0459878	0.0848647	0.0736324	0.0728917	0.076779	0.155173	0.0589738	0.0804373	0.259931	0.10937	0.298489	0.264768	0.0695038	0.12779	0.137387	0.080148	0.134783	0.0617057	0.0542572	0	0.0524488	0	0	0.039281	0	0.232086	0.047817	0.132268	0.10149	0.11408	0.0670474	0.0891797	0.219294	0.129147	0.113807	0.159042	0.167239	0.0931631	0.199413	0.153894	0.132928	0.0944938
TXNDC5	Q8NBS9;Q8NBS9-2					0	0	0	0	0	0	0	0	0	0	0.884072	0.914575	1	0.68354	0.289564	0.245156	0	0	0	0	0	0	0	0	0	0	0	0.566142	0	0.497283	0.289249	0	0	0.237313	0	0	0	0.189688	0	0	0	0	0	0
TXNL1	O43396;K7ER96;K7EPB7;K7EML9;K7EME7					0	0	0	0	0	0	0	0	0	0	0.465862	0	0	0.241353	0	0	0	0	0	0	0	0	0	0	0	0	0	0.774945	0.243338	0.615203	0.604599	0	0	0.595585	0	0	0	0	0	0	0	0.262805	0	0
TXNRD1	A0A087WSW9;A0A087WSY9;Q16881-4;Q16881-3;Q16881;E9PIR7;F8W809;A0A182DWI3;Q16881-5;Q16881-2;Q16881-6;E2QRB9;Q16881-7;E9PKD3;A0A0B4J225;E9PIZ5;E9PRI8;E9PLT3;E9PKI4;E9PJU2					0	0	0	0	0	0	0	0	0	0	0.0820632	0	0	0	0	0	0	0	0	0	0	0	0	0	0	0	0	0	0	0	0	0	0	0	0	0	0	0	0	0	0	0	0	0
U2SURP	O15042-2;O15042;E7ET15;H0Y8D9;O15042-3;E7EW00;H7C4V2;C9JDJ7;C9J5L1;U3KPT1					0	0.266145	0	0.24565	0	0	0	0	0	0	0.220416	0.458072	0.215592	0	0	0.211594	0	0	0	0.218964	0.23439	0.451274	0	0	0	0	0	0.506867	0.237343	0.455737	0.555829	0.327026	0.189908	0.509691	0	0.233393	0	0	0	0	0.271255	0	0.219752	0.24796
UBA1	P22314-2;P22314;Q5JRR6;Q5JRS1;Q5JRS3;Q5JRS2;Q5JRR9;Q5JRS0					0	0	0	0	0	0	0	0	0	0	0.613677	0.0492282	0.172647	0.776753	0.153953	0.207521	0.0447419	0	0	0	0	0	0.123274	0	0	0	0	0.257929	0	0	0	0	0	0	0	0	0	0.0555291	0	0	0	0	0	0
UBA2	Q9UBT2;Q9UBT2-2;K7ESK7;U3KQ93;K7EPL2					0	0	0	0	0	0	0	0	0	0	0.664152	0	0	0	0	0	0.251112	0	0	0	0	0	0.294379	0	0	0	0	0.682497	0.399745	0.621217	0.622675	0	0	0.63121	0	0	0	0.176301	0	0	0	0	0	0
UBE2I	H3BQQ9;B0QYN7;P63279;H3BPC4;H3BRD1					1	0.695822	0.624189	0.635643	0	0.0772482	0.164929	0.260258	0	0	0	0	0	0.0198699	0	0	0.0518475	0	0	0.168742	0.381012	0.287399	0	0	0	0	0	0	0.0207696	0.022602	0	0	0	0	0	0	0	0	0.019152	0	0	0.271961	0.344174	0.569242
UBE2K	P61086;D6RDM7;P61086-2;P61086-3;D6RFX1					0	0	0	0	0	0	0	0	0	0	0	0	0	0	0	0	0	0	0	0	0	0	0	0	0	0	0	0	0	0	0	0	0	0	0	0	0	0	0	0	0	0	0	0
UBQLN1	Q9UMX0-4;Q9UMX0-2;Q9UMX0;Q9UMX0-3					0	0.228743	0.249313	0.354257	0	0	0	0	0	0.389277	0	0	0	0	0	0	0.240379	0.0757359	0.303345	0	0.169368	0.229833	0	0	0	0.4037	0	0.148912	0.33402	0	0	0	0.274259	0.11437	0.201418	0	0	0.246873	1	0.660722	0.74916	0	0.350855	0.195076
UBTF	P17480;E9PKP7;P17480-2;E9PLT2;E9PMM2;H0YDH7	TRUE		TRUE		0.223868	0.162173	0.0872098	0	0	0	0	0	0	0	0	0	0	0	0	0	0	0	0	0	0.401244	1	0	0	0	0	0	0.560552	0.479047	0.327598	0.441612	0.174902	0.548596	0.311676	0	0	0	0.054823	0	0	0	0	0	0.0619133
UBXN1	E9PJ81;Q04323;Q04323-2;E9PRQ7;A0A087WTZ5;E9PS08					0	0	0	0	0	0	0	0	0	0	0.412732	0	0.137023	0	0	0	0	0	0	0	0	0	0	0	0	0	0	0	0	0	0	0	0	0	0	0	0	0	0	0	0	0.253515	0	0
UCHL3	P15374;A0A087WTB8;Q5TBK7					0	0	0	0	0	0	0	0	0	0	0.78218	0	0	0	0	0	0	0	0	0	0	0	0	0	0	0	0	0.194194	0	0.21828	0.395312	0	0	0.62256	0	0	0	0	0	0	0	0	0	0
UNG	P13051;P13051-2;F5GYA2;Q68DM5					0.772005	0.822203	0.697651	0.673626	0	0	0	0	0	0	0	0	0	0	0	0	0	0	0	0.536747	0.678635	1	0	0	0	0	0	0	0	0	0	0	0	0	0	0	0	0	0	0	0	0.406812	0.578251	0.81607
UPF1	Q92900-2;Q92900					0	0	0	0	0	0	0	0	0	0	0.747169	0.311974	0.604596	0.736942	0.332833	0.489771	0	0	0	0	0.210916	0	0	0	0	0	0	0.206576	0	0	0	0	0	0	0	0	0	0	0	0	0	0	0	0.294409
UPF3B	Q9BZI7-2;Q9BZI7;A0A087WYC8;A0A1B0GVA2;A0A087WZ62;Q9BRP7					0.831974	1	0.852247	0.674171	0	0	0	0	0	0	0	0	0	0	0	0	0	0	0	0.585885	0.932881	0.850878	0	0	0	0	0	0	0	0	0	0	0	0	0	0	0	0	0	0	0	0.503118	0.62728	0.898967
USP14	P54578;P54578-2;A6NJA2;P54578-3;J3QQT6;J3KS55					0	0.0899961	0	0	0	0	0	0	0	0	0	0	0	0	0	0	0	0	0	0	0	0	0	0	0	0	0	0	0	0	0	0	0	0	0	0	0	0	0	0	0	0	0	0
USP22	Q9UPT9-2;Q9UPT9;K7ESK0;K7ERX6;A6NNY8					0.618287	0.888919	0.647756	0.701779	0	0	0	0	0	0	0	0	0	0	0	0	0	0.342835	0.36967	0.220162	0.458287	0.653188	0	0	0	0	0	0.0661621	0	0	0	0.104554	0	0.100255	0	0.555511	0	0	0	0	0.585389	0.616985	0.713494	0.519396
VARS	A0A140T936;P26640;P26640-2;H0Y426;A0A140T954					0.625034	0.514295	0.542128	0.449847	0	0	0	0	0	0	0	0	0	0.0695358	0	0.0603131	0.0625068	0	0	0.242966	0.693388	1	0	0	0	0	0	0.0315787	0	0	0	0	0	0	0	0	0	0	0.0279269	0	0.0473802	0.687172	0.743207	0.911926
VASP	P50552;K7EM16;K7ENR7;K7ENL7					0.405748	0.459676	0	0.361182	0	0	0	0	0	0	0	0	0	0	0	0	0	0	0	0	1	0.715704	0	0	0	0	0	0	0	0	0	0	0	0	0	0	0	0	0	0	0	0	0.345971	0.409428
WARS	P23381;P23381-2;G3V3H8;G3V3Y5;G3V277;G3V3S7;G3V3X0;G3V3P2;G3V227;H0YJP3;G3V2Y7;G3V2F2;G3V3R3;G3V4S4;G3V313;G3V339;G3V2C0;G3V4C7;G3V4N8;G3V5W1;G3V423;G3V5U1;G3V456;P78534;G3V4A3;G3V4Q0;G3V4N0					0	0	0	0	0	0	0	0	0	0	0	0	0	0	0	0	0	0	0	0	0	0	0	0	0	0	0	0	0	0	0	0	0	0	0	0	0	0	0	0	0	0	0	0
WBP11	Q9Y2W2;F5H5G4;F5GXS9	TRUE		TRUE		0.623753	0.431284	0.327515	0.332157	0	0	0	0	0	0	0	0	0	0	0	0	0	0	0	0	1	0.848212	0	0	0	0	0	0.416857	0.101749	0	0	0	0	0.109056	0	0	0	0	0	0	0	0.360753	0.319597	0.979657
WBSCR22	O43709;O43709-3;H7C0G4;F8WD87;H7C170;F8WD67;E9PCQ7;O43709-2					1	0.633713	0.37554	0.422597	0	0	0	0	0	0	0	0	0	0	0.248408	0	0	0	0	0	0.550238	0.283687	0	0	0	0	0	0	0	0	0	0	0	0	0	0	0	0	0	0	0	0	0	0
WDR74	Q6RFH5-2;Q6RFH5;F5GYL6;F5H0Q8;E9PS41					1	0	0	0	0	0	0	0	0	0	0	0	0	0	0	0	0	0	0	0	0	0	0	0	0	0	0	0	0	0	0	0	0	0	0	0	0	0	0	0	0	0	0	0
WDR82	Q6UXN9;C9JBU3					0.645411	0.609801	0.296973	0.445047	0	0	0	0	0	0	0.344456	0.245128	0.657485	0.242083	0	0.920791	0	0	0	0	0.569583	0.202212	0	0	0	0	0	0.75815	0.225766	0.175428	0.260462	0	0	0	0	0	0	0	0	0	0	0.900941	1	0.897786
WIPF1	O43516-4;O43516;B8ZZ90;E9PB87;O43516-2;O43516-3;C9JTB9;C9JB04					0.943394	1	0.332972	0.281168	0	0	0	0	0	0	0	0	0	0	0	0	0	0	0	0	0.794387	0	0	0	0	0	0	0	0	0	0	0	0	0	0	0	0	0	0	0	0	0.354279	0.277309	0.880229
WRNIP1	Q96S55-2;Q96S55;Q96S55-3;Q96S55-4					0	0	0	0	0	0	0	0	0	0	0	0	0	0	0	0	0	0	0	0	0.139558	1	0	0.170768	0	0.413204	0	0.237689	0.158502	0	0.281192	0	0	0	0	0	0	0	0	0	0	0	0.261395	0.49157
XPO1	O14980;C9JKM9;C9J673;C9IZS4;C9JQ02;C9JV99;F8WF71;C9JF49;C9IYM2;H7BZC5					0.0521276	0.0794716	0.103742	0.230407	0.29505	0.290826	0.269802	0.185518	0.33553	0.220237	0.194429	0.228038	0.217209	0.254049	0.482093	0.483853	0.351067	0.264098	0.169031	0.270488	0.0676132	0.215179	0.1995	0.89745	0.315706	0.34907	0.465522	0.233143	0.348819	0.325369	0.226444	0.18395	0.307512	0.16821	0.442291	0.745117	0.715259	0.238654	0.359459	0.411727	0.379947	0.21202	0.212691	0.076825
XPO5	Q9HAV4;E2QRM3;H0Y9I3;H0Y3W3					0.0296806	0	0.045239	0.0900101	0	0	0.0399657	0	0.872396	0.369975	0.214059	0.269797	0.254872	0.303947	0.549398	0.52933	0.136673	0.0773392	0.0558094	0.209462	0.033409	0.166533	0.121158	0.890564	0.25439	0.258428	0.423229	0.144031	0.123532	0.203426	0.18838	0.215647	0.201331	0.112031	0.127016	0.197476	0.30428	0	0.0762703	0.075067	0.225219	0.10491	0.0735753	0.0571956
XPOT	O43592;F8WDU6;F5GYW6					0	0	0	0.176546	0.25039	0.306832	0.158626	0	0.351335	0.181967	0.243015	0.218478	0.119473	0.262923	0.447654	0.628034	0.147507	0	0	0.207097	0	0	0.101866	0.960907	0.382741	0.318421	0.457677	0.0424548	0.164247	0.213365	0.151309	0.0945382	0.176779	0.137706	0.220806	0.290091	0.108911	0	0.216382	0.267476	0.160392	0.027626	0.0762246	0
XRCC6	P12956;P12956-2;B1AHC9					0.0471054	0.101021	0.0709587	0.0975336	0.0355561	0.0450512	0.0327392	0.107548	0.0856624	0.125043	0.608404	0.404328	0.489132	0.591906	0.4389	0.483484	0.325686	0.3058	0.176179	0.182811	0.0454165	0.0585293	0.648299	0.127025	0.158253	0.058548	0.41354	1	0.490506	0.46612	0.461611	0.333497	0.280324	0.546979	0.0660674	0.157238	0.0153391	0.157219	0.172403	0.185431	0.309674	0.26255	0.208052	0.12093
XRN2	Q9H0D6-2;Q9H0D6					0.289781	0.344557	0.150005	0.287775	0	0	0	0	0	0	0.0878697	0	0.0787005	0.118661	0	0	0	0	0	0	0.872889	0.732761	0	0	0	0	0	0	0	0	0	0	0	0	0	0	0	0	0	0	0.700223	0.732479	0.66159	1
YBX1	P67809;C9J5V9;H0Y449;A0A0D9SEI8;Q9Y2T7					0.784153	0.835302	0.811121	0.676124	0.113186	0.153331	0.0682089	0	0.0885957	0.0977614	0.228427	0.223511	0.122815	0.123818	0.220516	0.206084	0.182112	0.0871467	0.23486	0.405815	0.916922	0.730038	0.134633	0	0.0999409	0.0664508	0.156082	0.230461	0.152601	0.18392	0.249626	0.17985	0.182042	0.23962	0.171188	0.137597	0.0998802	0.121692	0.189909	0.166796	0.238832	0.991443	0.979507	1
ZC3H11A	O75152;E9PQ61;E9PBY7					0.54939	0.32687	0.725395	0.257152	0	0	0	0	0	0	0	0	0	0	0	0	0	0	0.155001	0	0.825904	1	0	0	0	0	0	0	0	0	0	0	0	0	0	0	0	0	0	0	0	0.262236	0.694311	0.382755
ZC3H15	Q8WU90;F8WB26;Q8WU90-2;F8WF67					0.359542	0.872427	0.840657	0.328539	0	0	0	0	0	0	0.297758	0	0.152772	0	0	0	0	0	0	0.907184	1	0.625594	0	0	0	0	0	0.173761	0	0	0	0	0	0	0	0	0	0	0	0	0.346132	0.636845	0.41259	0.514596
ZMAT2	Q96NC0;R4GNG8	TRUE	TRUE	TRUE		0.708359	1	0.669442	0.482814	0	0	0	0	0	0	0	0	0	0	0	0	0	0.0349197	0.243057	0.488515	0.795167	0.543283	0	0	0	0	0	0	0	0	0	0	0	0	0	0	0	0	0	0	0	0.273615	0.393615	0.737612
ZNF207	J3QRS9;X6R4W8;O43670-2;O43670;O43670-4;O43670-3;J3KS31;J3QS27;J3KTL1;J3KRB6;J3KRW6;H0Y3M2					0.569201	0.646746	0.519725	0.552479	0	0	0	0	0	0	0	0	0	0.0862495	0	0	0	0	0.287572	0.370241	0.724731	0.327753	0	0	0	0	0	0	0.0362249	0.0508992	0	0.0497247	0.0460273	0	0	0.0859283	0	0	0	0	0.519735	0.509605	0.568018	1
ZRANB2	O95218-2;O95218	TRUE	TRUE			0	0	0	0	0	0	0	0	0	0	0.117146	0.14846	0.205855	0	0	0	0	0	0	0	0	0	0	0	0	0	0	0.0149128	0.0906109	0	0	0	0.101137	0	0	0	0	0.504434	1	0	0	0	0	0
ZW10	O43264;O43264-2;F5H3C1					0	0	0	0.310139	0	0.27522	0	0	0	0	0	0	0	0	0	0	0	0.277186	0	0	0	0	0	0.229598	0	0	0	0	0.154799	0	0	0	0.220448	0	0.286197	0.530724	0.38506	0	0.203052	0	0	0	0	0
ZYX	Q15942;H0Y2Y8;Q15942-2;C9IZ41;H7C3D3;H7C3R3;C9JJK5					0	0.11079	0	0	0	0	0	0	0	0	0.84939	0	0.368299	0.533146	0	0	0	0	0	0	0	0	0	0	0	0	0	0	0	0	0	0	0	0	0	0	0	0.203334	0	0	0	0.223707	0.179531	0.121926
[truncated: 70 more columns]

## Sheet: PRISMA_FDRs
Gene	Protein.IDs	confirmed.interactor	BioID.interactor.p42	BioID.interactor.p30	interactor.known	MESADFYEAEPRPPM	M-Nterm.ac-ESADFYEAEPRPPM	MESADFYEAEPR-me2_sym-PPM	MESADFYEAEPR-me2_asym-PPM	EAEPRPPMSSHLQSP	EAEPR-me2_sym-PPMSSHLQSP	EAEPRPPMSSHLQS-phos-P	EAEPR-me2_asym-PPMSSHLQSP	MSSHLQSPPHAPSSA	MSSHLQS-phos-PPHAPSSA	PPHAPSSAAFGFPRG	PPHAPSSAAFGFPR-me2_sym-G	PPHAPSSAAFGFPR-me2_asym-G	AAFGFPRGAGPAQPP	AAFGFPR-me2_sym-GAGPAQPP	AAFGFPR-me2_asym-GAGPAQPP	GAGPAQPPAPPAAPE	PAPPAAPEPLGGICE	EPLGGICEHETSIDI	EHETSIDISAYIDPA	ISAYIDPAAFNDEFL	AAFNDEFLADLFQHS	LADLFQHSRQQEKAK	LADLFQHSRQQEK-ac-AK	LADLFQHSR-me2_asym-QQEKAK	LADLFQHSR-me2_sym-QQEKAK	LADLFQHSRQQEK-me2-AK	SRQQEKAKAAVGPTG	SRQQEKAK-me2-AAVGPTG	SR-me2_asym-QQEKAKAAVGPTG	SR-me2_sym-QQEKAKAAVGPTG	SRQQEK-ac-AKAAVGPTG	SRQQEKAK-ac-AAVGPTG	SRQQEK-me2-AKAAVGPTG	K-ac-AAVGPTGGGGGGDF	GGGGGGDFDYPGAPA	FDYPGAPAGPGGAVM	AGPGGAVMPGGAHGP	MPGGAHGPPPGYGCA	M-Nterm.ac-PGGAHGPPPGYGCA	PPPGYGCAAAGYLDG	AAAGYLDGRLEPLYE	AAAGYLDGR-me2_asym-LEPLYE	AAAGYLDGR-me2_sym-LEPLYE
CREBBP	Q92793-2;Q92793;I3L466;I3L0Q1;I3L3I5	TRUE	TRUE	TRUE	STRING	4.20969e-07	5.2815e-06	2.11778e-05	0.000135831	NA	NA	NA	NA	NA	NA	NA	NA	NA	NA	NA	NA	NA	0.461349	0.000921763	7.62596e-06	4.21296e-08	7.731e-10	NA	NA	NA	NA	NA	NA	NA	NA	NA	NA	NA	NA	NA	0.670563	NA	NA	NA	NA	0.0843336	9.29861e-06	5.5748e-07	1.58251e-07
EP300	Q09472;A0A0U1RR87	TRUE	TRUE		STRING	4.87784e-06	6.23836e-06	2.4897e-05	0.000109872	NA	NA	NA	NA	NA	NA	NA	NA	NA	NA	NA	NA	NA	0.725472	0.00421511	7.62596e-06	1.74139e-07	2.51247e-09	NA	NA	NA	NA	NA	NA	NA	NA	NA	NA	NA	NA	NA	NA	NA	NA	NA	NA	0.0843336	7.29016e-06	7.97353e-07	2.5728e-07
CEBPA	P49715-3;P49715-2;P49715;P49715-4	TRUE	TRUE	TRUE	intact	NA	NA	NA	NA	NA	NA	NA	NA	NA	NA	NA	NA	NA	NA	NA	NA	NA	NA	NA	NA	NA	NA	NA	NA	NA	NA	NA	NA	NA	NA	NA	NA	NA	NA	NA	NA	NA	NA	NA	NA	0.855949	NA	NA	NA
PARP1	P09874;Q5VX84;Q5VX85	TRUE			intact	0.00624576	0.00603622	0.00857238	0.0116274	0.757417	0.787943	0.591866	0.359249	0.775326	0.970986	0.495	0.583183	NA	0.730699	0.626116	0.659812	0.910622	0.763173	0.359754	0.164768	0.0246477	0.0408486	NA	NA	NA	NA	0.604092	0.999173	0.876745	0.982205	0.982029	0.743249	0.782318	0.953837	0.430955	0.296904	0.569514	0.821824	0.956372	0.986149	0.564875	0.142688	0.154807	0.0708998
BUB3	J3QT28;O43684-2;O43684;J3QSX4	TRUE			Grebien et al.	NA	0.236058	NA	NA	NA	NA	NA	NA	NA	NA	NA	NA	NA	NA	NA	NA	NA	NA	NA	NA	0.178872	0.205954	NA	NA	NA	NA	NA	NA	NA	NA	NA	NA	NA	NA	NA	NA	NA	NA	NA	NA	NA	0.76432	0.887587	0.0652013
DDX1	Q92499;F1T0B3;A0A087X2G1;Q92499-3;Q92499-2	TRUE			Grebien et al.	3.1222e-07	1.1111e-05	0.000250701	0.000198863	NA	NA	NA	NA	NA	NA	NA	NA	NA	NA	NA	NA	NA	NA	NA	0.936988	1.74139e-07	7.02498e-06	NA	NA	NA	NA	NA	NA	NA	NA	NA	NA	NA	NA	NA	NA	NA	NA	NA	NA	0.342186	0.00180544	1.67909e-05	5.11113e-06
EIF2S1	P05198;G3V4T5;H0YJS4	TRUE			Grebien et al.	0.257854	0.430756	0.26196	0.713757	NA	NA	NA	NA	NA	NA	0.593536	NA	NA	0.730077	NA	NA	NA	NA	NA	0.865172	0.124666	0.0555365	0.88157	NA	NA	NA	NA	0.381502	NA	NA	NA	NA	NA	NA	NA	NA	NA	NA	NA	NA	NA	NA	NA	0.973
EIF4A3	P38919;I3L3H2	TRUE			Grebien et al.	0.671105	0.347681	0.681971	0.996121	NA	NA	NA	NA	NA	NA	0.480744	0.605712	0.585688	0.351887	0.641488	0.646064	0.964317	NA	NA	0.948842	0.982147	0.931437	0.793813	0.568851	NA	NA	0.847055	0.478092	0.604561	0.672203	0.660407	0.762297	0.649553	0.63822	0.430955	0.916298	0.578318	0.980611	0.992924	NA	0.962026	0.959529	0.943541	0.918893
EWSR1	H7BY36;A0A0D9SFL3;B0QYK0;C9JGE3;Q01844-2;Q01844-6;Q01844-3;Q01844;Q01844-5	TRUE			Grebien et al.	2.68931e-09	2.31837e-09	6.5032e-09	4.70602e-08	NA	NA	NA	0.851669	0.931608	0.970986	0.696124	0.663239	0.840863	NA	0.847456	0.674956	NA	NA	0.798602	0.00238382	1.74139e-07	5.50287e-05	NA	NA	NA	NA	NA	0.611783	0.543052	0.550157	0.963932	0.874492	0.649434	0.688431	0.803851	0.00850654	NA	NA	NA	NA	0.0111988	1.83418e-08	1.73269e-07	3.82658e-08
HDAC1	Q13547;Q5TEE2	TRUE	TRUE	TRUE	Grebien et al.	NA	0.0105265	NA	NA	NA	NA	NA	NA	NA	NA	0.97817	0.309112	0.985143	0.500243	NA	0.703812	NA	NA	NA	0.758518	0.0491689	0.05001	NA	NA	NA	NA	NA	0.381502	0.534979	0.547799	0.514273	0.747117	0.483394	0.90549	NA	NA	NA	NA	NA	NA	0.520494	0.130671	0.27352	0.122147
HDAC2	Q92769-3;Q92769;H3BM24;E5RFI6;E5RJ04;E5RGV4;E5RHE7;E5RH52;E5RG37;E5RFP9;E5RK19	TRUE	TRUE	TRUE	Grebien et al.	0.380384	0.503603	0.789528	0.646424	NA	NA	NA	NA	NA	NA	0.544627	0.773286	0.772966	0.930941	0.855975	0.759893	NA	NA	NA	0.82285	0.1097	0.0810137	0.793813	NA	NA	NA	0.955682	0.411676	0.534979	0.547799	0.514273	0.605915	0.483394	0.523989	0.428149	0.693131	NA	0.223289	0.987709	NA	0.562657	0.334443	0.3079	0.154982
KPNB1	Q14974;Q14974-2;J3KTM9;J3QR48;J3QRG4;J3KS06;J3QKQ5	TRUE			Grebien et al.	0.239087	0.329837	0.577958	0.744655	0.799019	0.944694	0.907856	0.761127	0.696449	0.835911	0.752071	0.590292	0.784057	0.689985	0.361039	0.356333	0.919526	NA	0.285461	0.949439	0.544341	0.961903	0.888656	0.14111	0.706411	0.601652	0.604092	0.750433	0.652591	0.555878	0.689654	0.676216	0.627469	0.766216	0.414909	0.363561	0.29443	0.948977	0.909084	0.986149	0.664572	0.989007	0.901324	0.812526
MCM4	P33991;E5RG31;E5RFJ8	TRUE			Grebien et al.	NA	NA	NA	NA	NA	NA	NA	NA	NA	NA	0.481408	0.478758	0.551697	0.528277	0.680142	0.534865	0.910622	0.725472	NA	0.213867	NA	NA	0.674061	0.881841	0.740319	0.770967	0.8553	0.381502	0.543052	0.547799	0.514273	0.770298	0.656708	0.523989	NA	NA	NA	NA	NA	NA	NA	NA	NA	NA
MCM7	P33993;P33993-3;P33993-2;C9J8M6	TRUE			Grebien et al.	NA	NA	NA	NA	NA	NA	NA	NA	NA	NA	0.481408	0.613456	0.674073	0.493272	0.648341	0.534865	NA	NA	NA	NA	NA	NA	0.674061	0.984597	0.761336	0.902704	0.672822	0.381502	0.534979	0.547799	0.514273	0.81502	0.483394	0.523989	NA	NA	NA	NA	NA	NA	NA	NA	NA	NA
MTA2	O94776;O94776-2	TRUE	TRUE	TRUE	Grebien et al.	0.098665	NA	0.183284	0.293099	NA	NA	NA	NA	NA	NA	0.74436	0.845085	0.730167	0.622084	0.93411	0.831127	NA	NA	NA	0.606751	0.214998	0.114807	0.888656	NA	0.763181	0.88322	0.955326	0.381502	0.534979	0.547799	0.514273	0.605915	0.483394	0.523989	NA	0.889811	NA	NA	NA	NA	0.936426	0.999001	0.320897	0.741353
MYL6	P60660-2;F8W1R7;G3V1V0;P60660;B7Z6Z4;F8VPF3;F8VZU9;G3V1Y7;F8W180;H0YI43;F8VXL3	TRUE			Grebien et al.	0.380067	0.0273918	0.849822	0.713757	0.440868	NA	0.31691	0.928274	0.91646	0.613219	0.911405	0.980146	0.896151	0.967204	0.939832	0.759893	0.61801	0.384431	0.830023	NA	0.217135	0.374294	0.864097	0.797393	0.807841	0.915516	0.937302	0.984707	0.699772	0.946415	0.948404	0.763327	0.843996	0.80526	0.249841	0.834776	0.790117	0.821824	0.992924	0.986149	0.966167	0.981119	0.901324	0.464455
NOP58	Q9Y2X3;H7BZ72;F8WED0	TRUE			Grebien et al.	0.0407565	NA	NA	NA	NA	NA	NA	NA	NA	NA	NA	NA	NA	NA	NA	NA	NA	NA	NA	0.805851	NA	0.00905779	NA	NA	NA	NA	NA	NA	0.534979	NA	NA	NA	NA	NA	0.544667	NA	NA	NA	NA	NA	NA	0.55296	NA	NA
NUP93	H3BVG0;Q8N1F7;Q8N1F7-2;H3BPA9;H3BVE2;H3BMX0;H3BNN5;H3BV11;H3BRI8;H3BP95;H3BM93;H3BRD9	TRUE			Grebien et al.	NA	NA	NA	NA	NA	NA	NA	NA	NA	NA	0.782176	0.997615	NA	0.730077	0.953094	0.842301	NA	NA	NA	NA	NA	0.969309	NA	0.106473	NA	NA	0.558152	NA	NA	NA	0.521972	NA	NA	NA	0.607685	0.373001	0.0998112	0.803875	0.685642	0.986149	0.87906	0.716899	NA	NA
NXF1	Q9UBU9;E9PIN3;Q9UBU9-2;B4E227;E9PLA7;H0YDU0	TRUE			Grebien et al.	0.801103	0.0142345	0.016507	0.622777	NA	NA	NA	NA	NA	NA	NA	NA	NA	NA	NA	NA	NA	NA	NA	0.955401	0.00136371	0.00443587	NA	NA	NA	NA	NA	NA	NA	NA	NA	NA	NA	NA	NA	NA	NA	NA	NA	NA	NA	0.0462511	0.0974952	0.0347194
PRPF4	O43172-2	TRUE			Grebien et al.	0.0766377	NA	0.37531	0.183539	NA	NA	NA	NA	NA	NA	0.654647	NA	NA	0.412685	NA	NA	0.964372	NA	NA	0.651635	0.0242042	0.000110902	NA	NA	NA	NA	NA	0.39758	NA	0.547799	0.63265	NA	0.483394	0.523989	0.895015	0.587462	NA	0.960141	NA	0.986149	0.855949	0.00282164	0.00152398	0.00241296
RBM39	Q14498-2;Q14498;Q14498-3;G3XAC6;Q5QP23;H0Y4X3;Q5QP22;A0A0U1RQH7;F8WF24;F2Z2Z5;A8MYG5;A0A0U1RQW2;F2Z3E6;F8WF73;H0Y6I9	TRUE			Grebien et al.	0.0606649	0.0584305	0.11514	0.0699064	0.707937	0.780725	NA	0.934061	0.682695	0.707126	0.728732	0.640131	0.590812	0.689985	0.475847	0.575837	0.964317	NA	NA	0.484693	0.211042	0.197268	NA	0.922629	0.791151	0.910096	0.604092	0.905677	0.616623	0.579478	0.519093	0.988621	0.483394	0.545596	0.696766	0.394782	0.842057	NA	0.992924	0.986149	0.728788	0.459704	0.284862	0.148523
RFC2	P35250;P35250-2;A0A087WVY3;H7C5P4;H7C5P1;H7C5Q7;F8WC37;H7C5A0;H7C5G4	TRUE			Grebien et al.	0.256933	0.472962	0.998606	0.709855	NA	NA	NA	NA	NA	NA	NA	NA	NA	NA	NA	NA	NA	NA	NA	NA	0.808552	0.292737	NA	NA	NA	NA	NA	NA	NA	NA	NA	NA	0.579202	NA	NA	NA	NA	NA	NA	NA	NA	NA	0.253496	0.0923752
RFC3	P40938;P40938-2	TRUE			Grebien et al.	0.00137788	0.0765193	0.00111956	0.515713	NA	NA	NA	NA	NA	NA	NA	NA	NA	NA	NA	NA	NA	NA	NA	0.197502	0.000115612	7.02498e-06	NA	NA	NA	NA	NA	NA	0.534979	0.653454	NA	NA	0.667167	NA	0.952171	0.244702	NA	NA	NA	NA	0.962026	0.00109888	0.0173024	0.00693056
RFC4	P35249;C9JZI1;P35249-2;C9J8M3;C9JGY5;F8WE44;C9JXZ7;C9JTT7;C9JW34;H7C1P0	TRUE			Grebien et al.	3.16642e-07	0.000391839	0.0031963	0.000571033	NA	NA	NA	NA	NA	NA	NA	0.928264	0.632728	0.789688	NA	0.665694	NA	NA	0.663533	0.372295	0.000117963	2.07798e-10	NA	NA	NA	NA	NA	0.915508	NA	NA	NA	0.978553	NA	0.523989	0.822884	0.850462	NA	NA	NA	NA	0.966167	0.536023	0.728207	0.000921303
SAFB2	Q14151;Q14151-2;K7EQU4;K7ERX3	TRUE			Grebien et al.	NA	0.355243	0.513922	NA	NA	NA	NA	NA	NA	NA	NA	NA	NA	NA	NA	NA	NA	NA	NA	NA	0.00011268	0.000366207	NA	NA	NA	NA	NA	NA	NA	NA	NA	NA	NA	NA	NA	NA	NA	0.958556	NA	NA	NA	0.00423543	NA	0.180453
SIN3A	Q96ST3;H3BP90;H3BNZ3	TRUE	TRUE		Grebien et al.	NA	NA	0.422658	0.594358	NA	NA	NA	NA	NA	NA	NA	NA	NA	0.440214	NA	NA	NA	NA	NA	NA	0.532008	0.00818079	NA	NA	NA	NA	NA	0.405378	0.534979	0.6714	0.781744	0.967543	0.654335	NA	NA	NA	NA	NA	NA	NA	0.970104	NA	0.791596	0.889324
SMARCD2	J3KMX2;B9EGA3;Q92925-3;Q92925-2;Q92925;J3QWB6;Q6STE5-2;Q6STE5;F8VZ70	TRUE	TRUE		Grebien et al.	NA	NA	NA	NA	NA	NA	NA	NA	NA	NA	NA	NA	NA	NA	NA	NA	NA	NA	NA	NA	0.0912147	0.619024	NA	NA	NA	NA	NA	NA	NA	NA	NA	NA	NA	NA	NA	NA	NA	NA	NA	NA	NA	NA	NA	NA
SMU1	Q2TAY7;Q2TAY7-2	TRUE			Grebien et al.	NA	0.920548	0.204653	0.18489	NA	NA	NA	NA	NA	NA	NA	NA	NA	NA	NA	NA	NA	NA	NA	NA	0.19227	7.61764e-05	NA	NA	NA	NA	NA	NA	NA	NA	NA	NA	NA	NA	NA	NA	NA	NA	NA	NA	NA	0.716899	0.920384	0.344083
SNRNP70	P08621-2;P08621;P08621-3;M0QYR1;P08621-4;M0QX04	TRUE			Grebien et al.	0.109092	0.176415	0.25888	0.213723	NA	NA	NA	NA	NA	NA	0.546843	0.583183	0.789134	0.568105	NA	0.789056	NA	NA	NA	0.855005	0.0710697	0.25406	0.94174	NA	NA	NA	NA	0.402345	0.561921	0.624911	0.569333	0.74795	0.601641	0.523989	NA	0.95861	NA	NA	NA	NA	0.564875	0.286851	0.220843	0.0871297
TCERG1	O14776-2;O14776;G3V220	TRUE	TRUE	TRUE	Grebien et al.	3.4758e-10	1.22906e-06	1.40845e-05	7.68147e-05	NA	NA	NA	NA	NA	NA	NA	NA	NA	NA	NA	NA	NA	NA	NA	NA	0.000247184	0.000149495	NA	NA	NA	NA	NA	NA	NA	NA	NA	NA	NA	NA	NA	NA	NA	NA	NA	NA	NA	NA	0.648453	0.00277752
TOP1	P11387;E5RIC7;Q969P6-2;E5RJ33;E5RJ95;E5RFS0;Q969P6	TRUE			Grebien et al.	0.0817021	8.43827e-06	0.000688343	0.00281356	NA	NA	NA	NA	NA	NA	NA	NA	NA	NA	NA	NA	NA	0.987943	NA	NA	NA	NA	NA	NA	NA	NA	NA	NA	NA	NA	NA	NA	NA	NA	NA	NA	NA	NA	NA	NA	NA	NA	NA	NA
TOP2A	P11388;P11388-2;P11388-3;P11388-4;J3KTB7;H7BZ82	TRUE			Grebien et al.	3.16642e-07	2.22031e-05	6.19259e-05	0.00522121	NA	NA	NA	NA	NA	NA	NA	NA	NA	NA	NA	NA	NA	NA	NA	NA	0.0115812	0.0431983	NA	NA	NA	NA	NA	0.832199	0.963045	0.547799	0.68653	NA	0.98458	0.886505	NA	NA	NA	NA	NA	NA	NA	NA	0.868991	0.274459
USP39	B9A018;Q53GS9;Q53GS9-3;A0A087X1B2;Q53GS9-2;F8WC91;A0A087WW31;C9JIU2;C9J0X5	TRUE			Grebien et al.	0.00444219	0.0130206	0.00186823	0.0570407	NA	NA	NA	NA	NA	NA	0.657533	0.797837	NA	NA	0.7405	NA	NA	NA	NA	NA	3.11938e-05	2.10145e-05	NA	NA	NA	0.902704	0.935806	0.560825	0.534979	0.555878	0.893718	NA	0.52984	0.948071	NA	0.973903	0.697719	0.27035	0.98885	NA	0.292027	0.0198693	0.00263283	0.0016581
ZFR	Q96KR1;H0Y8W1	TRUE	TRUE		Grebien et al.	1.06372e-06	1.19323e-06	1.50841e-06	2.18271e-05	NA	NA	NA	NA	NA	NA	NA	NA	NA	NA	NA	NA	NA	NA	NA	NA	1.74139e-07	4.95562e-07	NA	NA	NA	NA	NA	NA	NA	NA	NA	NA	NA	NA	NA	NA	NA	NA	NA	NA	NA	4.11054e-05	1.43342e-05	4.4781e-07
CDK8	P49336-2;P49336;A0A0D9SFZ2;A0A0D9SEP3;F5H6D4	TRUE	TRUE		Giambruno et al.	0.00110392	0.000456302	0.00129149	0.0105223	NA	NA	NA	NA	NA	NA	NA	NA	NA	NA	NA	NA	NA	NA	0.830023	0.0181534	0.00096442	0.00152921	NA	NA	NA	NA	NA	NA	NA	NA	NA	NA	NA	NA	NA	NA	NA	NA	NA	NA	NA	NA	0.00227029	0.000575186
CDK9	P50750;P50750-2;X6RE90	TRUE	TRUE		Giambruno et al.	0.00274704	0.00294088	0.00326031	0.0129627	NA	NA	NA	NA	NA	NA	NA	NA	NA	NA	NA	NA	NA	NA	NA	0.0421018	0.000170112	0.000327657	NA	NA	NA	NA	NA	0.967975	0.534979	0.547799	0.514273	0.897998	0.496126	0.80268	NA	NA	NA	NA	NA	NA	NA	0.00237525	0.00158606	0.000241375
DDX41	Q9UJV9;J3KNN5;D6RGI7;D6RD33;H0YA06;H0Y8L8	TRUE			Giambruno et al.	0.304436	0.386463	NA	0.68548	NA	NA	NA	NA	NA	NA	NA	NA	NA	NA	NA	0.733163	NA	NA	NA	NA	0.297963	0.00310975	NA	NA	NA	NA	NA	0.967975	0.534979	0.63581	0.982029	NA	0.887386	0.523989	0.696766	0.4235	0.200316	0.980611	NA	NA	NA	0.977414	0.407079	0.167483
DDX5	J3KTA4;P17844;P17844-2;J3QRQ7;J3KRX8;J3QR02;X6RLV5;J3QSF1;J3KRZ1;J3QKN9	TRUE			Giambruno et al.	0.000863497	0.00107043	0.00157692	0.00765092	0.97615	0.999339	0.91019	0.665755	0.909368	0.970986	0.52875	0.583183	0.683246	0.531745	0.626116	0.534232	0.979409	0.987943	0.635301	0.185207	0.00132912	0.00163415	0.832831	0.504423	0.902683	0.89636	0.734341	0.853001	0.977718	0.872519	0.644896	0.905415	0.794423	0.523989	0.782806	0.318876	0.836959	0.927711	0.75312	0.986149	0.562657	0.00341689	0.00158606	0.000739739
ELAVL1	Q15717;Q15717-2;M0QZR9;M0R055;B1APY9;B1APY8;A0A0A0MRX1;A0A0R4J2E6;Q12926-2;Q12926;P26378-4;P26378-2;P26378-5;P26378;P26378-3	TRUE			Giambruno et al.	2.99647e-06	3.04925e-05	6.11583e-05	0.000345268	NA	NA	NA	NA	NA	NA	0.128638	0.234432	0.254625	0.0657673	0.146831	0.063192	0.919526	0.848523	0.0838634	0.00347168	2.2536e-05	8.77134e-06	0.688659	0.984597	NA	NA	0.558152	0.999173	0.742882	0.860727	0.519093	0.8636	0.814659	NA	NA	0.889811	0.957114	NA	0.31551	0.986149	0.850241	0.00151245	6.42102e-05	4.97172e-06
EP400	Q96L91-4;Q96L91-3;Q96L91-5;Q96L91-2;Q96L91;A0A0A0MR70;A0A0A0MR80;A0A0A0MR72	TRUE	TRUE	TRUE	Giambruno et al.	NA	0.72084	0.352154	NA	NA	NA	NA	NA	NA	NA	NA	NA	NA	NA	NA	NA	NA	NA	NA	NA	0.389252	0.262796	NA	NA	NA	NA	NA	NA	NA	NA	NA	NA	NA	NA	NA	NA	NA	NA	NA	NA	NA	NA	0.0262565	0.00787324
HNRNPA0	Q13151	TRUE			Giambruno et al.	1.50061e-05	1.04178e-05	8.14918e-06	9.62737e-05	0.759514	0.822062	NA	NA	0.722195	NA	0.364664	0.220392	0.294251	0.40087	0.423768	0.233339	0.910622	0.809705	0.0871663	0.010554	9.09221e-05	0.000246096	0.688659	NA	0.800862	NA	0.604092	NA	NA	NA	NA	NA	NA	NA	NA	0.408781	NA	0.893694	0.155652	0.706891	0.594677	0.00167532	0.000270872	0.000109664
HNRNPK	P61978-3;Q5T6W2;S4R457;S4R359	TRUE			Giambruno et al.	NA	NA	NA	NA	NA	NA	NA	NA	NA	NA	0.495	0.115477	0.254625	NA	NA	NA	NA	NA	NA	NA	NA	NA	NA	NA	NA	NA	0.995055	NA	NA	NA	NA	NA	NA	NA	NA	NA	NA	NA	NA	NA	NA	NA	NA	NA
HNRNPU	Q00839-2	TRUE			Giambruno et al.	0.0777131	0.103402	0.327396	NA	NA	NA	NA	NA	NA	NA	0.842109	0.613456	0.908542	0.903281	NA	0.692	0.910622	NA	0.896197	0.865855	3.2451e-09	0.0128187	NA	NA	NA	NA	0.937302	NA	NA	0.547799	0.544887	NA	NA	NA	NA	0.973479	NA	0.880203	0.992924	0.986149	0.975	2.52935e-10	0.00571966	0.00168657
HNRNPU	Q00839;Q5RI18	TRUE			Giambruno et al.	0.027537	0.0301732	0.0234371	0.0477529	0.759514	0.355257	0.135272	0.420041	0.696449	0.480185	0.548034	0.613721	0.683246	0.752565	0.767931	0.681728	0.964317	0.979475	0.366477	0.197502	0.0177862	0.0463376	0.993654	NA	0.761336	0.601652	0.863416	0.61604	0.977718	0.78102	0.700123	0.932333	0.656708	0.80526	0.566568	0.972794	0.583023	0.986593	0.992924	0.986149	0.520494	0.0664289	0.0494231	0.0248213
KHSRP	A0A087WTP3;Q92945;M0R0I5;M0QYH3;M0R3J3;M0QYG1;M0R0C6;M0QXW7	TRUE	TRUE		Giambruno et al.	0.00293796	0.0349405	0.110471	0.0533733	0.706371	NA	NA	NA	NA	NA	0.480744	0.698069	0.62119	0.0500921	0.0799932	0.0337354	0.617854	NA	NA	0.962159	0.858294	0.890912	NA	NA	NA	NA	NA	NA	NA	NA	NA	NA	NA	NA	NA	NA	NA	NA	1.4721e-10	0.0930606	0.0224157	0.385841	0.115433	0.0167204
MCM5	P33992;B1AHB1;B1AHA9;B1AHB2;F8WFD7	TRUE			Giambruno et al.	NA	NA	NA	NA	NA	NA	NA	NA	NA	NA	0.494716	0.524365	0.632728	0.412685	0.873924	0.575837	0.910622	NA	NA	NA	0.65523	NA	0.688659	NA	NA	NA	0.987012	0.381502	0.534979	0.547799	0.514273	0.746023	0.62585	0.551513	NA	NA	NA	NA	NA	NA	NA	NA	NA	NA
NONO	Q15233;Q15233-2;H7C367;C9IZL7;C9JYS8	TRUE	TRUE	TRUE	Giambruno et al.	8.2399e-10	2.07923e-09	4.17895e-09	4.64499e-08	0.438772	NA	0.552134	0.0274464	NA	NA	0.823582	NA	NA	NA	NA	NA	0.919526	0.962958	0.156135	0.000500735	1.33138e-07	4.06264e-06	NA	NA	NA	NA	NA	NA	NA	NA	NA	0.874492	0.85371	NA	0.986265	0.131979	NA	NA	NA	NA	0.0111988	6.00116e-07	4.63034e-07	3.8222e-08
PRKDC	P78527;P78527-2;F5GX40	TRUE			Giambruno et al.	0.619987	0.67039	0.717522	0.725728	NA	NA	NA	0.454699	0.743825	0.932318	0.490182	0.736868	0.873721	0.337333	0.475821	0.534865	0.964317	0.725472	0.414225	0.630968	0.941652	0.961903	0.785864	NA	0.941294	0.87072	0.938024	0.381502	0.534979	0.547799	0.514273	0.649822	0.50272	0.523989	0.65938	0.984436	NA	0.921102	NA	0.98745	0.936426	0.974832	NA	0.51557
PRPF19	Q9UMS4;F5GY56;H0YGF3;F5H2I0;H0YGZ5	TRUE			Giambruno et al.	0.600236	0.726681	0.755482	0.563183	NA	NA	NA	NA	NA	NA	0.522808	0.593976	0.632728	0.341275	0.464094	0.545996	0.964317	0.745665	NA	0.824996	0.0296262	0.109632	0.832831	0.989483	0.970882	0.87072	0.879179	0.393841	0.890516	0.709423	0.716839	0.929805	0.947243	0.763717	0.800501	0.973903	NA	0.958556	0.987709	NA	0.966167	0.503765	0.322038	0.0837807
PSPC1	Q8WXF1-2;Q8WXF1;X6RDA4	TRUE			Giambruno et al.	8.02413e-10	2.51841e-09	1.10306e-07	6.7242e-07	NA	NA	NA	NA	NA	NA	NA	NA	NA	NA	NA	NA	NA	NA	NA	0.0421018	9.32716e-10	0.000303846	NA	NA	NA	NA	NA	NA	NA	NA	NA	NA	NA	NA	NA	NA	NA	NA	NA	NA	0.526518	2.52935e-10	1.13054e-11	5.30067e-14
PTBP1	A0A0U1RRM4;P26599;P26599-2;P26599-3;A6NLN1;A0A0D9SF20;K7EKJ7;K7ELW5;K7EK45;A0A087WUW5;K7ES59;A0A087WU68;K7EKX4;X6R242;Q9UKA9-5;Q9UKA9-6;Q9UKA9;Q9UKA9-2;Q9UKA9-4;Q9UKA9-3	TRUE			Giambruno et al.	4.32355e-06	1.376e-05	3.20108e-05	0.000109872	0.690017	0.908041	0.646217	0.308472	0.948076	NA	0.481408	0.510458	0.534435	0.32641	0.444119	0.327547	0.964317	0.889394	0.985579	0.0132258	0.000269158	0.00206182	0.940208	0.650561	0.778324	NA	0.987012	0.940317	0.906906	0.829487	0.996081	0.676216	0.695461	0.745489	0.849488	0.643151	0.957114	0.860918	0.80582	0.986149	0.452464	0.020497	0.00274392	0.000241381
PUF60	A0A0J9YVP6;A0A0J9YXX5;Q9UHX1-2;Q9UHX1;A0A0J9YYL3;A0A0J9YXJ8;Q9UHX1-4;Q9UHX1-3;A0A0J9YVR6;E9PQ56;A0A0J9YWM1;H0YEM1;H0YCP8;E9PMU7;E9PN18;E9PL19	TRUE			Giambruno et al.	0.8805	0.0162875	0.776808	0.672677	NA	NA	NA	0.776614	NA	NA	0.573772	0.989682	0.789134	0.500243	0.766111	0.744297	0.928864	NA	0.313888	NA	NA	0.77014	0.94174	NA	NA	NA	NA	0.381502	0.607685	0.562419	0.528261	0.662628	0.626535	NA	0.78806	0.834776	NA	0.964524	NA	NA	0.914264	0.999001	0.926364	0.456758
RAD50	Q92878;Q92878-2;Q92878-3;E7ESD9;E7EN38;H7C0P8;C9JNH8;E9PM98;H7C0V2	TRUE			Giambruno et al.	NA	NA	NA	NA	NA	NA	NA	NA	NA	NA	NA	NA	NA	NA	NA	0.566766	NA	NA	NA	NA	0.847488	0.120835	NA	NA	NA	NA	NA	0.409969	0.534979	0.547799	NA	NA	NA	NA	NA	NA	NA	NA	NA	NA	NA	NA	NA	NA
RFC5	P40937;P40937-2;F5H304;C9JH72;F5H0U6;E9PEP3;F5H5S0	TRUE			Giambruno et al.	0.000539703	0.0963639	0.185551	0.245993	NA	NA	NA	NA	NA	NA	NA	NA	NA	NA	NA	NA	NA	NA	NA	NA	0.0021393	1.8477e-05	NA	NA	NA	NA	NA	0.936781	NA	0.829654	NA	NA	NA	NA	0.732205	NA	NA	0.990767	NA	NA	0.936426	0.423469	0.226598	0.00200262
RUVBL2	Q9Y230;Q9Y230-2;M0R0Y3;X6R2L4;M0QXI6;M0QXZ7;M0R0Z0	TRUE			Giambruno et al.	0.632515	0.833764	0.90854	0.870611	0.759514	0.263648	0.310126	0.205646	0.983975	0.612364	0.828351	0.93529	0.908542	0.801673	0.782634	0.674956	0.979409	0.725472	0.830023	0.865855	0.455111	0.0965112	0.864097	0.382009	0.791151	0.767087	0.604092	0.613008	0.78727	0.810675	0.894318	0.861722	0.739606	0.796953	0.960634	0.973903	0.995051	0.977251	0.992924	0.986149	0.962026	0.933531	0.628398	0.465664
SF1	Q15637-4;Q15637-6;Q15637-3;Q15637-2;Q15637;Q15637-7;H7C561	TRUE		TRUE	Giambruno et al.	3.82574e-08	1.60394e-06	1.50841e-06	5.11152e-05	NA	NA	NA	NA	NA	NA	NA	NA	NA	NA	NA	NA	NA	NA	NA	0.0139517	7.20831e-06	3.17252e-05	NA	NA	NA	NA	NA	NA	NA	NA	NA	NA	NA	NA	NA	0.879886	NA	NA	NA	NA	0.00210793	6.00116e-07	3.17927e-06	3.8222e-08
SFPQ	P23246-2;P23246;H0Y9K7	TRUE			Giambruno et al.	9.04588e-11	1.53637e-10	4.34996e-10	2.50556e-08	NA	NA	NA	0.727778	NA	NA	NA	NA	NA	NA	0.873924	NA	NA	NA	0.276677	0.00020558	2.10529e-08	3.36767e-07	NA	NA	NA	NA	NA	NA	NA	NA	NA	NA	0.506518	NA	NA	0.0756432	NA	NA	NA	NA	0.0111988	1.83418e-08	1.11722e-08	3.77688e-09
SMARCA4	Q9HBD4;A0A0A0MT49;P51532-5;P51532-2;P51532-3;P51532-4;P51532;A0A0U1RQE1;K7EP28;A0A0U1RRF5	TRUE	TRUE		Giambruno et al.	NA	NA	NA	NA	NA	NA	NA	NA	NA	NA	0.477725	NA	0.979416	NA	NA	NA	NA	NA	NA	NA	8.13215e-05	NA	NA	NA	NA	NA	NA	0.412186	NA	NA	NA	NA	0.52984	NA	NA	NA	NA	NA	NA	NA	NA	0.916296	0.64298	NA
SMARCC2	Q8TAQ2;F8VXC8;Q8TAQ2-2;Q8TAQ2-3;F8VZW6	TRUE	TRUE	TRUE	Giambruno et al.	NA	0.0148425	NA	NA	NA	NA	NA	NA	NA	NA	0.960773	0.90848	0.828628	0.774548	0.972126	0.937655	NA	NA	NA	NA	0.013206	0.026932	NA	NA	NA	NA	NA	0.47727	NA	0.550157	0.70675	NA	0.963624	0.523989	NA	0.973903	NA	NA	NA	NA	0.832483	0.526855	0.864589	0.154575
SMC3	Q9UQE7	TRUE			Giambruno et al.	3.23347e-07	1.48869e-06	5.30596e-06	2.33276e-05	NA	NA	NA	NA	NA	NA	0.954821	0.528258	NA	0.467018	NA	NA	NA	NA	NA	0.502984	2.59296e-06	1.04958e-07	0.869958	NA	NA	NA	NA	0.381502	NA	0.962301	0.514273	0.770298	NA	NA	0.79436	NA	NA	NA	NA	NA	NA	0.0615633	0.00310806	1.17941e-05
SNRPA1	P09661;H0YMA0;H0YLR3;H0YKK0	TRUE			Giambruno et al.	8.62952e-07	3.47653e-07	5.30596e-06	2.50868e-05	0.97615	NA	0.855516	NA	0.948076	NA	0.975449	0.47519	0.784057	0.877139	0.816011	0.534865	0.910622	0.955423	NA	0.0027363	0.000209567	0.000221954	0.818001	NA	0.970882	NA	0.978015	0.930639	0.906906	0.547799	0.514273	0.988621	0.576767	0.582688	0.88419	0.973479	NA	0.990767	0.909084	NA	0.962026	0.00567873	0.00155745	1.05495e-05
SNRPD3	P62318-2;P62318;H3BT13	TRUE			Giambruno et al.	0.000779091	0.00137232	0.00635089	0.00161771	NA	NA	NA	NA	NA	NA	0.760166	0.688986	0.840863	0.874562	0.361039	0.599055	NA	0.384431	0.321468	0.955401	0.00343978	0.015866	0.897941	0.797076	0.761336	0.915516	0.995055	0.565627	0.977718	0.872519	0.867108	0.770298	0.637371	0.80526	0.752071	0.334355	NA	0.948415	NA	0.986149	0.452464	0.00224903	0.00130284	0.00175134
SNRPE	P62304;A6NHK2	TRUE			Giambruno et al.	0.00347916	0.00156908	0.00220566	0.00567201	NA	NA	NA	0.636216	NA	NA	0.546843	0.829246	0.75592	0.733973	0.900839	0.573762	NA	0.774027	0.473497	0.0650373	0.00972992	0.0485786	NA	NA	NA	NA	NA	0.664071	0.867694	0.826805	0.887149	0.83627	0.848577	0.745248	0.414909	0.589877	0.995051	0.856015	NA	0.986149	0.452464	0.0158576	0.017683	0.0134374
SRSF7	A0A0B4J1Z1;C9JAB2;Q16629-3;Q16629-2;Q16629-4;Q16629	TRUE			Giambruno et al.	NA	NA	NA	NA	NA	NA	NA	NA	NA	NA	NA	NA	NA	0.493272	NA	NA	NA	NA	NA	NA	NA	NA	NA	NA	NA	NA	NA	NA	0.534979	NA	NA	NA	0.483394	NA	NA	NA	NA	NA	NA	NA	0.966167	NA	0.336831	NA
TBL1XR1	Q9BZK7;A0A0D9SF63;A0A1B0GVH3;O60907-2;O60907;A0A0D9SFI2;A0A0D9SF25;A0A1B0GUU2;F8W9D8;C9IYU9	TRUE	TRUE	TRUE	Giambruno et al.	0.00624576	0.604321	0.0297606	NA	NA	NA	NA	NA	NA	NA	0.949363	0.593976	0.604917	0.331115	NA	0.575837	0.969529	NA	NA	NA	0.047594	0.0304921	NA	NA	NA	NA	NA	0.381502	0.534979	0.547799	0.514273	0.930775	0.483394	0.551513	NA	0.95647	NA	NA	NA	NA	0.526518	0.888329	0.18051	0.0666917
TCEB2	Q15370;Q15370-2;B8ZZU8;A0A0B4J296;I3L0M9	TRUE			Giambruno et al.	0.0232626	NA	NA	NA	NA	NA	NA	NA	NA	NA	0.902048	0.778126	0.976761	0.331115	0.475847	0.590921	NA	NA	NA	NA	0.521342	0.279493	NA	NA	NA	NA	NA	0.381502	0.534979	0.547799	0.514273	NA	0.598043	0.523989	NA	NA	NA	NA	NA	NA	NA	0.962669	0.383511	0.375886
THOC2	Q8NI27;A0A0C4DG98;Q8NI27-2;H0Y7U4;H7C477;B7ZBA0;H0Y594;H0Y815;F2Z2V2;B7ZB98	TRUE			Giambruno et al.	0.058316	0.0120349	0.496982	0.0533733	NA	NA	NA	NA	NA	NA	0.912349	NA	0.604917	NA	0.873924	0.669205	NA	NA	NA	NA	0.256714	0.0311873	NA	NA	NA	NA	NA	0.762576	0.534979	NA	NA	0.667971	NA	NA	NA	NA	NA	NA	NA	NA	0.962026	0.314474	0.221864	0.0347194
UBR5	E7EMW7;O95071-2;O95071;E7ET84;E5RFK7;H0YBB4;H0YAV7	TRUE			Giambruno et al.	NA	NA	NA	NA	NA	NA	NA	NA	NA	NA	NA	0.980208	NA	0.900105	NA	NA	NA	NA	NA	NA	NA	0.0154772	NA	NA	NA	NA	NA	0.997113	NA	0.980377	0.879652	NA	0.755016	NA	NA	NA	NA	NA	NA	NA	NA	NA	NA	NA
YY1	P25490;H0YJV7;O15391;H0YJU4	TRUE	TRUE		Giambruno et al.	0.832935	0.892307	0.772998	0.559421	NA	NA	NA	NA	NA	NA	0.477725	0.386411	0.842284	0.930941	0.855975	0.744297	NA	NA	NA	0.855273	NA	0.999759	0.918066	NA	NA	NA	NA	0.682728	NA	0.812909	NA	NA	NA	NA	NA	NA	NA	NA	NA	NA	0.966167	0.999001	0.920384	NA
CEBPB	P17676-3;P17676-2;P17676	TRUE	TRUE	TRUE	biogrid	NA	NA	NA	NA	NA	NA	NA	NA	NA	NA	NA	NA	NA	NA	NA	NA	NA	NA	NA	NA	NA	NA	NA	NA	NA	NA	NA	NA	NA	NA	NA	NA	NA	NA	NA	NA	NA	NA	NA	NA	NA	NA	NA	NA
EDF1	O60869;O60869-2;O60869-3	TRUE			biogrid	0.000108204	5.06572e-05	0.000117038	0.000345268	0.701529	0.999339	0.763952	NA	NA	NA	NA	NA	NA	NA	NA	NA	NA	0.889394	0.0430098	0.00584137	0.00266603	0.0181685	NA	NA	NA	NA	NA	NA	NA	NA	NA	NA	NA	NA	NA	NA	NA	NA	NA	NA	0.962026	0.0113787	0.00462786	0.00162048
SEP02	Q15019;Q15019-2;B5MCX3;Q15019-3;H7C2Y0;C9J2Q4;C9JB25;C9JZI2;C9IZU3;C9J938;H7C310;C9JT15;C9JSE7;A0A1B0GXJ2;C9JFT1;F8WB65					8.97425e-11	3.2367e-08	3.34431e-06	1.67398e-05	NA	NA	0.437852	NA	NA	NA	NA	NA	NA	NA	NA	NA	NA	NA	NA	NA	NA	3.12098e-07	NA	NA	NA	NA	NA	0.530402	NA	NA	NA	NA	NA	NA	NA	NA	NA	NA	NA	NA	NA	0.5277	0.0320474	0.0050312
SEP06	B1AMS2;Q14141-2;Q14141-4;Q14141;Q14141-3					2.94842e-13	2.30005e-11	2.18279e-08	1.00239e-06	NA	NA	NA	NA	NA	NA	NA	NA	NA	NA	NA	NA	NA	NA	NA	NA	NA	3.70019e-09	NA	NA	NA	NA	NA	NA	NA	NA	NA	NA	NA	NA	NA	NA	NA	NA	NA	NA	NA	NA	0.253496	0.0157311
SEP07	E7ES33;E7EPK1;Q16181-2;Q16181;G3V1Q4;Q5JXL7;A0A0U1RRM2;A0A0U1RRE1;A0A0U1RRH9;A0A0U1RQK0;A0A0U1RRD1;Q6ZU15					1.55711e-10	1.72447e-09	5.59672e-08	2.35577e-07	NA	NA	NA	0.200612	NA	NA	NA	NA	NA	0.671462	NA	NA	NA	NA	NA	0.139076	0.0158646	1.21591e-09	NA	NA	NA	NA	NA	0.5973	NA	NA	NA	NA	NA	NA	NA	NA	NA	NA	NA	NA	0.855949	0.231548	0.00195406	0.000268768
SEP08	Q9UHD8-2;Q9UHD8-7;Q9UHD8-5;Q9UHD8;Q9UHD8-3;Q9UHD8-4;Q9UHD8-9;Q9UHD8-8;K7EL40;K7EK18;K7EPY1;K7ER52;K7EIE4;K7EQD7;K7EJV0;K7ELJ9;K7EIR4;K7EKN4;K7EN52;K7ENQ5;K7EJ51;K7EJZ2;K7ER34;K7ER14;K7ERG1					8.97425e-11	1.48134e-07	3.89282e-05	5.19027e-05	NA	NA	NA	NA	NA	NA	NA	NA	NA	NA	NA	NA	NA	NA	NA	0.654176	0.91106	3.30533e-07	NA	NA	NA	NA	NA	NA	NA	NA	NA	NA	NA	NA	NA	NA	NA	NA	NA	NA	NA	0.97423	0.0494231	0.0341995
AARS	P49588;P49588-2;H3BPK7					NA	NA	NA	NA	NA	NA	NA	NA	NA	NA	0.544627	NA	0.877647	0.613898	0.728731	NA	NA	NA	NA	NA	NA	NA	0.793813	NA	NA	NA	NA	0.794325	NA	NA	NA	NA	NA	NA	NA	NA	NA	NA	NA	NA	NA	NA	NA	NA
ABCE1	P61221;D6R9I9;D6RGF4;H0Y990					3.42083e-20	2.28677e-18	1.08264e-18	2.76975e-17	NA	NA	NA	0.343235	NA	NA	NA	NA	NA	NA	NA	NA	NA	NA	0.728777	0.000379383	0.0127285	9.0643e-07	NA	NA	NA	NA	NA	NA	NA	NA	NA	NA	NA	NA	NA	NA	NA	NA	NA	NA	NA	0.031716	0.00355077	1.10645e-05
ABCF1	Q8NE71;Q8NE71-2;Q5STZ8;H0YGW7;A0A0G2JIC2;F5GYK6					NA	NA	NA	NA	NA	NA	NA	NA	NA	NA	NA	0.328957	NA	0.501372	NA	NA	NA	NA	NA	0.611478	NA	NA	NA	NA	NA	NA	NA	0.571625	NA	NA	NA	NA	NA	NA	NA	NA	NA	NA	NA	NA	NA	NA	NA	NA
ACLY	P53396-2;P53396;P53396-3;K7ESG8;K7EIE7					0.557203	NA	NA	NA	NA	NA	NA	NA	NA	NA	0.583587	NA	NA	0.123981	NA	NA	NA	NA	NA	NA	0.0257445	NA	NA	NA	NA	NA	NA	NA	NA	NA	NA	NA	NA	NA	NA	NA	NA	NA	NA	NA	NA	0.970932	NA	NA
ACSL1	B7Z3Z9;E7EPM6;P33121-3;P33121;P33121-2;H0Y9U7;D6RER0;H0Y9Z9;E7ERD7;Q9UKU0-7;Q9ULC5-4;Q9UKU0-2;Q9ULC5;Q9UKU0-5;Q9UKU0-3;Q9UKU0;Q9UKU0-6;Q9UKU0-8;Q9UKU0-1;Q9ULC5-3					0.921449	NA	NA	0.828908	NA	NA	NA	NA	0.310824	0.613219	NA	NA	NA	NA	NA	NA	0.910622	NA	NA	NA	NA	0.176979	NA	0.668849	NA	NA	NA	0.381502	0.573147	0.982205	0.787874	0.763479	0.778826	0.927249	0.0600625	0.138864	0.488134	0.803875	0.744059	0.986149	0.520494	0.878147	0.794351	0.490545
ACTG1	P63261;I3L3I0;I3L1U9;K7EM38;I3L3R2;J3KT65					0.0138193	0.0354834	0.0153342	0.0330114	0.440868	0.355257	0.187911	0.42653	0.91646	0.87003	0.477725	0.524365	0.516513	0.418724	0.561269	0.513611	0.964372	0.894041	0.499583	0.359705	0.0678598	0.0833713	0.688659	0.749523	0.826615	0.87072	0.690478	0.392621	0.906906	0.739211	0.720373	0.810547	0.513845	0.808162	0.301381	0.370742	0.578318	0.803875	0.909084	0.986149	0.936426	0.235301	0.27352	0.221006
ACTN1	P12814-2;P12814;P12814-3;P12814-4;G3V2N5;H7C5W8;G3V5M4;H0YJ11;H0YJW3;G3V380					NA	NA	NA	NA	NA	NA	NA	NA	0.66783	NA	0.477725	0.361392	0.529808	0.243517	0.146831	0.158347	0.988507	NA	NA	NA	NA	NA	0.631395	0.0274216	0.602394	0.599082	0.52297	0.392621	0.534979	0.547799	0.514273	0.605915	0.483394	0.523989	NA	NA	NA	NA	0.62687	NA	NA	NA	NA	NA
ACTN4	O43707;O43707-2;F5GXS2;O43707-3;H7C144;K7EP19					NA	NA	NA	NA	NA	NA	NA	NA	0.787472	NA	0.477725	0.323913	0.37853	0.288296	0.218875	0.202509	0.964317	NA	NA	NA	NA	NA	0.674061	0.103187	0.706411	0.747616	0.604092	0.398376	0.534979	0.547799	0.514273	0.605915	0.510079	0.523989	NA	NA	NA	NA	0.836819	NA	NA	NA	NA	NA
ACTR1A	P61163;R4GMT0;A0A1B0GVS3					NA	NA	NA	NA	NA	NA	NA	NA	NA	NA	NA	NA	NA	0.188079	NA	NA	NA	NA	NA	NA	NA	NA	0.606945	0.919911	NA	NA	0.937302	0.691925	NA	0.547799	NA	NA	NA	NA	NA	NA	NA	NA	NA	NA	0.959183	NA	0.321254	NA
ACTR2	P61160;P61160-2;F5H6T1;A0A1B0GWD0;A0A1B0GWH0					NA	0.403868	0.350196	0.50373	NA	NA	NA	0.48008	0.81947	NA	0.782176	0.973781	0.944975	0.262909	0.680142	0.433947	NA	NA	NA	0.897583	0.263187	0.545773	NA	NA	NA	NA	NA	0.831639	0.877005	NA	NA	0.605915	NA	NA	NA	NA	NA	NA	0.61341	NA	0.936426	0.588705	NA	NA
ADAR	H0YCK3;P55265-5;P55265-3;P55265-2;P55265;P55265-4					0.00974338	0.00764744	0.00223767	0.00727801	NA	NA	NA	0.0274464	NA	NA	NA	NA	NA	NA	0.680142	0.599055	0.910622	NA	NA	0.865172	0.00395921	0.014667	NA	NA	NA	NA	NA	NA	NA	NA	NA	NA	NA	NA	0.428149	0.0251887	NA	NA	NA	0.556772	0.832483	NA	0.0129682	0.0122405
AHCY	P23526;P23526-2					NA	NA	NA	NA	NA	NA	NA	NA	NA	NA	0.128638	NA	NA	0.02305	NA	NA	NA	NA	NA	NA	NA	NA	NA	NA	NA	NA	NA	0.832199	NA	NA	NA	NA	NA	NA	NA	NA	NA	NA	NA	NA	NA	NA	NA	NA
AHSA1	O95433;O95433-2;H0YJG7;G3V438;H0YJU2;G3V3W9;H0YJ63					0.143841	NA	NA	0.293929	NA	NA	NA	NA	NA	NA	0.495	0.309112	0.82507	0.379887	0.855975	0.674956	0.964317	NA	NA	0.524492	NA	0.923223	NA	0.955255	NA	NA	NA	0.381502	0.744681	0.7154	0.656585	NA	0.843996	0.551513	NA	NA	NA	NA	NA	NA	NA	NA	0.265127	0.333231
AIMP2	Q13155;A8MU58;F8W950					NA	NA	NA	NA	NA	NA	NA	NA	NA	NA	NA	NA	NA	NA	NA	NA	NA	NA	NA	NA	NA	NA	NA	NA	NA	NA	NA	NA	NA	NA	NA	NA	NA	NA	NA	NA	NA	NA	NA	NA	NA	NA	NA	NA
AIP	O00170;E9PMH2;V9GYQ3					0.0334053	0.343754	0.326777	0.568283	0.965742	NA	NA	NA	0.960151	NA	0.364664	0.782464	0.979416	0.232958	NA	NA	NA	NA	NA	NA	NA	NA	0.912859	NA	NA	NA	NA	0.857292	NA	NA	NA	NA	NA	NA	NA	NA	NA	NA	NA	0.986149	0.962026	0.000546007	1.8932e-05	1.71248e-07
AK6	Q9Y3D8;A0A087WY94;A0A087WVD7;D6RDH4;Q9Y3D8-2					NA	NA	NA	NA	NA	NA	NA	NA	NA	NA	0.925213	0.638431	0.942328	0.168041	0.0799932	0.0653595	NA	NA	NA	NA	NA	NA	0.606945	0.000814615	0.706411	0.516664	0.134851	NA	NA	NA	NA	NA	NA	NA	NA	NA	NA	NA	NA	NA	NA	NA	NA	NA
ALDOA	J3KPS3;P04075;H3BQN4;P04075-2;H3BUH7;H3BPS8;H3BU78;H3BMQ8;H3BR04;H3BR68					0.929116	NA	0.715975	NA	0.831608	NA	0.310126	0.958524	NA	NA	NA	NA	NA	NA	NA	NA	0.617854	0.555971	0.251808	0.272593	NA	NA	NA	NA	NA	NA	NA	0.916132	0.534979	NA	0.632967	0.905415	0.756775	NA	0.339639	0.688916	0.935306	0.990767	0.983572	NA	0.493482	0.0783717	0.24322	0.759367
ALKBH5	Q6P6C2;Q6P6C2-1;Q6P6C2-3;K7ER58					7.94817e-10	5.9519e-10	8.12753e-09	3.5949e-07	NA	NA	NA	NA	NA	NA	NA	NA	NA	NA	NA	NA	NA	NA	0.942777	0.000379383	1.36796e-07	2.63262e-07	NA	NA	NA	NA	NA	NA	NA	NA	NA	NA	NA	NA	NA	NA	NA	NA	NA	NA	NA	1.5962e-06	1.29321e-06	1.03209e-06
ALYREF	E9PB61					0.0376997	0.05557	0.0274617	0.0555288	0.440868	0.508711	0.998423	0.810371	0.482225	NA	0.903712	0.773286	0.861807	0.697911	0.767931	0.973097	0.910622	0.809705	0.0488539	0.0807532	0.030141	0.0262807	0.793813	0.881841	0.706411	0.87072	0.938024	0.392621	0.78727	0.961802	0.867108	0.988621	0.988135	0.868109	0.912509	0.32449	0.836959	0.905043	0.946206	0.986149	0.592757	0.0631986	0.0573741	0.0803556
ANAPC7	Q9UJX3;Q9UJX3-2;H0YIW2					0.484708	NA	NA	NA	NA	NA	NA	NA	NA	NA	0.978606	0.638431	NA	0.995445	0.944072	0.915903	NA	NA	NA	NA	0.0204554	0.47574	NA	NA	NA	NA	0.879179	0.436049	0.534979	0.547799	0.834001	NA	0.877728	0.773926	NA	NA	NA	0.901024	NA	NA	NA	NA	NA	0.095619
ANLN	Q9NQW6;Q9NQW6-2;H7C1K5;H7C3S1;H7C167;H7C1C2;H7C0Y6;C9JJT6	TRUE	TRUE	TRUE		0.00195117	0.0183918	NA	0.161678	NA	NA	NA	NA	NA	NA	NA	NA	NA	NA	NA	NA	NA	NA	NA	NA	3.77666e-07	1.17756e-10	NA	NA	NA	NA	NA	NA	NA	NA	NA	NA	NA	NA	NA	NA	NA	NA	NA	NA	NA	0.101685	0.00575186	0.000268768
ANXA5	P08758;D6RBL5;E9PHT9;D6RBE9;D6RCN3					NA	NA	NA	NA	NA	NA	NA	NA	NA	NA	NA	NA	NA	NA	NA	NA	NA	NA	NA	NA	NA	NA	NA	NA	NA	NA	NA	0.739094	NA	NA	NA	NA	NA	NA	NA	NA	NA	NA	NA	NA	NA	NA	NA	NA
ANXA6	P08133;P08133-2;E5RJF5;E5RK63;E5RFF0;E5RI05;E5RJR0;E5RIU8					NA	NA	NA	NA	NA	NA	NA	NA	NA	NA	0.481408	0.583183	0.972028	0.479613	0.847456	0.646064	0.969529	0.84639	NA	NA	NA	NA	0.740747	NA	NA	NA	NA	0.381502	0.995787	0.994238	0.982029	NA	NA	0.858126	NA	NA	NA	0.980611	NA	NA	NA	NA	NA	NA
AP1B1	Q10567-3;Q10567-2;Q10567;Q10567-4;C9J1E7;H7C034					0.650108	NA	NA	NA	NA	NA	NA	NA	NA	NA	NA	NA	NA	0.248108	0.212575	0.573133	NA	NA	NA	NA	0.725139	0.542615	NA	NA	NA	NA	NA	0.381502	0.963045	0.812909	0.823397	0.649864	0.57551	NA	NA	NA	NA	NA	NA	NA	NA	NA	NA	NA
AP2B1	P63010;P63010-2;A0A087X253;P63010-3;A0A087WU93;A0A087WZQ6;A0A087WYD1;K7ERB2;K7EN71;K7EJX1;A0A087WXS3;K7EKZ5;K7EJ01					0.556449	0.120439	0.498691	0.490407	NA	NA	NA	NA	NA	NA	NA	NA	NA	0.395056	NA	NA	NA	NA	NA	NA	0.00635045	0.00176321	NA	NA	NA	NA	0.670237	0.915573	0.906906	0.585268	0.874876	0.605915	NA	NA	NA	NA	NA	0.977251	NA	NA	NA	NA	NA	0.541825
AP2M1	A0A087WY71;E9PFW3;Q96CW1-2;Q96CW1;C9JJ47;H7C4C3;C9JTK4;C9JGT8;C9JJD3;C9JPV8					0.0292369	0.10195	0.502112	NA	NA	NA	NA	NA	NA	NA	NA	NA	NA	NA	NA	NA	NA	NA	NA	0.775601	0.0145398	0.0235935	NA	NA	NA	NA	NA	NA	NA	NA	NA	NA	NA	NA	NA	NA	NA	NA	NA	NA	NA	NA	NA	0.978735
APEH	C9JIF9;P13798;C9JLK2;H7C1U0;H7C393					NA	NA	NA	NA	NA	NA	NA	NA	0.603785	0.646684	0.419228	0.309112	0.254625	0.245377	0.0682189	0.0139031	NA	NA	NA	NA	NA	NA	0.674061	0.658819	0.857596	0.871225	NA	0.381502	0.906906	0.547799	0.514273	0.802731	0.988586	0.523989	NA	NA	NA	0.722482	0.987709	NA	NA	NA	NA	NA
APEX1	P27695;G3V5Q1;G3V3M6;A0A0C4DGK8;G3V3C7;G3V5D9;G3V5M0;G3V359;H7C4A8;G3V3Y6					4.32355e-06	5.97369e-05	5.87651e-05	0.000194644	NA	NA	0.505901	NA	NA	NA	NA	NA	NA	NA	NA	NA	NA	NA	NA	0.0165344	0.0498655	0.542615	NA	NA	NA	NA	NA	NA	NA	NA	NA	NA	NA	NA	NA	NA	NA	NA	NA	NA	NA	0.0487191	0.114718	0.00758894
ARHGAP15	Q53QZ3;B8ZZK0					4.37012e-06	4.35417e-06	1.67419e-05	8.14248e-05	NA	NA	NA	NA	NA	NA	NA	NA	NA	NA	NA	NA	NA	NA	NA	0.00107169	2.09071e-05	2.01982e-05	NA	NA	NA	NA	NA	NA	NA	NA	NA	NA	NA	NA	NA	NA	NA	NA	NA	NA	NA	0.00033253	0.000272704	1.83947e-05
ARHGDIA	P52565;J3KRE2;J3KTF8;J3QQX2;P52565-2;J3KRY1;J3KS60					NA	NA	NA	NA	NA	NA	NA	NA	NA	NA	NA	NA	NA	NA	NA	NA	NA	NA	NA	NA	NA	NA	NA	NA	NA	NA	NA	NA	NA	NA	NA	NA	NA	NA	NA	NA	NA	NA	NA	NA	NA	NA	NA	NA
ARHGDIB	P52566;H0YGX7;F5H3P3;F5H6Q0;F5H2R5					NA	NA	NA	NA	NA	NA	NA	NA	NA	NA	NA	NA	NA	NA	NA	NA	NA	NA	NA	0.717926	NA	NA	NA	NA	NA	NA	NA	0.805689	NA	0.547799	NA	NA	NA	NA	NA	0.850462	NA	NA	NA	NA	NA	0.711645	0.322038	NA
ARHGEF2	Q92974-2;Q92974;V9GYM8;Q92974-3;V9GYG5;V9GZ14;V9GYF5;V9GZ58;V9GYF0;Q5VY93;D6RGZ3;Q8N1W1-5;Q8N1W1-4;Q8N1W1-3;Q8N1W1;Q8N1W1-6					0.032284	0.0467688	0.0535262	0.182215	NA	NA	NA	NA	NA	NA	NA	0.640131	0.63399	0.866133	NA	NA	NA	NA	0.0351817	0.0531729	0.00572866	0.000441371	NA	NA	NA	NA	NA	NA	0.775642	0.946415	0.949142	NA	0.974287	0.919127	0.857226	0.244702	0.40122	0.810232	0.992924	0.986149	0.541044	0.0123714	0.016547	0.00936481
ARL6IP4	F5GYV5;F8WCT1;Q66PJ3-2;Q66PJ3;H7BZV4;A0A0C4DG62;Q66PJ3-7;Q66PJ3-4;Q66PJ3-3;A0A0C4DH18;Q66PJ3-5;F8WEP2;F5H7X4;A0A0A0MTG7;Q66PJ3-6					0.0396329	0.103402	0.0191538	0.0411665	NA	NA	NA	NA	0.983975	NA	NA	NA	NA	NA	NA	NA	NA	NA	NA	0.144534	NA	NA	NA	NA	NA	NA	NA	0.832199	NA	0.988807	NA	NA	NA	NA	0.759199	0.650641	0.578318	0.933198	NA	0.986149	0.716108	0.234861	0.193915	0.0367847
ARPC1B	O15143;C9JTT6;C9JBJ7;C9K057;C9J4Z7;F8VXW2;C9JEY1;C9JQM8;C9JFG9;C9J6C8;C9JM51;F8WEB3					NA	NA	NA	NA	NA	NA	NA	NA	NA	NA	NA	NA	NA	NA	NA	NA	NA	NA	NA	NA	NA	NA	NA	NA	NA	NA	NA	NA	NA	NA	NA	NA	NA	NA	NA	NA	NA	NA	NA	NA	NA	NA	NA	NA
ARPC3	O15145;C9JZD1;F8VR50					0.000230228	8.67368e-05	8.57647e-05	0.00046503	0.70644	NA	0.310126	0.318294	NA	NA	NA	NA	NA	NA	NA	NA	NA	NA	0.499583	0.00460954	0.0287643	0.0582165	NA	NA	NA	NA	0.995055	0.39758	NA	NA	NA	NA	0.506518	NA	NA	0.973479	NA	0.990767	NA	NA	0.970104	0.00311685	0.00286495	0.00162254
ASNS	P08243-3;P08243-2;P08243;F8WEJ5;C9J057;C9JT45;C9JM09					NA	NA	NA	NA	NA	NA	NA	NA	NA	NA	NA	NA	NA	0.874562	NA	NA	NA	NA	NA	NA	NA	NA	NA	NA	NA	NA	NA	NA	NA	NA	NA	NA	NA	NA	NA	NA	NA	NA	NA	NA	NA	NA	NA	NA
ATIC	P31939;P31939-2;H7C1S2;F8WEF0;C9JLK0					NA	NA	NA	NA	NA	NA	NA	NA	NA	NA	NA	NA	NA	NA	NA	NA	NA	NA	NA	NA	NA	NA	NA	NA	NA	NA	NA	NA	NA	NA	NA	NA	NA	NA	NA	NA	NA	NA	NA	NA	NA	NA	NA	NA
ATP1A1	P05023-4;P05023;P05023-3;P05023-2;H0Y7C1;Q13733;Q5TC02;Q5TC01;Q5TC05					NA	NA	NA	NA	NA	NA	NA	NA	NA	NA	NA	NA	NA	NA	NA	NA	NA	NA	NA	NA	NA	NA	NA	NA	NA	NA	NA	0.520277	NA	0.788852	0.613178	0.676216	0.645044	0.523989	NA	NA	NA	0.0377479	NA	NA	NA	NA	NA	NA
ATP2A2	P16615;P16615-5;P16615-2;P16615-3;P16615-4;H7C5W9;O14983-2;O14983;O14983-3;Q93084-4;Q93084-2;Q93084-3;Q93084-7;Q93084;Q93084-6;Q93084-5;J3QSY6;H3BVB2					NA	0.325792	NA	NA	NA	NA	NA	NA	NA	NA	NA	NA	NA	NA	NA	NA	NA	NA	NA	NA	NA	0.84809	NA	NA	NA	NA	NA	0.381502	0.53545	0.550211	0.867108	NA	0.483394	NA	0.063479	0.11405	NA	0.722482	0.804645	0.986149	NA	NA	NA	NA
ATXN2	H0YH87;V9GY86;Q99700-2;Q99700-4;Q99700;F8WB06;F8VQP2;Q99700-5;F8W0B5;F8VRK6;F8VVY6;F8WB05;S4R3J6					0.15417	0.314302	0.442013	0.421239	NA	NA	NA	NA	NA	NA	NA	NA	NA	NA	NA	NA	NA	NA	NA	NA	0.0167884	NA	NA	NA	NA	NA	NA	NA	NA	NA	NA	NA	NA	NA	NA	NA	NA	NA	NA	NA	NA	0.493895	NA	0.374838
ATXN2L	H3BUF6;Q8WWM7-6;Q8WWM7-8;Q8WWM7-5;Q8WWM7-4;Q8WWM7-9;Q8WWM7-2;Q8WWM7;Q8WWM7-3;H3BSK9;Q8WWM7-7;H3BUE3;H3BSQ5					NA	0.00322631	NA	0.545636	NA	NA	NA	NA	NA	NA	NA	NA	NA	NA	NA	NA	NA	NA	NA	NA	1.49055e-07	NA	NA	NA	NA	NA	NA	NA	NA	NA	NA	NA	NA	NA	NA	NA	NA	NA	NA	NA	NA	6.71781e-06	2.977e-05	3.8222e-08
AURKA	Q5QPD4;A3KFJ0;O14965;A3KFJ1;Q5QPD2;Q5QPD1;A3KFJ2;J3KRJ2;J3QR41;J3KTD6;J3QLN8;J3KT86;Q96GD4-3;Q96GD4-4;Q96GD4;Q96GD4-5					0.0103215	0.0175794	0.00226441	0.00701007	NA	NA	NA	NA	NA	NA	NA	NA	NA	NA	NA	NA	NA	NA	0.000921763	0.00252327	0.013493	0.0143421	NA	NA	NA	NA	NA	NA	NA	NA	NA	NA	NA	NA	NA	0.00955019	NA	NA	NA	NA	0.962026	0.00543688	0.00741808	0.0104866
BAG1	J3QTA2;Q99933-4;Q99933-3;Q99933;Q99933-2;A0A0U1RR89;A0A0U1RQD7;F1LLU6					NA	NA	NA	NA	NA	NA	NA	NA	NA	NA	0.93154	NA	NA	NA	NA	NA	NA	NA	NA	NA	NA	NA	NA	NA	NA	NA	NA	0.381502	NA	NA	NA	NA	NA	NA	NA	NA	NA	NA	NA	NA	NA	NA	NA	NA
BANF1	O75531;E9PJJ8					0.823786	0.815029	0.785009	NA	NA	NA	NA	NA	NA	NA	NA	NA	NA	NA	NA	0.523268	NA	NA	NA	NA	0.263648	0.117515	NA	0.993541	NA	NA	0.937302	0.984531	0.534979	0.650736	NA	0.725634	0.935416	0.860977	NA	NA	NA	0.803875	0.909084	NA	0.855949	0.307806	0.975504	0.596372
BAT3	A0A024RCR6;A0A0G2JK23;P46379-2;P46379;P46379-3;F6TC96;F6UR09;F6U1F2;F6XTU0;A0A0G2JJR8;A0A1B0GX79;F6WML8;F6VEM6;F6X9W3;F6U341;F6S6P2;X6REW1;A0A0G2JJM1					NA	NA	NA	NA	NA	NA	NA	NA	NA	NA	NA	NA	NA	NA	NA	NA	0.979409	NA	NA	NA	NA	0.0584534	NA	NA	NA	NA	NA	NA	0.635285	0.547799	0.770582	0.605915	0.483394	NA	0.0518204	0.0550161	0.0959535	0.754318	0.702262	0.467345	NA	0.983959	0.865022	NA
BCAP31	P51572;P51572-2;C9JQ75;C9J0M4;C9JMD7;C9JSP1;C9JM14					0.152173	0.0989335	0.0675038	0.0788732	NA	NA	NA	NA	NA	NA	NA	0.772819	0.887657	0.697911	NA	0.829458	NA	NA	0.798602	NA	0.455649	0.195044	NA	NA	NA	NA	NA	0.613008	0.634078	0.547799	0.519093	0.605915	0.483394	0.523989	0.49876	0.296904	0.162599	NA	NA	NA	0.556476	0.627835	0.865022	0.957564
BCAT1	P54687-4;P54687;P54687-5;P54687-3;P54687-2;F5H2F2;A0A087WYF2					NA	NA	NA	NA	NA	NA	NA	NA	NA	NA	0.364664	0.583183	0.294251	0.254695	0.767931	NA	NA	NA	NA	NA	NA	NA	0.832831	NA	NA	NA	NA	0.381502	0.534979	0.547799	0.556074	NA	NA	0.604028	NA	NA	NA	NA	0.909084	NA	NA	NA	NA	NA
BCL2L2	Q92843-2;Q86U42-2;Q86U42;B4DEH8;G3V4T2;H0YJH9					0.409395	0.246016	0.422658	0.441267	NA	NA	NA	NA	NA	NA	0.387396	0.234432	0.303065	0.358078	0.348837	0.259612	NA	0.955423	0.322125	0.670597	0.558732	0.495215	NA	NA	NA	NA	0.958257	0.589575	0.946407	0.614086	0.514273	0.605915	0.924479	0.600865	NA	0.582874	NA	NA	NA	NA	0.470962	0.576565	0.912455	0.473681
BCLAF1	Q9NYF8-2;Q9NYF8;E9PK91;Q9NYF8-3;E9PK09;E9PQN2;E9PKI6;Q9NYF8-4;E9PJA7;H0YF14;H0YF00;H0YF63					0.17193	0.013424	0.168264	0.550305	NA	NA	NA	NA	NA	NA	NA	0.765743	NA	NA	NA	NA	NA	NA	NA	0.563915	0.00534385	0.0614251	NA	NA	NA	NA	NA	0.592662	0.695175	0.827304	0.544887	0.605915	0.483394	0.886505	NA	NA	NA	NA	NA	NA	0.970104	0.332948	0.594146	0.118182
BIN2	A0A087X188;Q9UBW5;S4R418;A0A0A0MT10;Q9UBW5-2;F5H0W4;S4R3J0					NA	NA	NA	NA	NA	NA	NA	NA	NA	NA	NA	NA	NA	NA	NA	NA	NA	NA	NA	NA	NA	NA	NA	NA	NA	NA	NA	NA	0.534979	0.547799	0.514273	0.831128	0.985997	NA	NA	NA	NA	NA	NA	NA	NA	NA	NA	NA
BLMH	Q13867;K7ESE8;J3KSD8;K7ES02;J3KS79;K7ENH5					NA	NA	NA	NA	NA	NA	NA	NA	NA	NA	NA	NA	NA	0.8526	NA	NA	NA	NA	NA	NA	NA	NA	0.774152	NA	NA	NA	NA	NA	NA	NA	NA	NA	NA	NA	NA	NA	NA	NA	NA	NA	NA	NA	NA	NA
BTF3	P20290-2;P20290;D6RDG3;H0Y9Y1					NA	NA	NA	NA	NA	NA	NA	NA	NA	NA	0.495	0.703944	0.632728	0.586099	NA	NA	0.964317	NA	NA	NA	NA	NA	0.897941	NA	NA	NA	NA	0.381502	0.907706	0.547799	0.737642	0.770298	0.685506	0.523989	NA	NA	NA	NA	NA	NA	NA	NA	NA	NA
BTF3L4	Q96K17;E9PL10;Q96K17-3;E9PPC3					NA	NA	NA	NA	NA	NA	NA	NA	NA	NA	0.364664	0.434368	0.426528	0.467018	NA	NA	NA	NA	NA	NA	NA	NA	0.993654	NA	0.778324	0.87072	NA	0.381502	0.698228	0.758572	0.829388	0.821723	NA	0.664223	NA	NA	NA	NA	NA	NA	0.96935	NA	NA	NA
BUD31	P41223;P41223-2;C9JNV2;F8WCN7;C9JCD9					6.96197e-05	9.64642e-05	9.17016e-05	0.000249205	NA	NA	NA	0.416228	NA	NA	NA	0.615765	NA	NA	NA	NA	0.964317	0.859872	0.0195173	0.0165092	0.000148098	0.00057538	NA	NA	NA	NA	NA	NA	NA	NA	NA	NA	NA	NA	NA	0.879886	NA	NA	0.992924	NA	0.855949	0.00307273	0.00212606	0.0028412
BZW1	Q7L1Q6;Q7L1Q6-4;Q7L1Q6-3;Q7L1Q6-2;C9IZ80;H0Y503;C9JFN4;C9J188;C9JWF5;C9JV57					0.32962	0.428692	0.327396	0.288338	NA	NA	NA	0.892047	NA	NA	NA	NA	NA	NA	NA	NA	NA	0.809705	0.830023	0.938621	0.461409	0.233402	NA	NA	NA	NA	NA	0.446585	0.534979	0.555878	0.736323	0.843116	0.835343	0.745248	0.949867	0.659132	0.9923	0.990767	0.992467	0.986149	0.967558	NA	0.747856	0.340159
BZW2	E7ETZ4;Q9Y6E2;B5MCH7;B5MCE7;Q75MG1;E9PFD4;E7EMS9;Q9Y6E2-2;C9JF98;E9PFE3;F8WDX8					0.230057	0.440252	0.268796	0.299301	NA	NA	NA	NA	NA	NA	NA	NA	NA	NA	NA	NA	NA	NA	NA	NA	NA	0.554614	NA	NA	NA	NA	NA	0.742234	NA	NA	NA	NA	NA	NA	NA	NA	NA	NA	NA	NA	NA	NA	NA	NA
C11orf58	E9PM92;O00193;E9PRZ9;E9PQA1					NA	NA	NA	NA	NA	NA	NA	NA	NA	NA	0.481408	0.461111	0.546511	0.8526	0.640521	0.915903	NA	NA	NA	NA	NA	NA	0.688659	NA	0.902683	0.902704	NA	0.415463	0.534979	0.547799	0.514273	0.656029	0.483394	0.523989	NA	NA	NA	0.856015	NA	NA	NA	NA	NA	NA
C14orf166	Q9Y224;G3V4C6;H0YJB9;G3V4E7					0.0827525	0.00162253	0.281332	0.20811	NA	NA	NA	NA	NA	NA	NA	NA	NA	NA	NA	NA	NA	NA	NA	NA	3.13798e-05	0.00126093	NA	NA	NA	NA	NA	NA	NA	NA	NA	NA	NA	NA	NA	NA	NA	NA	NA	NA	NA	0.916296	0.00762574	0.000808302
C19orf43	Q9BQ61;K7ELS0;K7ERU7;K7EN60	TRUE	TRUE			6.62032e-09	1.0187e-08	6.005e-08	2.35577e-07	NA	NA	NA	NA	NA	NA	NA	NA	NA	NA	NA	NA	NA	NA	NA	0.000455896	7.94943e-07	2.36284e-07	NA	NA	NA	NA	NA	NA	NA	NA	NA	NA	NA	NA	NA	NA	NA	NA	NA	NA	NA	4.11054e-05	6.34549e-07	4.01485e-08
C19orf53	Q9UNZ5;K7EIU1;K7EN09;K7ESE5;A0A0A0MQS3					0.0902787	0.086824	0.0795846	0.106136	NA	NA	NA	NA	NA	NA	NA	NA	NA	NA	NA	NA	NA	0.465683	0.00880648	0.0668784	0.016255	0.022134	NA	NA	NA	NA	NA	NA	NA	NA	NA	NA	NA	NA	NA	0.850462	NA	NA	NA	NA	0.520494	0.140835	0.0416371	0.22255
C1orf123	Q9NWV4					NA	NA	NA	NA	NA	NA	NA	NA	NA	NA	NA	NA	NA	NA	NA	NA	NA	NA	NA	NA	NA	NA	NA	NA	NA	NA	NA	0.381502	NA	NA	NA	NA	NA	NA	NA	NA	NA	NA	NA	NA	NA	NA	NA	NA
C2orf49	C9J4K0;Q9BVC5-2;Q9BVC5					0.000695988	0.00262614	0.422239	0.0333235	NA	NA	NA	NA	NA	NA	NA	NA	NA	NA	NA	NA	NA	NA	NA	NA	9.11894e-06	0.00024193	NA	NA	NA	NA	NA	NA	NA	NA	NA	NA	NA	NA	NA	NA	NA	NA	NA	NA	NA	NA	0.390612	0.0016581
CAB39	Q9Y376;A0A087X0K1					0.00347731	0.169965	0.000822341	0.00091839	NA	NA	NA	NA	NA	NA	NA	NA	NA	NA	NA	NA	NA	NA	NA	NA	NA	NA	NA	NA	NA	NA	NA	NA	NA	NA	NA	NA	NA	NA	NA	NA	NA	NA	NA	NA	NA	NA	NA	NA
CACYBP	Q9HB71;Q9HB71-3;Q9HB71-2;B2ZWH1					8.96414e-05	0.00152766	0.00157692	0.000278353	0.707937	NA	NA	0.0744744	NA	NA	NA	NA	NA	NA	NA	NA	NA	NA	NA	0.307935	0.832237	3.2057e-06	NA	NA	NA	NA	NA	NA	NA	NA	NA	NA	NA	NA	NA	NA	NA	NA	NA	NA	0.877724	0.995075	NA	NA
CAD	F8VPD4;P27708;H7C3Z5;H7BZB3					0.323119	NA	NA	0.0941175	NA	NA	NA	NA	NA	NA	0.477725	0.361225	0.294251	0.262285	0.0969626	0.0296964	0.970795	NA	NA	NA	0.349878	0.615194	0.864097	0.0274216	NA	NA	0.604092	0.381502	0.893941	0.547799	0.514273	NA	NA	0.948071	NA	NA	NA	NA	NA	NA	NA	0.999001	NA	NA
CALU	O43852;O43852-3;O43852-6;O43852-10;O43852-5;O43852-9;O43852-11;O43852-13;O43852-14					NA	NA	NA	NA	NA	NA	NA	NA	0.696818	0.646684	0.477725	0.406998	0.546511	0.63881	0.973817	0.520224	NA	NA	NA	NA	NA	NA	NA	0.878672	NA	NA	0.63104	NA	0.977718	0.809691	0.863659	0.605915	0.483394	0.85962	NA	0.822459	NA	0.194913	0.0571846	0.986149	NA	NA	NA	NA
CAMK2G	A0A0A0MT11;Q13555-4;Q13555-2;Q13555-8;Q13555;H0Y6G2;Q8WU40;A0A0A0MS52;Q13555-10;Q13555-3;Q13555-7;Q13555-6;Q5SWX3;Q13555-5;H7BXS4;Q13554-7;Q13554-6;Q13554-8;Q13554-2;Q13554;H7BZC6					0.000539703	0.323666	0.127124	NA	NA	NA	NA	NA	NA	NA	NA	NA	NA	NA	NA	NA	NA	NA	NA	NA	1.06394e-05	1.23553e-05	NA	NA	NA	NA	NA	NA	NA	NA	NA	NA	NA	NA	NA	NA	NA	NA	NA	NA	NA	0.000484127	6.54012e-06	1.25161e-06
CAND1	Q86VP6;Q86VP6-2;A0A0C4DGH5;H0YH27;Q86VP6-3;F5H6I6;F8WBB8;O75155-2					NA	NA	0.291469	0.544791	NA	NA	NA	0.928274	0.948076	NA	0.481408	NA	NA	0.66158	NA	NA	NA	NA	NA	NA	0.148719	0.3083	NA	NA	NA	NA	NA	0.9123	NA	NA	NA	NA	NA	NA	NA	NA	NA	NA	NA	NA	NA	NA	NA	NA
CAP1	Q01518;Q01518-2;Q5T0R1;Q5T0R7;Q5T0R6;Q5T0R5;Q5T0R4;Q5T0R3;Q5T0R2;Q5T0R9;Q5T0S3;Q5T0R8					0.553825	NA	NA	NA	NA	NA	NA	NA	NA	NA	0.477725	NA	0.979416	0.32159	0.767931	0.666592	0.919526	0.746267	NA	NA	NA	NA	NA	NA	NA	NA	NA	0.39758	NA	NA	NA	NA	NA	NA	NA	NA	NA	NA	NA	NA	NA	NA	NA	NA
CAPG	P40121;E7ENU9;P40121-2;B8ZZL6;H7C0X8					NA	NA	NA	NA	NA	NA	NA	NA	NA	NA	NA	NA	NA	NA	NA	NA	NA	NA	NA	0.0297997	NA	NA	NA	NA	NA	NA	NA	NA	NA	NA	NA	NA	NA	NA	NA	NA	NA	NA	NA	NA	NA	NA	NA	NA
CAPRIN1	Q14444-2;Q14444;E9PLA9;G3V153					0.042945	0.0182452	0.0358987	0.0489974	NA	NA	NA	NA	NA	NA	0.434101	0.220392	0.37853	0.548816	0.291083	0.839325	0.910622	NA	NA	0.487889	0.000269158	0.0555365	NA	NA	NA	NA	NA	0.443649	0.534979	0.547799	0.514273	0.605915	0.584095	0.523989	NA	NA	NA	NA	0.992924	NA	0.258223	0.000705666	0.000219173	9.07661e-05
CAPZA1	P52907					NA	NA	NA	NA	NA	NA	NA	NA	NA	NA	0.419228	0.698069	0.647124	0.366869	0.897744	0.960882	NA	0.809705	NA	NA	NA	0.600536	0.793813	0.689951	NA	NA	NA	0.381502	0.534979	0.985391	0.893718	NA	0.645044	0.946381	NA	NA	NA	NA	NA	NA	NA	NA	NA	NA
CAPZB	P47756-2;B1AK87;B1AK88;P47756;B1AK85					NA	NA	NA	NA	NA	NA	NA	NA	NA	NA	0.481408	0.761081	0.789134	0.526441	NA	0.573133	NA	NA	NA	NA	NA	NA	0.706634	NA	NA	NA	NA	0.39758	NA	0.547799	NA	NA	0.483394	0.659636	0.773802	NA	NA	0.977251	0.80582	NA	NA	0.526855	NA	NA
CC2D1A	Q6P1N0-2;Q6P1N0;K7EJY5;K7EMP1					0.0311562	0.325825	0.707677	0.709387	NA	NA	NA	NA	NA	NA	NA	NA	NA	NA	NA	NA	NA	NA	NA	NA	0.00255993	0.00759809	NA	NA	NA	NA	NA	NA	NA	NA	NA	NA	NA	NA	NA	NA	NA	NA	NA	NA	NA	NA	0.414167	0.0139625
CCAR2	Q8N163;Q8N163-2;H0YB24;G3V119;A0A087X2B6;E5RHJ4					0.411578	NA	0.16083	0.440425	NA	NA	NA	NA	NA	NA	0.659614	0.613456	0.585688	0.245377	0.290475	0.520224	0.979409	NA	NA	0.926104	0.0127285	0.0555365	0.697783	NA	NA	NA	NA	0.381502	0.534979	0.547799	0.514273	0.605915	0.483394	0.523989	NA	NA	NA	0.977251	NA	0.986149	0.975	0.486811	0.391368	0.113397
CCDC12	J3KR35;Q8WUD4;C9JUN5;S4R331					NA	NA	NA	NA	NA	NA	NA	NA	NA	NA	NA	NA	NA	NA	NA	NA	NA	NA	NA	NA	0.770995	3.45754e-05	NA	NA	NA	NA	NA	NA	NA	NA	NA	NA	NA	NA	NA	NA	NA	NA	NA	NA	0.962026	0.999001	0.627662	0.888393
CCDC7	Q96M83;A0A096LNG8;A0A1B0GWZ1;A0A0A6YYA4;Q96M83-4;Q96M83-3;Q96M83-5					0.117338	NA	NA	NA	NA	NA	NA	NA	NA	NA	NA	NA	NA	NA	NA	NA	NA	NA	NA	NA	0.00958166	0.691535	NA	NA	NA	NA	NA	NA	NA	NA	NA	NA	NA	NA	NA	NA	NA	NA	NA	NA	NA	NA	NA	NA
CCNB1	P14635;E9PC90;P14635-2;D6RHI0;H0YA62					0.00563896	0.642939	NA	0.545636	NA	NA	NA	NA	NA	NA	NA	NA	NA	NA	NA	NA	NA	NA	NA	0.524492	0.000204914	0.0473039	NA	NA	NA	NA	NA	NA	NA	NA	NA	NA	NA	NA	NA	NA	NA	NA	NA	NA	NA	0.814644	0.345937	0.0101368
CCT2	P78371;F5GWF6;P78371-2;F8VQ14					NA	0.542146	NA	0.846634	NA	NA	0.552134	0.928274	0.79213	NA	0.495	0.914534	0.789134	0.432175	0.855975	0.727994	0.910622	NA	0.509706	0.90352	0.602784	0.578195	0.785864	NA	NA	0.767087	0.879179	0.381502	0.984557	0.849225	0.852524	0.605915	0.843996	0.895037	0.949867	0.972794	0.696688	NA	0.992924	0.986149	0.975	0.980161	0.930566	0.703992
CCT3	P49368;P49368-2;B4DUR8;E9PRC8;Q5SZX6;E9PM09;E9PQ35;Q5SZW8;Q5SZX9					NA	NA	NA	NA	NA	NA	NA	NA	NA	NA	0.495	0.886397	0.929848	0.379887	0.816011	0.77944	0.964317	0.987943	NA	NA	NA	0.270727	0.688659	NA	NA	NA	NA	0.402345	0.534979	0.784014	0.544887	NA	0.483394	0.614283	NA	0.705511	NA	NA	0.909084	NA	NA	0.857925	0.601877	NA
CCT4	P50991					0.766896	0.775251	0.968307	0.64994	NA	NA	0.823972	0.573391	0.696818	NA	0.558255	0.980146	0.892588	0.421293	0.926614	0.831127	0.928864	0.763173	0.929298	0.744479	0.900399	0.655186	0.740747	NA	NA	NA	0.951836	0.39758	0.906906	0.849225	0.96074	0.764991	0.790276	0.886505	0.960634	0.916298	NA	0.990767	0.987709	0.986149	0.962026	0.709751	0.825998	0.752764
CCT5	P48643;B7ZAR1;E9PCA1;E7ENZ3;P48643-2;D6RIZ7;H0Y914					NA	NA	NA	NA	NA	NA	NA	NA	NA	NA	0.481408	0.980146	0.789134	0.331115	0.609114	0.573762	0.985707	NA	NA	0.671842	NA	NA	0.740747	0.783392	NA	NA	0.958257	0.381502	0.963045	0.847147	0.834689	0.711982	0.483394	0.695577	NA	NA	NA	NA	NA	NA	0.937021	0.999001	0.768263	NA
CCT6A	P40227;P40227-2;J3KRI6					0.564637	0.357872	0.397905	0.731324	NA	NA	NA	NA	NA	NA	0.481408	0.772819	0.789134	0.374509	0.768515	0.727994	0.964317	0.859872	0.735252	0.928499	0.124666	0.454165	0.706634	NA	NA	NA	0.955326	0.381502	0.891243	0.972225	0.894318	0.605915	0.483394	0.676839	0.847877	0.934593	0.778468	0.964524	0.909084	0.986149	0.970104	0.940188	0.503181	0.345108
CCT7	Q99832;Q99832-3;Q99832-4;Q99832-2;F8WAM2;F8WBP8;A0A0D9SG95					0.947313	0.478725	0.922436	0.789987	0.926744	NA	NA	0.902923	0.932204	NA	0.481408	0.983015	0.816334	0.269837	0.680142	0.646064	0.910622	0.823579	NA	0.621319	0.997509	0.972605	0.976522	NA	0.740319	NA	0.604092	0.39758	0.98623	0.942952	0.973326	0.875484	0.935416	0.860866	0.918396	0.912366	NA	0.964524	0.987709	0.986149	0.989615	0.836782	0.920384	0.926654
CCT8	P50990;P50990-2;P50990-3;H7C4C8;H7C2U0					NA	NA	NA	NA	NA	NA	NA	NA	NA	NA	0.481408	0.96918	0.741442	0.331115	0.680142	0.599007	0.984194	0.989282	0.42666	0.779334	0.26965	0.217794	0.689077	NA	NA	NA	0.937302	0.381502	0.979294	0.801724	0.779287	0.701406	0.533396	0.948071	NA	NA	NA	0.921102	NA	NA	0.962026	0.995075	0.853997	NA
CCZ1	P86791;P86790;F8WD66					0.00138661	0.00264037	0.567612	0.123046	NA	NA	NA	NA	NA	NA	NA	NA	NA	NA	NA	NA	NA	NA	NA	NA	0.838174	0.000496393	NA	NA	NA	NA	NA	NA	NA	NA	NA	NA	NA	NA	NA	NA	NA	NA	NA	NA	NA	0.959529	0.531155	0.465355
CDC2	A0A024QZP7;P06493-2;P06493;E5RIU6;A0A087WZZ9					1.02837e-07	1.48134e-07	8.86947e-09	2.79652e-07	NA	NA	NA	NA	NA	NA	NA	NA	NA	NA	NA	NA	NA	NA	NA	NA	0.000300225	0.00178609	NA	NA	NA	NA	NA	NA	NA	NA	NA	NA	NA	NA	NA	NA	NA	NA	NA	NA	NA	NA	0.00137211	1.51002e-05
CDC42	P60953;P60953-1;Q5JYX0;F8WET9;B1AH79;G3V4H1;G3V476;Q9H4E5-2;Q9H4E5					NA	NA	NA	NA	NA	NA	NA	NA	NA	NA	NA	NA	NA	NA	NA	0.534865	NA	NA	NA	NA	NA	NA	NA	NA	NA	NA	NA	0.381502	NA	0.837699	0.544887	NA	NA	NA	NA	NA	NA	NA	NA	NA	NA	NA	NA	NA
CDK13	Q14004-2;Q14004;Q9BVE2;A0A087X209;E7ETM0	TRUE	TRUE	TRUE		0.0405153	0.18657	0.123704	0.680121	NA	NA	NA	NA	NA	NA	NA	0.703944	0.552895	NA	NA	NA	NA	NA	NA	NA	0.0079438	0.0132176	NA	NA	NA	NA	NA	NA	NA	NA	NA	NA	NA	NA	NA	NA	NA	NA	NA	NA	0.975	NA	0.0336974	0.00947639
CDK2	G3V5T9;P24941-2;P24941;E7ESI2;G3V317					4.84106e-07	1.60394e-06	1.86056e-06	2.70506e-05	NA	NA	NA	NA	NA	NA	NA	NA	NA	NA	NA	NA	NA	NA	NA	0.487783	0.00394119	0.48036	NA	NA	NA	NA	NA	NA	NA	NA	NA	NA	NA	NA	NA	NA	NA	NA	NA	NA	NA	0.304063	0.00171674	1.05495e-05
CDK7	D6RAD4;P50613;D6RIG9;A0A0D9SFW9;D6R9G1;D6RFL0;D6RGG9;D6RI01;D6R9Z2;D6RF14;D6REC6;Q9C098;P52333-2;P52333					NA	NA	NA	NA	NA	NA	NA	NA	NA	NA	NA	NA	NA	NA	NA	NA	NA	NA	NA	NA	0.0542379	5.69799e-08	NA	NA	NA	NA	NA	0.440772	NA	NA	NA	NA	NA	NA	NA	NA	NA	NA	NA	NA	NA	NA	NA	NA
CDKN2AIP	Q9NXV6;J3KNE1;D6RGD2					0.00023235	0.000186811	0.0709055	0.00376142	NA	NA	NA	NA	NA	NA	NA	NA	NA	NA	NA	NA	NA	NA	NA	0.0556849	5.76279e-06	1.25727e-06	NA	NA	NA	NA	NA	NA	NA	NA	NA	NA	NA	NA	NA	NA	NA	NA	NA	NA	0.0111988	7.29016e-06	2.42244e-05	6.39891e-07
CELF1	G5EA30;Q92879-2;Q92879-3;Q92879;Q92879-6;Q92879-4;E9PSH0;E9PQK4;E9PKU1;F5H4Y5;F5H0D8;E9PKA1					0.914265	0.660186	NA	NA	NA	NA	NA	NA	NA	NA	0.573772	0.91484	0.861807	NA	NA	0.674956	NA	NA	NA	NA	NA	NA	NA	NA	NA	NA	0.987012	NA	NA	NA	NA	NA	NA	NA	0.918396	0.478585	0.0629021	0.754318	0.0571846	0.0409507	0.452464	NA	0.795622	0.755773
CELF2	V9GYD9;Q5VZZ6;A0A0J9YX66;A0A1B0GU44;E9PC62;A0A1B0GUN8;A0A0J9YXJ0;O95319-5;O95319-2;O95319;O95319-4;O95319-3;V9GY47;A0A0J9YXK1					0.23269	0.0752111	0.98758	0.144272	NA	0.292028	0.310126	0.037282	0.582625	NA	NA	NA	NA	0.964644	0.475847	0.759893	0.928864	NA	NA	NA	NA	NA	NA	NA	NA	NA	NA	NA	NA	NA	NA	NA	0.725501	NA	0.786751	0.151449	0.200316	0.722482	0.0571846	0.062185	0.179081	0.7112	NA	0.979153
CEP170	H0Y2V6;Q5SW79;Q5SW79-3;Q5SW79-2;H0Y4T4;E7EWM2;E7EMW0;Q96L14;H0YB92					NA	NA	NA	NA	NA	NA	NA	NA	NA	NA	NA	NA	NA	NA	NA	NA	NA	NA	NA	NA	NA	0.0965112	NA	NA	NA	NA	NA	NA	NA	0.750598	NA	NA	NA	NA	NA	NA	NA	NA	NA	NA	NA	NA	NA	0.531333
CGGBP1	Q9UFW8;C9JUJ0					9.10897e-06	2.22031e-05	3.10841e-05	0.000811084	NA	NA	NA	NA	NA	NA	NA	NA	NA	NA	NA	NA	NA	NA	0.535066	0.958073	0.000131719	0.0970033	NA	NA	NA	NA	NA	NA	NA	NA	NA	NA	NA	NA	NA	NA	NA	NA	NA	NA	NA	0.00706135	0.00286495	0.000638962
CHD4	F5GWX5;A0A0C4DGG9;Q14839;Q14839-2;F5H6N4;Q8TDI0;K7EMY3;I3L229;H7C3H7;H7C0J3	TRUE	TRUE	TRUE		0.601813	0.675985	0.422658	0.677638	0.759514	NA	NA	0.741534	0.527561	NA	0.495	0.638431	0.604917	0.467018	0.680142	0.674956	NA	NA	NA	0.593229	0.0330175	0.0314498	0.864097	NA	NA	NA	0.876203	0.420387	0.534979	0.547799	0.514273	0.605915	0.483394	0.523989	0.960634	0.589877	0.488134	0.945684	NA	NA	0.752579	0.341451	0.40361	0.0871297
CHD8	Q9HCK8;Q9HCK8-2;H0YJG4;Q3L8U1-2;Q3L8U1-3;Q3L8U1;H0YJA4;H3BTW3;G3V2T9;C9JFU2;H7C294;A0A087WU44	TRUE	TRUE	TRUE		0.462198	0.748832	NA	0.73725	NA	NA	NA	NA	NA	NA	NA	NA	NA	NA	NA	NA	NA	NA	NA	0.221068	2.09071e-05	9.15714e-05	NA	NA	NA	NA	NA	0.984182	0.940975	NA	NA	NA	0.483394	0.70322	NA	0.411518	NA	0.977251	NA	NA	0.855949	0.305945	0.627662	0.0650609
CHEK1	J3KN87;O14757-3;O14757;E7EPP6;O14757-2;A0A087WT52;E9PQW7;E9PJI4;E9PPA5;E9PKQ3					0.133715	0.00235051	0.180626	0.696252	NA	NA	NA	NA	NA	NA	NA	NA	NA	NA	NA	NA	NA	NA	NA	NA	0.0293331	0.00859927	NA	NA	NA	NA	NA	NA	NA	NA	NA	NA	NA	NA	NA	NA	NA	NA	NA	NA	NA	NA	NA	0.850083
CHMP4B	Q9H444;P59074					NA	NA	NA	NA	NA	NA	NA	NA	NA	NA	0.785736	0.687295	0.979416	0.613511	NA	NA	NA	NA	NA	NA	NA	NA	0.912859	NA	NA	NA	NA	0.381502	0.583824	0.547799	0.514273	0.656002	NA	0.523989	NA	NA	NA	NA	NA	NA	NA	NA	NA	NA
CHMP5	Q9NZZ3;Q9NZZ3-2					NA	NA	NA	NA	NA	NA	NA	NA	NA	NA	0.477725	NA	0.972028	0.232958	0.816011	0.782915	NA	NA	NA	NA	0.163718	0.127852	NA	NA	NA	NA	NA	0.381502	0.77595	0.82111	0.63265	NA	NA	0.797819	NA	NA	NA	NA	NA	NA	NA	NA	NA	NA
CHTOP	Q9Y3Y2-4;Q9Y3Y2;Q9Y3Y2-3;X6R700;A0A087X1B7					NA	NA	NA	NA	NA	NA	NA	NA	NA	NA	NA	NA	NA	NA	NA	NA	NA	NA	NA	NA	0.73212	0.0741556	NA	NA	NA	NA	NA	0.381502	NA	NA	0.611149	NA	NA	NA	NA	NA	NA	0.623673	NA	NA	NA	0.986007	NA	0.294497
CIAPIN1	Q6FI81-3;Q6FI81;H3BV90;H3BT65;H3BPG7;H3BUG4;H3BQ23;Q6FI81-2;H3BTZ8					NA	NA	NA	NA	NA	NA	NA	NA	NA	NA	NA	NA	NA	NA	NA	NA	NA	NA	NA	NA	NA	NA	NA	NA	NA	NA	NA	0.50328	NA	NA	NA	NA	NA	NA	NA	NA	NA	NA	NA	NA	NA	NA	NA	NA
CIRBP	K7EJV5;K7EJV1;K7EMY9;K7EPM4;K7ER40;K7EQR7;D6W5Y5;Q14011;K7ENX8;K7ELV6;K7ELT6;Q14011-2;K7EQX4;K7ENN6;K7EIF7;K7EQL0;Q14011-3					5.42725e-07	7.64396e-07	1.45267e-06	6.78131e-06	NA	NA	NA	NA	NA	NA	0.364664	0.234432	0.294251	0.379887	0.873924	0.498248	0.928864	0.848523	0.559816	0.00140272	9.16125e-05	0.000537546	NA	NA	NA	NA	NA	0.616293	NA	NA	NA	NA	NA	NA	NA	0.0557409	NA	NA	0.384645	NA	0.520494	0.000111587	0.000270872	2.74816e-05
CIT	O14578-4;O14578;H7BYJ3;O14578-3;O14578-2;F5H4K4;P13612					NA	0.927005	0.7068	0.407417	NA	NA	NA	NA	NA	NA	NA	NA	NA	NA	NA	NA	NA	NA	NA	NA	7.37893e-06	0.0045946	NA	NA	NA	NA	NA	NA	NA	NA	NA	NA	NA	NA	NA	NA	NA	NA	NA	NA	NA	0.22544	0.018709	0.000513505
CKAP5	Q14008-2;Q14008;Q14008-3;H0YDX5;E9PQH5;H0YCF6;H0YEK7					3.97892e-06	2.26263e-06	2.28972e-06	1.57721e-05	0.440868	0.417981	0.310126	0.413661	0.940508	0.939658	NA	NA	NA	NA	NA	NA	0.843753	0.809705	0.0493956	0.0807532	7.37893e-06	1.0873e-07	NA	NA	NA	NA	NA	NA	NA	NA	NA	NA	0.941426	NA	0.259089	0.0395585	0.162599	0.933198	0.909084	0.986149	0.452464	0.000301903	4.17546e-05	6.31714e-06
CLASP1	Q7Z460-4;F8WA11;Q7Z460-2;Q7Z460-5;Q7Z460-3;Q7Z460;H0Y5T1;C9JP76;C9J151;H7C4X8;H7C4I5					0.12547	0.106857	0.0974496	0.153493	NA	NA	NA	NA	NA	NA	0.861045	NA	NA	NA	NA	0.814657	NA	NA	NA	0.926104	0.0753226	0.000276475	NA	NA	NA	NA	NA	NA	NA	NA	NA	0.978961	NA	NA	NA	0.0820294	NA	0.97198	0.952676	NA	NA	0.734738	0.154965	0.0413014
CLIC1	O00299					0.598545	0.446633	NA	NA	0.855223	NA	NA	NA	0.972946	NA	0.481408	0.70234	0.628744	0.467018	0.69918	0.644709	0.843753	0.763173	0.872834	0.250426	NA	0.359724	0.75992	NA	NA	NA	0.937302	0.494921	0.534979	0.849225	0.971542	NA	NA	0.853595	NA	NA	NA	0.977251	0.909084	0.986149	0.914484	0.924462	0.939138	NA
CLINT1	Q14677;Q14677-3;Q14677-2;H0YD52					NA	NA	NA	NA	NA	NA	NA	NA	0.948076	NA	NA	0.863587	0.898723	NA	NA	0.810564	NA	NA	NA	NA	NA	NA	NA	0.919499	NA	NA	NA	0.514333	0.534979	0.747011	0.514273	NA	0.483394	NA	NA	0.935134	NA	0.303667	NA	NA	0.850241	0.773197	NA	0.858341
CLTA	P09496-2;P09496-4;P09496-3;P09496;F8WF69;C9J8P9;P09496-5					7.61672e-06	1.92859e-05	3.5853e-06	1.57721e-05	NA	NA	NA	NA	NA	NA	NA	NA	NA	NA	NA	0.534865	NA	NA	0.00488415	0.585414	0.000929521	8.57161e-08	NA	NA	NA	NA	NA	0.381502	0.534979	0.547799	0.521972	0.988621	NA	0.533109	NA	0.232909	NA	NA	NA	NA	0.452464	0.00597709	4.17546e-05	5.98714e-05
CLTB	P09497-2;P09497;D6RJD1					8.18523e-05	0.000153084	2.37177e-05	0.000198863	NA	NA	NA	NA	NA	NA	NA	NA	NA	NA	NA	NA	NA	NA	0.00835367	0.109013	0.02433	5.22923e-06	NA	NA	NA	NA	NA	NA	NA	NA	0.66073	NA	NA	NA	NA	NA	NA	NA	NA	NA	NA	0.0774048	0.0320683	0.00353741
CLTC	A0A087WVQ6;Q00610-2;Q00610;J3KS13;K7EJJ5;J3KSQ2;J3KRF5;J3QL20					0.000284253	0.00156908	0.000717109	0.000809817	NA	NA	NA	NA	NA	NA	0.949363	0.772819	0.98215	0.877139	0.680142	0.575837	0.969529	0.861889	0.0488539	0.0831762	0.0087319	7.61764e-05	NA	0.0994996	0.706411	0.601652	0.604092	0.566639	0.766612	0.579478	0.622744	0.833657	0.794423	0.763717	0.918396	0.481187	0.753665	0.933198	NA	NA	0.562657	0.0783717	0.00621509	0.00369333
CMSS1	C9J384;Q9BQ75-2;Q9BQ75;H7C515					0.00120152	0.740018	0.997383	0.860675	NA	NA	NA	NA	NA	NA	NA	NA	NA	NA	NA	NA	NA	NA	NA	NA	NA	NA	NA	NA	NA	NA	NA	NA	NA	NA	NA	NA	0.483394	NA	NA	NA	NA	0.722482	NA	NA	NA	NA	NA	NA
CNOT1	A5YKK6;A5YKK6-2;A5YKK6-3;A5YKK6-4;H3BVC9;H3BNB1;H3BR89;H3BMH0					NA	0.937252	NA	0.400648	NA	NA	NA	NA	NA	NA	0.773642	NA	NA	NA	NA	NA	NA	NA	NA	NA	0.00426653	0.00226285	NA	NA	NA	NA	NA	NA	NA	NA	NA	NA	0.549824	NA	NA	NA	NA	NA	NA	NA	0.970104	NA	0.125424	0.0682708
COPS3	Q9UNS2;Q9UNS2-2;H7C3P9;C9JLV5;K7ES36;K7ELN6;J3KTQ1;J3QKR0					NA	NA	NA	NA	NA	NA	NA	NA	NA	NA	0.782176	NA	0.861807	0.245377	0.383339	0.233339	NA	NA	NA	NA	NA	NA	NA	NA	NA	NA	NA	0.381502	0.534979	0.547799	0.514273	0.784075	NA	0.523989	NA	NA	NA	NA	NA	NA	NA	NA	NA	NA
COPS4	Q9BT78;D6RFN0;D6RAX7;Q9BT78-2;D6RD63;D6REK7					NA	NA	NA	NA	NA	NA	NA	NA	NA	NA	0.481408	NA	0.816431	0.827341	0.680142	0.646064	NA	NA	NA	NA	NA	NA	0.706634	NA	NA	NA	NA	0.381502	0.890516	0.547799	0.711821	NA	NA	NA	NA	NA	NA	NA	NA	NA	NA	NA	NA	NA
COPS5	Q92905;E5RFS1;E5RG35;E5RK55					NA	NA	NA	NA	NA	NA	NA	NA	NA	NA	0.364664	0.616099	0.604917	0.0449093	0.0799932	0.176078	NA	NA	NA	NA	NA	NA	NA	NA	NA	NA	NA	0.381502	NA	0.747011	0.74016	0.666738	0.483394	0.627505	NA	NA	NA	NA	NA	NA	NA	NA	NA	NA
CORO1A	P31146;H3BRY3;H3BTU6;H3BRJ0;H3BNA2;H3BU76;H3BSL1					0.519955	NA	0.849822	0.934072	0.645543	0.644993	NA	0.751678	0.722195	NA	0.918247	NA	0.741442	0.730077	0.680142	0.741531	0.979409	0.763173	0.830023	0.589944	0.770982	0.468195	NA	NA	NA	NA	0.924752	0.525156	NA	NA	NA	0.701406	0.598397	NA	0.701921	0.838638	0.864916	NA	NA	0.986149	0.936426	0.849661	0.910376	0.865231
CORO1C	Q9ULV4;Q9ULV4-2;Q9ULV4-3;B4E3S0;H0YHL7;F8VV53;F8W1H8;F8VUX3;F8VSA4;F8VRE9;F8VTT6;F8VVB7					NA	NA	NA	NA	NA	NA	NA	NA	NA	NA	0.902048	NA	NA	0.646708	NA	NA	NA	NA	NA	0.777522	0.123471	NA	NA	NA	NA	NA	NA	NA	NA	NA	NA	NA	NA	NA	NA	NA	NA	NA	NA	NA	NA	NA	NA	NA
CPNE1	Q5JX44;E7ENH5;A6PVH9;F2Z2V0;B0QZ18;Q99829;Q5JX58;Q5JX59;Q5JX60;Q5JX56;Q5JX52;Q5JX45;Q5JX55;Q5JX61;Q5JX54;Q5JX57;E7EV27					NA	NA	NA	NA	NA	NA	NA	NA	NA	NA	NA	NA	NA	0.742618	NA	NA	NA	NA	NA	NA	NA	NA	NA	NA	NA	NA	NA	0.381502	NA	NA	NA	NA	NA	NA	NA	NA	NA	NA	NA	NA	NA	NA	NA	NA
CPSF6	F8WJN3;Q16630-3;Q16630;Q16630-2;F8W084	TRUE	TRUE			9.46753e-06	0.000258627	0.00102629	0.000684684	NA	NA	NA	NA	NA	NA	0.782176	NA	0.79791	0.787512	NA	NA	0.964317	NA	NA	NA	3.45158e-05	0.000739535	NA	NA	NA	NA	NA	NA	NA	NA	NA	NA	NA	NA	NA	NA	NA	NA	NA	NA	NA	0.000588619	0.000327095	4.71124e-06
CPSF7	F5H669;Q8N684-2;Q8N684;Q8N684-3;J3QT54;F5H6M0;F5H047;C9J286;C9J323;C9JM38	TRUE	TRUE	TRUE		1.85597e-07	1.43198e-06	3.89282e-05	0.000211489	NA	NA	NA	NA	NA	NA	0.785736	0.75793	NA	0.837207	NA	0.967362	NA	NA	NA	0.171725	1.74139e-07	4.56251e-07	NA	NA	NA	NA	NA	0.526035	NA	NA	NA	NA	NA	NA	NA	NA	NA	0.821824	0.992924	NA	0.520494	1.03704e-06	2.01899e-07	2.58186e-09
CRIPT	Q9P021					0.00562545	0.00450973	0.00253804	0.0168014	NA	NA	NA	NA	NA	NA	NA	NA	NA	NA	NA	NA	NA	NA	0.0101347	0.0114022	0.0187312	0.0632418	NA	NA	NA	NA	NA	NA	NA	NA	NA	NA	NA	NA	NA	0.934593	NA	NA	NA	NA	NA	0.0790416	0.0816983	0.0634177
CSDE1	O75534-2;O75534;O75534-3;O75534-4;E9PLT0;E9PNG3;E9PLD4;E9PJK7;E9PKN4					NA	NA	NA	NA	NA	NA	NA	NA	NA	NA	0.364664	0.580277	0.501608	0.206406	0.641488	0.534865	NA	NA	NA	NA	NA	NA	0.88157	NA	NA	NA	NA	0.381502	0.630703	0.59117	0.79179	NA	NA	0.523989	NA	NA	NA	NA	NA	NA	NA	NA	NA	NA
CSNK1A1	P48729;P48729-3;P48729-2;E5RG27;D6RGE5;D6REM4;U3KQ83;U3KPX3;H0Y9X2;U3KQK7					0.197227	NA	0.588688	NA	NA	NA	NA	NA	NA	NA	NA	NA	NA	NA	NA	NA	NA	NA	0.00787681	NA	0.842524	0.411542	NA	NA	NA	NA	NA	NA	NA	NA	NA	NA	NA	NA	NA	NA	NA	NA	NA	NA	NA	0.111012	NA	0.815539
CSNK2A1	E7EU96;P68400;Q8NEV1;P68400-2;A0A087WY74;V9GYA2;V9GY80					NA	NA	NA	NA	NA	NA	NA	NA	NA	NA	0.481408	NA	0.972409	0.479382	NA	NA	NA	NA	NA	NA	NA	NA	0.918142	NA	NA	NA	NA	0.402345	0.534979	0.547799	NA	NA	0.483394	0.523989	NA	NA	NA	NA	NA	NA	NA	NA	NA	NA
CSNK2A2	P19784;H3BSA1;H3BV19;H3BNI9					NA	NA	NA	NA	NA	NA	NA	NA	NA	NA	0.990742	NA	NA	0.995476	NA	NA	NA	NA	NA	NA	NA	NA	0.94174	NA	NA	NA	NA	0.381502	0.534979	0.547799	0.514273	NA	0.519056	0.523989	NA	NA	NA	NA	NA	NA	0.959183	NA	NA	NA
CSTF3	Q12996;E9PLP8;E9PJ06;Q12996-2;H0YE74;Q12996-3					0.295803	NA	NA	NA	NA	NA	NA	NA	NA	NA	NA	NA	NA	NA	NA	NA	NA	NA	NA	NA	0.262751	4.79965e-07	NA	NA	NA	NA	NA	NA	NA	NA	NA	NA	NA	NA	NA	NA	NA	NA	NA	NA	NA	0.327237	0.000651045	9.60203e-05
CTPS1	P17812;P17812-2					NA	NA	NA	NA	NA	NA	NA	NA	NA	NA	0.481408	0.638431	0.735996	0.969454	NA	NA	NA	NA	NA	NA	NA	NA	0.631395	NA	NA	NA	NA	0.43701	NA	NA	NA	NA	NA	NA	NA	NA	NA	NA	NA	NA	NA	NA	NA	NA
CUL1	Q13616;A0A0C4DGX4					NA	NA	NA	NA	NA	NA	NA	NA	NA	NA	NA	NA	NA	NA	NA	NA	NA	NA	NA	NA	NA	0.683492	NA	NA	NA	NA	NA	0.61961	NA	NA	NA	NA	NA	NA	NA	NA	NA	NA	NA	NA	NA	NA	NA	NA
CUL3	Q13618-2;Q13618;Q13618-3;A0A087WTG3;H7C399;H7C1L6;A0A087X1R9					NA	NA	NA	NA	NA	NA	NA	NA	NA	NA	NA	NA	NA	NA	NA	NA	NA	NA	NA	NA	NA	NA	NA	NA	NA	NA	NA	NA	NA	NA	NA	NA	NA	NA	NA	NA	NA	NA	NA	NA	NA	NA	NA	NA
CUTA	C9IZG4;O60888-3;O60888;O60888-2;C9IZQ5;H0YDR4					NA	NA	NA	NA	NA	NA	NA	NA	NA	NA	0.364664	0.328957	0.294251	0.525886	NA	0.829934	NA	NA	NA	NA	NA	NA	NA	NA	NA	NA	NA	0.381502	0.740509	NA	NA	NA	NA	NA	NA	NA	NA	NA	NA	NA	NA	NA	NA	NA
CXorf56	Q9H5V9-2;Q9H5V9-3;Q9H5V9					0.000108204	6.11199e-05	8.57647e-05	0.000561932	NA	NA	NA	NA	NA	NA	NA	NA	NA	NA	NA	NA	NA	NA	NA	0.146662	0.000345748	0.00221242	NA	NA	NA	NA	NA	NA	NA	NA	NA	NA	NA	NA	NA	NA	NA	NA	NA	NA	NA	0.000648048	0.00058413	0.000264057
DARS	P14868;P14868-2;H7C278;C9JQM9;C9J7S3;C9JLC1;H7BZ35					NA	NA	NA	NA	NA	NA	NA	NA	NA	NA	0.522808	NA	NA	0.262909	NA	0.866409	0.963372	NA	NA	NA	NA	NA	0.932585	NA	NA	NA	NA	0.45933	NA	NA	0.892677	NA	NA	NA	NA	NA	NA	NA	NA	NA	NA	NA	NA	NA
DAZAP1	K7EQ55;K7EK33;Q96EP5-2;Q96EP5;K7EQ02					NA	0.302784	NA	NA	NA	NA	NA	NA	NA	NA	0.782176	0.736868	NA	NA	0.944072	0.523268	NA	NA	NA	NA	NA	NA	NA	NA	NA	NA	NA	NA	NA	NA	NA	NA	NA	NA	NA	NA	NA	NA	NA	NA	NA	NA	NA	NA
DCD	P81605;P81605-2					0.487522	NA	0.849822	0.940989	NA	0.528845	0.310126	NA	0.775326	NA	NA	0.434368	0.683246	NA	NA	NA	0.61801	0.749968	0.780333	0.90352	NA	0.932877	NA	NA	NA	NA	NA	0.381502	0.656351	NA	NA	0.764991	0.793715	NA	NA	0.521968	0.901317	0.754318	0.883212	NA	0.989615	0.773197	0.800248	0.937158
DCPS	Q96C86					NA	NA	NA	NA	NA	NA	NA	NA	NA	NA	NA	NA	NA	NA	NA	NA	NA	NA	NA	NA	NA	NA	NA	NA	NA	NA	NA	NA	NA	NA	NA	NA	NA	NA	NA	NA	NA	NA	NA	NA	NA	NA	NA	NA
DCXR	J3KS22;Q7Z4W1;J3QL34;J3QS36;J3QRQ2;J3QS45;J3KRZ4;J3KSZ5					1.59491e-07	7.79202e-05	0.00223767	0.0048134	NA	NA	NA	NA	NA	NA	NA	NA	NA	NA	NA	NA	NA	NA	NA	NA	NA	NA	NA	NA	NA	NA	NA	NA	NA	NA	NA	NA	NA	NA	NA	NA	NA	NA	NA	NA	NA	NA	NA	NA
DDX17	H3BLZ8;Q92841-3;Q92841-1;Q92841;Q92841-2;A0A0U1RQJ0					2.87513e-07	1.19323e-06	8.42631e-06	9.08072e-05	NA	NA	NA	NA	0.983715	NA	0.419228	0.893471	NA	0.318512	0.816011	0.451123	NA	NA	NA	0.448281	9.28977e-07	5.50287e-05	0.864097	NA	NA	NA	0.995055	0.762576	0.666373	0.619013	0.514273	0.851539	0.797469	0.789299	0.959839	0.807607	NA	0.964524	0.560245	NA	0.520494	3.98736e-05	2.13461e-06	2.36447e-07
DDX19B	Q9UMR2;H3BQK0;F6QDS0;Q9UMR2-2;Q9UMR2-4;H3BN59;Q9UMR2-3;H3BMQ5;H3BTX1					NA	NA	NA	NA	NA	NA	NA	NA	NA	NA	NA	NA	NA	NA	NA	NA	NA	NA	NA	NA	NA	NA	NA	NA	NA	NA	NA	NA	NA	NA	NA	NA	NA	NA	NA	NA	NA	NA	NA	NA	NA	NA	NA	NA
DDX23	Q9BUQ8;F8VVA2;H0YIL9;H0YI52;F8W1J5;Q9BUQ8-2					0.0817021	0.884453	0.164648	0.13367	NA	NA	NA	NA	NA	NA	0.577063	0.605712	NA	0.758897	NA	NA	NA	NA	NA	0.898574	0.0264684	2.36284e-07	NA	NA	NA	NA	NA	0.411676	0.534979	0.826805	0.514273	0.833657	0.483394	0.886505	NA	NA	NA	0.518217	NA	NA	0.962026	0.207275	0.0798601	0.0228187
DDX39A	O00148;O00148-2;K7EQN7;O00148-3;A0A0D9SEM9;K7EPJ3;K7ENP6;K7EL56;K7EIL8;K7EN69					NA	NA	NA	NA	NA	NA	NA	NA	NA	NA	0.481408	0.94034	0.842284	0.374509	0.69918	0.646064	NA	NA	NA	NA	NA	NA	0.688659	0.796484	0.902683	NA	0.844732	0.715133	0.68951	0.555878	0.648183	NA	NA	0.868109	NA	NA	NA	NA	NA	NA	NA	NA	NA	NA
DDX3X	A0A0D9SFB3;A0A0D9SG12;A0A0D9SF53;O00571;O00571-2;O15523-2;O15523;A0A0J9YYH6;O15523-3;A0A0J9YVQ7;C9J081;A0A087WX09;A0A087WVZ1;B4DLA0;C9J8G5					0.032284	0.810003	0.274633	0.201161	NA	NA	NA	NA	NA	NA	0.128638	0.182038	0.294251	0.232958	0.0799932	0.116167	0.976594	NA	NA	0.865855	0.00457581	0.0244918	0.674061	NA	NA	NA	0.604092	NA	NA	NA	NA	NA	NA	NA	NA	NA	NA	NA	0.214581	0.986149	NA	0.112492	0.0295097	0.0101368
DDX49	Q9Y6V7;M0R1S3;M0QZC0;M0R0K1;M0QXD4;Q9Y6V7-2					0.0113085	0.0444896	0.036733	0.125778	NA	NA	NA	NA	NA	NA	NA	NA	NA	NA	NA	NA	NA	NA	NA	NA	0.011714	0.0082418	NA	NA	NA	NA	NA	NA	NA	NA	NA	NA	NA	NA	NA	NA	NA	NA	NA	NA	NA	0.043098	0.0238467	0.018399
DDX55	F5H5U2;Q8NHQ9;Q8NHQ9-2;E7EX41					0.000159896	0.000701417	0.00299549	0.986856	NA	NA	NA	NA	NA	NA	NA	NA	NA	NA	NA	NA	NA	NA	NA	NA	0.0260445	0.610587	NA	NA	NA	NA	NA	NA	NA	NA	NA	NA	NA	NA	NA	NA	NA	NA	NA	NA	NA	NA	0.948924	0.972129
DDX6	P26196;Q8IV96					3.16642e-07	2.39884e-07	1.61026e-07	6.4862e-06	NA	NA	NA	0.573391	NA	NA	NA	NA	NA	NA	NA	NA	NA	NA	0.0488539	0.0200671	9.22964e-08	1.74697e-05	NA	NA	NA	NA	NA	NA	NA	NA	NA	NA	0.725501	NA	NA	0.716798	NA	0.821824	NA	NA	0.0480693	2.12253e-08	1.11722e-08	1.70946e-10
DEK	P35659;B4DFG0;P35659-2;D6R9L5;D6RDA2;H0Y993;H0Y8X0					NA	NA	NA	NA	NA	NA	NA	NA	NA	NA	0.963776	NA	NA	NA	NA	NA	NA	NA	NA	NA	NA	NA	NA	NA	NA	NA	NA	0.402345	0.88812	0.992598	0.514273	NA	NA	0.745248	NA	NA	NA	NA	NA	NA	NA	NA	NA	NA
DHX15	O43143					NA	NA	NA	NA	NA	NA	NA	NA	NA	NA	0.522808	0.613456	0.632728	0.531745	0.790227	0.646064	0.998233	NA	0.366477	0.651635	0.954013	0.948002	0.688659	NA	0.896692	NA	0.937302	0.381502	0.656351	0.598025	0.622915	NA	NA	0.523989	NA	NA	NA	0.722482	NA	NA	0.953963	NA	NA	0.601757
DIDO1	Q9BTC0	TRUE	TRUE	TRUE		0.762069	NA	0.849822	NA	NA	NA	NA	NA	NA	NA	NA	NA	NA	NA	NA	NA	NA	NA	NA	NA	0.00426135	0.00191554	NA	NA	NA	NA	NA	NA	NA	NA	NA	NA	NA	NA	NA	NA	NA	NA	NA	NA	NA	0.716899	0.0126489	0.0124365
DIMT1	Q9UNQ2;A0A0C4DGB1;D6RCL3					0.0482274	0.0568466	0.018689	0.0554483	NA	NA	NA	NA	NA	NA	0.477725	0.829179	NA	0.850033	0.393961	0.663907	NA	NA	0.0112416	0.0460423	0.00829945	0.0290748	NA	NA	0.778324	NA	0.856519	0.755779	0.583824	0.827304	0.772379	0.88535	0.576767	0.975078	NA	0.935134	NA	0.803875	NA	NA	NA	0.020497	0.00519281	0.0118312
DNAJB1	P25685;P25685-2;M0R080;M0QYT3;M0QXK0;M0QZD0					0.0732679	0.850044	NA	0.976976	NA	NA	NA	NA	NA	NA	NA	NA	NA	NA	NA	NA	NA	NA	NA	NA	0.0498112	NA	NA	NA	NA	NA	NA	NA	NA	NA	NA	NA	NA	NA	NA	NA	NA	NA	NA	NA	NA	NA	NA	NA
DNAJC8	O75937;S4R3J5	TRUE	TRUE	TRUE		1.95095e-13	2.30005e-11	2.21879e-11	1.19962e-10	NA	NA	0.565081	0.48008	NA	NA	NA	NA	NA	NA	NA	NA	NA	0.9314	0.775357	0.0256007	3.55143e-06	4.44833e-09	NA	NA	NA	NA	NA	NA	NA	NA	NA	NA	NA	NA	NA	NA	NA	NA	NA	NA	0.526518	0.00154266	2.99661e-05	3.82658e-08
DNAJC9	Q8WXX5					NA	0.994185	0.861488	NA	NA	NA	NA	NA	NA	NA	NA	NA	NA	0.739598	NA	NA	NA	NA	NA	NA	NA	NA	NA	NA	NA	NA	NA	NA	NA	0.91324	0.644896	NA	NA	NA	NA	0.856927	NA	NA	NA	NA	NA	0.933531	0.213688	0.724228
DNM2	P50570-3;P50570-4					0.0181549	0.558751	NA	0.168409	NA	NA	NA	NA	NA	NA	NA	NA	NA	NA	NA	NA	NA	NA	NA	NA	0.00188733	NA	NA	NA	NA	NA	NA	NA	NA	NA	NA	NA	NA	NA	NA	NA	NA	NA	NA	NA	NA	NA	NA	0.00109738
DNMT1	P26358;P26358-2;P26358-3;K7EJL0;K7ENQ6;K7ERQ1;K7ELB1;K7EMU8;K7ENW7;K7EKC3;K7EIZ6					0.0871106	0.230526	0.106338	0.305594	NA	NA	NA	NA	NA	NA	NA	NA	NA	NA	NA	NA	NA	NA	NA	0.970769	0.0892675	0.0673591	NA	NA	NA	NA	NA	NA	NA	0.579478	NA	NA	NA	NA	NA	NA	NA	NA	NA	NA	NA	0.159836	0.84058	0.411695
DOCK2	Q92608;E7ERW7;E5RFJ0;H0YB76					0.132926	0.197762	0.157878	0.180747	NA	NA	0.631534	0.810371	NA	NA	NA	NA	NA	0.542199	NA	0.782915	NA	NA	NA	0.958073	0.246563	8.30119e-06	NA	NA	NA	NA	NA	NA	NA	NA	NA	0.605915	NA	NA	0.220192	0.00487674	0.162599	0.964524	0.992924	0.620285	0.547468	0.15584	0.271378	0.75338
DOCK8	Q8NF50-4;Q8NF50-3;Q8NF50-2;Q8NF50;A2A369;E9PDJ4;A2A370;Q96N67-4;Q96N67-3;Q96N67-5					NA	NA	NA	0.828908	NA	NA	NA	NA	NA	NA	0.579004	NA	0.62513	NA	NA	NA	NA	NA	NA	NA	0.517293	0.00152921	NA	NA	NA	NA	NA	NA	0.834182	NA	NA	NA	NA	NA	NA	0.877732	NA	0.821824	NA	NA	NA	0.857925	NA	0.928134
DPP3	G3V1D3;G3V180;Q9NY33;Q9NY33-4;E9PQ14;E9PNX5;E9PPK9;Q9NY33-2;E9PKK8					NA	NA	NA	NA	NA	NA	NA	NA	NA	NA	NA	NA	NA	0.331115	NA	0.566766	NA	NA	NA	NA	NA	NA	0.631395	NA	NA	NA	NA	0.451196	NA	NA	NA	NA	NA	NA	NA	NA	NA	NA	NA	NA	NA	NA	NA	NA
DRG1	Q9Y295;F8WEE0					NA	NA	NA	NA	NA	NA	NA	NA	NA	NA	0.63986	NA	NA	NA	NA	NA	NA	NA	NA	NA	0.0148272	0.623068	NA	NA	NA	NA	NA	0.762576	NA	NA	NA	NA	NA	NA	NA	NA	NA	NA	NA	NA	NA	NA	NA	0.413963
DTYMK	P23919-2;P23919;H7C312;G5E9E9;H7BZ20;H7C3A4					5.39569e-07	0.00014037	0.00114447	0.00172355	NA	NA	NA	NA	NA	NA	NA	NA	NA	NA	NA	NA	NA	NA	NA	NA	NA	NA	NA	NA	NA	NA	NA	NA	NA	NA	NA	NA	NA	NA	NA	NA	NA	NA	NA	NA	NA	NA	NA	NA
DYNC1H1	Q14204;H0YJ21					0.874079	0.798006	0.679936	0.507351	NA	NA	0.719268	0.795716	0.757704	NA	0.573772	0.543608	0.604917	0.971985	0.855975	0.993528	0.964317	0.987943	NA	0.962159	0.455111	0.00322683	NA	0.989483	0.791151	NA	0.995055	0.525156	0.534979	0.579478	0.877116	0.932333	0.737376	NA	0.170126	0.0851936	0.162599	0.894787	0.29683	0.24287	0.157271	0.334443	0.327367	0.345668
DYNC1LI1	Q9Y6G9;E9PHI6;C9JGM7;C9JLW1					0.41975	NA	NA	NA	NA	NA	NA	NA	0.931608	NA	NA	NA	NA	0.787512	0.69918	NA	NA	NA	NA	NA	NA	0.00306785	NA	NA	NA	NA	NA	0.45933	0.534979	0.553531	0.644896	0.676216	0.496126	0.567356	0.249841	0.0756432	0.0998112	NA	0.377499	0.0820686	0.0559859	0.363135	0.322038	0.523014
DYNLRB1	Q9NP97;B1AKR6;H3BNG9;H3BPA0;Q7Z4M1;Q9NP97-2					NA	NA	NA	NA	NA	NA	NA	NA	NA	NA	NA	NA	NA	NA	NA	NA	NA	NA	NA	NA	NA	0.000320416	NA	0.650561	NA	NA	NA	0.381502	NA	NA	NA	NA	NA	NA	NA	NA	NA	NA	NA	NA	0.719497	NA	NA	NA
EDC4	Q6P2E9;Q6P2E9-2;I3L0V0;I3L3M2;I3L2F4					NA	NA	NA	NA	NA	NA	NA	NA	NA	NA	0.304508	0.350724	0.604917	0.0630442	0.700667	0.836977	NA	NA	NA	NA	0.925151	0.773583	NA	0.29493	NA	NA	NA	0.997113	0.742882	0.972225	0.919084	0.936779	NA	NA	0.960634	0.850462	NA	NA	NA	NA	0.452464	0.995075	0.865022	0.118067
EEF1A1	P68104;Q5VTE0;A0A087WV01;A0A087WVQ9;P68104-2;Q05639;Q5JR01;A6PW80					6.23093e-05	6.57225e-05	9.59424e-05	0.000456374	0.440868	0.561252	0.443787	0.543695	0.948076	0.985173	0.686755	0.613456	0.711882	0.990474	0.897744	0.806449	0.928864	0.725472	0.0434706	0.0240427	0.0146228	0.0502652	0.765603	0.607473	0.706411	0.898193	0.937302	0.781901	0.761323	0.672505	0.603377	0.932333	0.959029	0.627505	0.918396	0.659132	0.872517	0.958556	0.992924	0.986149	0.914264	0.050075	0.0197599	0.00286858
EEF1B2	P24534;C9JZW3;F2Z2G2;F8WF65					NA	NA	NA	NA	0.790077	NA	NA	0.761127	0.682695	NA	0.530276	NA	NA	0.501372	NA	0.663907	0.998233	NA	NA	0.412858	NA	NA	NA	NA	NA	NA	NA	0.411676	NA	0.781107	0.707651	NA	NA	0.86998	0.773192	0.767579	NA	0.930153	0.992924	0.986149	0.962026	0.999001	0.901941	NA
EEF1D	P29692-4;E9PQZ1;P29692-3;P29692;E9PRY8;P29692-2;H0YE72;E9PK01;E9PL71;E9PQ49;E9PI39;A0A087X1X7;H0YE58;E9PK06;E9PPR1;E9PL12;E9PN91;E9PMW7;E9PNW6;E9PQC9;E9PKK3;E9PK72;E9PJD0;E9PIZ1;H0YCK7					NA	NA	NA	NA	NA	NA	NA	NA	NA	NA	0.7251	NA	0.789134	0.971985	NA	NA	NA	NA	NA	NA	NA	NA	NA	NA	NA	NA	NA	0.381502	NA	NA	0.514273	NA	NA	0.745248	NA	NA	NA	NA	NA	NA	NA	NA	NA	NA
EEF1E1	O43324;D6RBD7;C9J1V9;O43324-2;H0YAL7;H0YAH9;D6RCQ0					0.92549	NA	0.779959	0.813831	NA	0.50744	NA	0.521113	NA	NA	0.943245	0.583183	0.784057	0.929132	0.0928289	0.573133	0.617854	NA	NA	NA	NA	NA	NA	NA	NA	NA	NA	0.381502	0.534979	0.555878	0.514273	NA	NA	NA	0.847877	0.973903	0.995051	0.894787	0.987709	NA	0.914264	NA	NA	NA
EEF1G	P26641;P26641-2					NA	NA	NA	NA	0.757417	0.762357	NA	0.866922	NA	NA	0.548034	NA	NA	0.493272	NA	0.703812	0.979409	0.987943	NA	0.496015	0.150367	0.195834	NA	NA	NA	NA	NA	0.381502	0.68951	0.6714	0.661172	NA	0.586271	0.891722	0.960634	0.972794	0.864916	0.822291	NA	NA	0.966167	0.959529	0.512638	NA
EEF2	P13639;M0R0I6					NA	0.683205	0.612804	0.526372	0.997329	0.928463	0.784015	0.928274	0.948076	NA	0.752071	0.638431	NA	0.995445	0.69918	0.671523	0.964317	NA	0.780333	0.758518	0.183293	NA	NA	NA	NA	NA	NA	0.832199	0.634078	0.939141	0.870041	0.792542	0.995786	0.523989	0.973097	0.929243	0.995051	0.821824	0.909084	0.986149	0.98001	0.933531	0.847477	NA
EEFSEC	P57772;P57772-2;C9J8T0					2.74944e-07	6.45366e-07	5.44091e-07	1.78819e-05	NA	NA	NA	NA	NA	NA	NA	NA	NA	NA	NA	NA	NA	NA	NA	0.0176921	0.00014928	0.00127396	NA	NA	NA	NA	NA	NA	NA	NA	NA	NA	NA	NA	NA	NA	NA	NA	NA	NA	NA	0.0027393	0.00158606	0.000241375
EIF1	K7EM18;P41567;K7EQP2					0.3767	NA	NA	0.68548	NA	NA	NA	NA	NA	NA	0.798737	0.478758	NA	0.930941	0.926614	0.78788	NA	NA	NA	NA	NA	NA	0.631395	0.834954	0.602394	NA	0.63104	NA	NA	NA	NA	NA	NA	NA	NA	NA	NA	0.894787	0.450039	NA	NA	NA	0.703258	NA
EIF2A	Q9BY44;F8WAE5;Q9BY44-4;Q9BY44-3;C9IZE1;Q9BY44-2;H7C5Q3;H7C5R5;F8WF18					0.000225616	0.00187507	0.246442	0.421606	NA	NA	NA	NA	NA	NA	NA	NA	NA	NA	NA	NA	NA	NA	NA	NA	0.726348	NA	NA	NA	NA	NA	NA	NA	NA	NA	NA	NA	NA	NA	NA	NA	NA	NA	NA	NA	NA	NA	NA	NA
EIF2S2	P20042					0.72082	0.558751	0.547837	0.358744	NA	NA	NA	0.866922	NA	NA	0.530276	0.980146	NA	0.493272	0.767931	0.922998	0.928864	0.628663	0.212879	0.183738	0.0511349	0.0211286	0.913687	NA	NA	NA	0.869647	0.843793	NA	NA	NA	NA	0.483394	NA	0.847877	0.806921	NA	NA	0.560245	NA	0.936426	0.536023	0.884823	0.447406
EIF2S3	P41091;Q2VIR3;F8W810;Q2VIR3-2;H7BZU1					0.360537	0.544563	0.496904	0.437551	NA	NA	NA	NA	NA	NA	0.569557	0.926405	0.92154	0.713915	0.855975	0.678745	0.964317	NA	0.905123	0.471405	0.133981	0.0555365	0.976522	NA	NA	NA	0.833261	0.883307	0.53545	0.550157	0.514273	0.646421	0.483394	0.523989	NA	NA	NA	NA	NA	NA	0.966167	0.711645	NA	0.465355
EIF4A1	P60842;J3KT12;P60842-2;J3QS69;J3KTB5;J3KSZ0;J3QL43;J3QR64;J3QLN6;J3KS25;J3QKZ9;J3KS93;J3QL52;J3KT04;J3QQP0					NA	NA	NA	NA	NA	NA	NA	NA	0.787472	0.970986	0.481408	0.554657	0.632728	0.501372	0.612096	0.575837	0.979409	NA	NA	0.237826	0.0685155	0.165946	0.688659	0.661674	0.763181	0.767087	0.604092	0.393841	0.701792	0.653598	0.632967	0.932333	0.963624	0.70967	0.696766	0.587462	NA	0.893694	0.992924	0.986149	0.989615	0.574569	0.662449	NA
EIF4B	E7EX17;P23588;P23588-2;F8VX11;F8W0K0;F8VSC7;F8VP89;F8VYE9;F8VRU1					NA	NA	NA	NA	NA	NA	NA	NA	NA	NA	0.364664	0.852727	0.675721	0.493272	0.734051	0.674956	NA	0.955423	NA	NA	NA	NA	NA	NA	NA	NA	NA	0.50328	NA	NA	NA	NA	NA	NA	NA	NA	NA	NA	NA	NA	NA	NA	NA	NA
EIF4E	D6RBW1;P06730;P06730-3;P06730-2;H0Y8J7;D6RFJ3					NA	NA	NA	NA	NA	NA	NA	NA	NA	NA	NA	NA	NA	NA	NA	NA	NA	NA	NA	NA	NA	NA	NA	NA	NA	NA	NA	0.858778	NA	NA	0.514273	NA	NA	NA	NA	NA	NA	NA	NA	NA	NA	NA	NA	NA
EIF4G2	D3DQV9;P78344;H0Y3P2;P78344-2;H0YCH5;H0YEC5;H0YD77;E9PKF8;H0YD99;H0YEN8;H0YDC0;H0YCF8;H0YEI7;H0YE22;H0YEW3					0.027218	0.0636796	0.0950969	0.0311405	NA	NA	NA	NA	NA	NA	0.902048	NA	NA	0.929132	NA	NA	NA	NA	NA	NA	0.000113619	7.02498e-06	0.856709	NA	NA	NA	NA	0.39758	0.619527	0.946415	0.644896	NA	0.797469	0.523989	NA	NA	NA	NA	NA	NA	0.962026	0.00987362	0.0038053	7.55846e-05
EIF4H	Q15056-2;Q15056					0.0823542	0.283577	0.41422	0.297489	NA	NA	NA	NA	NA	NA	0.760166	0.997615	NA	NA	0.855975	NA	NA	NA	NA	NA	0.636738	0.365199	NA	NA	NA	NA	0.937302	NA	NA	NA	NA	NA	NA	NA	NA	NA	NA	NA	NA	0.986149	0.914484	0.165612	0.397613	0.388173
EIF5	P55010;H0YLZ1;H0YN40;H0YMJ8;H0YM54;H0YK11;H0YK29					NA	NA	0.280277	NA	NA	NA	NA	NA	NA	NA	0.544627	0.980146	0.957997	0.516953	0.641488	0.534865	0.979409	0.859872	NA	0.846255	0.92714	0.66371	0.703371	NA	NA	NA	NA	0.381502	0.534979	0.547799	0.514273	0.833657	0.989339	0.523989	0.822884	0.95647	0.940644	NA	0.992924	0.986149	0.936426	NA	NA	0.0438102
EIF5B	A0A087WUT6;O60841					NA	NA	NA	NA	NA	NA	NA	NA	NA	NA	0.560964	0.613456	0.842284	0.689985	0.824103	0.937655	NA	NA	NA	0.625863	NA	NA	0.949688	NA	0.761336	NA	0.924752	0.381502	0.534979	0.547799	0.514273	0.656029	0.519056	0.523989	NA	NA	NA	NA	NA	NA	NA	NA	NA	NA
ELMO1	Q92556;Q92556-2;Q92556-3;C9JIW2;C9J5X3;C9JB20;C9IZR8;H0YCM7;Q5JVZ5;Q96JJ3-3;Q96JJ3;H7C0S6;H7C3P3;Q5JW01					0.773065	NA	NA	0.821651	NA	NA	NA	NA	NA	NA	0.886427	NA	NA	0.71521	NA	NA	NA	NA	NA	NA	NA	0.00173607	NA	NA	NA	NA	NA	NA	NA	NA	NA	NA	NA	NA	0.600175	NA	0.583023	NA	NA	NA	NA	NA	NA	0.329554
EMG1	Q92979;A0A087WVM7;V9GYP5;A0A087WWQ2					0.267154	0.843664	0.274633	NA	NA	NA	NA	NA	NA	NA	NA	NA	NA	NA	NA	NA	NA	NA	NA	NA	NA	0.648737	NA	NA	NA	NA	NA	NA	NA	NA	NA	NA	NA	NA	NA	NA	NA	NA	NA	NA	NA	0.96049	0.846505	NA
ENY2	Q9NPA8-2;Q9NPA8;E5RHX8;J3KNT2;E5RI00;E5RHT9;E5RJ84					0.00401196	0.325072	0.187678	0.42566	NA	NA	NA	NA	NA	NA	NA	NA	NA	NA	NA	NA	NA	NA	NA	NA	0.651632	0.0174465	NA	NA	NA	NA	NA	NA	NA	NA	NA	NA	NA	NA	NA	0.972794	NA	NA	NA	NA	NA	0.940873	0.812084	NA
EPRS	P07814;V9GYZ6;V9GZ76					0.569011	0.815029	0.897235	0.464456	NA	NA	NA	NA	NA	NA	0.494716	0.788171	0.780738	0.232958	0.236471	0.575837	NA	0.810636	NA	0.865172	0.908216	0.595037	0.88157	NA	NA	NA	NA	0.381502	0.534979	0.59117	0.542699	0.988621	0.739686	0.878548	0.731582	0.897277	NA	0.822291	NA	NA	0.962026	0.995075	NA	NA
ERGIC3	H0Y5K5;Q9Y282;Q9Y282-3;Q9Y282-2;A6PVJ2;A0A0C4DH46;H0Y802;H0Y6Z0					0.0334053	0.0133085	0.011294	0.00371805	NA	NA	NA	NA	NA	NA	NA	NA	NA	NA	NA	NA	NA	NA	NA	NA	0.708508	0.0211286	NA	NA	NA	NA	NA	NA	0.893941	0.874618	NA	0.605915	0.627469	NA	0.259089	0.0820294	NA	NA	NA	NA	NA	0.620188	0.22634	0.341207
ERP29	P30040;F8VY02;F8W1G0;P30040-2					NA	NA	NA	NA	NA	NA	NA	NA	NA	NA	NA	NA	NA	NA	NA	NA	NA	NA	NA	NA	NA	NA	NA	NA	NA	NA	NA	NA	NA	NA	NA	0.605915	NA	NA	0.371752	0.834776	0.0959535	NA	NA	NA	0.452464	NA	NA	NA
ETF1	P62495;B7Z7P8;P62495-2;I3L492;D6RCB3;D6RJE8					NA	NA	NA	NA	NA	NA	NA	NA	0.923997	NA	0.364664	0.430668	0.46332	0.245377	0.475847	0.4416	0.979409	NA	0.415588	0.233239	NA	NA	0.652993	NA	NA	0.89636	0.604092	0.384038	0.629839	0.621509	0.707651	NA	NA	0.86998	NA	NA	NA	NA	0.992924	NA	NA	0.327237	NA	NA
ETV6	P41212;H0YG25;J3KN52;Q9Y603-8;Q9Y603-3;Q9Y603-6;Q9Y603-7;Q9Y603-4;Q9Y603-5;Q9Y603	TRUE	TRUE	TRUE		0.0381572	0.0677827	0.147044	0.0591499	NA	NA	NA	NA	NA	NA	0.798737	NA	0.587868	0.955598	0.963139	0.977782	NA	0.749968	NA	NA	0.00119109	0.0171517	0.869958	NA	NA	NA	0.924752	NA	NA	NA	NA	NA	NA	0.868109	NA	0.458801	NA	0.987587	NA	NA	NA	0.811961	0.151912	0.00162873
EVL	Q9UI08;Q9UI08-2;H0YJN0;Q9UI08-3;H0YJL6;G3V314					0.8805	0.680274	NA	0.870611	NA	NA	NA	NA	NA	NA	NA	NA	NA	NA	NA	NA	NA	NA	NA	NA	0.000157844	0.000130273	NA	NA	NA	NA	NA	NA	NA	NA	NA	NA	NA	NA	NA	NA	NA	NA	NA	NA	NA	NA	NA	0.423483
EXOSC10	Q01780;Q01780-2;K7EJ37					NA	NA	NA	NA	NA	NA	NA	NA	NA	NA	NA	NA	NA	0.900105	NA	0.977782	NA	NA	NA	NA	0.0058343	0.000217277	NA	NA	NA	NA	NA	0.381502	NA	0.547799	0.514273	NA	0.974287	NA	NA	NA	NA	NA	NA	NA	NA	0.811961	0.498808	0.453529
EZR	P15311;E7EQR4;P35241-3;E9PNP4					NA	NA	NA	NA	NA	NA	NA	NA	NA	NA	NA	NA	NA	0.874562	NA	0.599007	NA	NA	NA	NA	NA	NA	NA	NA	NA	NA	NA	NA	NA	NA	NA	NA	NA	NA	NA	NA	NA	NA	NA	NA	NA	NA	NA	NA
FAM120A	Q9NZB2-4;Q9NZB2;Q9NZB2-6;Q9NZB2-5;Q9NZB2-2;A0A0C4DH52;A0A0C4DG79;Q5T035					0.0133369	0.00722023	0.00495375	0.00808285	NA	NA	NA	NA	NA	NA	NA	NA	NA	NA	NA	NA	NA	NA	0.292541	0.00538093	9.27417e-05	0.000190359	NA	NA	NA	NA	NA	NA	NA	NA	NA	NA	NA	NA	NA	0.615328	NA	NA	NA	NA	0.15732	0.000932161	0.000778427	0.000526369
FAM136A	E7EQY1;Q96C01;C9J2Y4;C9JF51					0.41167	4.73287e-05	0.407129	0.323765	NA	NA	NA	NA	NA	NA	NA	NA	NA	NA	NA	NA	NA	NA	NA	NA	NA	0.0294792	0.912859	NA	NA	NA	0.604092	NA	NA	NA	NA	NA	NA	NA	NA	NA	NA	NA	NA	NA	NA	NA	0.92553	0.0470778
FAM179A	C9JLI7;Q6ZUX3					NA	NA	NA	NA	NA	NA	NA	NA	NA	NA	NA	NA	NA	NA	NA	NA	NA	NA	NA	NA	NA	NA	NA	NA	NA	NA	NA	NA	NA	NA	NA	NA	NA	NA	NA	NA	NA	NA	NA	NA	NA	NA	NA	NA
FAM32A	Q9Y421;Q9Y421-3;K7EIY1;K7ENN5;Q9Y421-2;K7ELZ8					0.030404	0.0254597	0.449925	0.0533733	NA	NA	NA	NA	NA	NA	NA	NA	NA	NA	NA	NA	NA	NA	0.08773	0.049328	0.040156	0.0313732	NA	NA	NA	NA	NA	NA	NA	NA	NA	NA	NA	NA	NA	NA	NA	NA	NA	NA	NA	0.287286	0.187363	0.653765
FAM76B	F5GX09;Q5HYJ3;Q5HYJ3-3;Q5HYJ3-2					3.10646e-06	1.37904e-06	8.98817e-06	5.11152e-05	NA	NA	NA	NA	NA	NA	NA	NA	NA	NA	NA	NA	NA	NA	0.00743806	0.00238382	9.68787e-06	0.00057538	NA	NA	NA	NA	NA	NA	NA	NA	NA	NA	NA	NA	NA	NA	NA	NA	NA	NA	NA	0.00195186	0.00030898	9.07661e-05
FAM98B	Q52LJ0;Q52LJ0-2;H0YNA1					7.54873e-05	0.000185239	9.59424e-05	0.00144232	NA	NA	NA	NA	NA	NA	NA	NA	NA	NA	NA	NA	NA	NA	NA	0.0744356	1.74139e-07	9.74847e-06	NA	NA	NA	NA	NA	NA	NA	NA	NA	NA	NA	NA	NA	NA	NA	NA	NA	NA	0.452464	0.000649964	0.000685703	4.71124e-06
FANCI	Q9NVI1;Q9NVI1-1;Q9NVI1-2;F8W7R3;H3BP78;Q9NVI1-4;H3BMG4;H3BT54;H3BQE2;H3BN35;H3BS60					0.293492	0.943949	0.715947	0.870611	NA	NA	NA	NA	NA	NA	NA	NA	NA	NA	NA	NA	NA	0.9314	NA	NA	0.310011	5.03755e-05	NA	NA	NA	NA	NA	NA	NA	NA	NA	NA	NA	NA	0.433334	0.177743	0.757492	0.821824	0.992924	0.986149	0.520494	NA	NA	NA
FARSB	Q9NSD9;Q9NSD9-2					2.26028e-05	0.00322093	0.000923594	0.00445313	NA	NA	NA	NA	NA	NA	NA	NA	NA	NA	NA	NA	NA	NA	NA	NA	NA	NA	NA	NA	NA	NA	NA	NA	NA	NA	NA	NA	NA	NA	NA	NA	NA	NA	NA	NA	NA	NA	NA	NA
FASN	A0A0U1RQF0;P49327;A0A0U1RRG3;A0A1B0GTR5					NA	NA	NA	NA	0.770043	NA	NA	0.697305	0.969644	NA	0.549575	0.991237	0.741442	0.493272	0.626116	0.556992	0.964317	NA	NA	0.865172	0.110496	0.108751	0.765603	0.406824	0.857596	NA	0.955682	0.384038	0.78727	0.579478	0.900288	0.787825	0.649434	0.756075	0.696766	0.659132	0.583023	0.983176	0.992924	0.986149	0.855949	NA	0.719087	NA
FDPS	P14324-2;P14324;A0A087WVN4;A0A087X1D8;A0A087X090;A0A087WTP2					NA	NA	NA	NA	NA	NA	NA	NA	NA	NA	0.63941	NA	NA	0.879074	NA	NA	NA	NA	NA	NA	NA	NA	NA	NA	NA	NA	NA	NA	NA	NA	NA	NA	NA	NA	NA	NA	NA	NA	NA	NA	NA	NA	NA	NA
FEN1	P39748;P39748-2;I3L3E9;F5H1Y3					8.2399e-10	1.2836e-09	3.50727e-09	3.70645e-08	0.770043	NA	0.0198924	0.0274464	NA	NA	NA	NA	0.842284	NA	0.892514	NA	0.931682	0.763173	NA	0.0019178	0.00012915	0.00100458	NA	NA	NA	NA	NA	0.45933	NA	NA	NA	0.716791	0.774642	NA	0.759199	NA	NA	NA	NA	NA	NA	0.0277689	0.00413343	0.000162738
FIP1L1	Q6UN15-3;Q6UN15-5;Q6UN15;H0Y8P7					0.646275	0.539471	0.95862	0.598507	NA	NA	NA	NA	NA	NA	0.618013	0.980314	0.913072	0.741433	0.971285	0.967362	NA	NA	NA	NA	0.161035	0.0631858	NA	NA	NA	NA	NA	0.381502	NA	0.547799	NA	NA	0.994395	0.745248	NA	NA	NA	NA	NA	NA	NA	0.81247	0.571116	0.465355
FKBP3	Q00688;G3V5F2					0.0937526	0.0057064	0.0489809	0.838919	NA	NA	NA	NA	NA	NA	NA	NA	NA	NA	NA	NA	NA	NA	NA	NA	NA	NA	NA	NA	NA	NA	NA	NA	NA	NA	NA	NA	NA	NA	NA	NA	NA	NA	NA	NA	NA	NA	NA	NA
FKBP4	Q02790;F5H1U3;H0YFG2;F5H120					NA	NA	NA	NA	NA	NA	NA	NA	NA	NA	0.364664	0.478758	0.369976	0.358078	0.93411	0.844857	NA	0.749968	NA	NA	NA	NA	NA	NA	NA	NA	NA	0.766386	NA	NA	NA	NA	NA	NA	NA	NA	NA	NA	NA	NA	0.962026	0.995075	NA	NA
FKBP5	Q13451;Q13451-2					NA	NA	NA	NA	NA	NA	NA	NA	NA	NA	NA	NA	0.647124	NA	NA	NA	NA	NA	NA	NA	NA	NA	NA	NA	NA	NA	NA	NA	NA	NA	NA	NA	NA	NA	NA	NA	NA	NA	NA	NA	NA	NA	NA	NA
FLNA	Q5HY54;Q60FE5;P21333-2;P21333;A0A087WWY3;F8WE98;H0Y5F3;H0Y5C6					NA	NA	NA	NA	NA	NA	NA	NA	NA	NA	NA	NA	NA	0.54106	0.767931	0.922914	NA	NA	NA	NA	NA	NA	NA	NA	NA	NA	NA	0.39758	NA	NA	NA	NA	NA	NA	NA	NA	NA	NA	NA	NA	NA	NA	NA	NA
FLYWCH2	I3L1Y9;Q96CP2;I3L4I0;I3L0R3;I3L231;Q4VC44-2;Q4VC44;Q4VC44-3	TRUE	TRUE	TRUE		NA	0.0563601	0.421511	0.42566	NA	NA	NA	NA	NA	NA	NA	NA	NA	NA	NA	NA	NA	NA	NA	0.01709	NA	NA	NA	NA	NA	NA	NA	NA	NA	NA	NA	NA	NA	NA	NA	NA	NA	NA	NA	NA	NA	0.81659	0.648453	0.896432
FNBP1	B7ZL14;Q96RU3-4;Q96RU3-3;Q96RU3-5;Q96RU3-2;Q96RU3;H0Y7W6					NA	NA	NA	NA	NA	NA	NA	NA	NA	NA	0.700045	0.461111	0.647124	0.526441	0.873924	0.534865	NA	NA	NA	NA	NA	NA	NA	NA	NA	NA	NA	0.381502	0.927148	0.547799	0.514273	NA	NA	NA	NA	NA	NA	NA	NA	NA	NA	NA	NA	NA
FOXK1	P85037;P85037-2;U3KQ26	TRUE	TRUE	TRUE		0.432479	NA	NA	NA	NA	NA	NA	NA	NA	NA	0.915213	NA	NA	0.787512	NA	NA	NA	NA	NA	NA	0.00645381	0.00284675	NA	NA	NA	NA	NA	0.916132	0.661444	NA	0.514273	NA	NA	NA	NA	NA	NA	NA	NA	NA	0.966167	0.885331	0.0329662	0.177371
FRG1	Q14331;E9PLY7;E9PRR7;J3KSQ7;E9PI42					0.00137168	0.000736379	0.000931969	0.00492144	NA	NA	NA	NA	NA	NA	0.841565	0.698069	NA	NA	0.847456	0.744297	NA	NA	0.830023	0.0341187	0.0107709	0.025771	NA	NA	NA	NA	NA	NA	NA	NA	NA	NA	0.808184	NA	NA	0.972794	NA	NA	NA	NA	NA	0.292701	0.153199	0.0104866
FUBP1	E9PEB5;Q96AE4	TRUE	TRUE	TRUE		5.10829e-06	0.000147362	0.000249591	0.000327883	NA	NA	NA	NA	0.828806	NA	0.128638	0.593976	0.536587	0.0169702	0.00314593	0.0016377	0.809184	NA	NA	0.654176	0.0333213	0.0644061	NA	NA	NA	NA	NA	NA	NA	0.923769	NA	0.74795	NA	NA	NA	0.928911	NA	NA	5.62511e-06	0.062185	0.015753	0.00567873	0.00413165	7.26673e-05
FUBP3	Q96I24;Q96I24-2					0.000217849	0.0018315	0.036733	0.106136	NA	NA	NA	NA	NA	NA	NA	NA	NA	0.409985	0.567663	NA	NA	NA	NA	NA	0.00341995	0.0174465	NA	NA	NA	NA	NA	NA	NA	NA	NA	NA	NA	NA	NA	NA	NA	NA	0.0571846	NA	0.936426	0.00841581	0.000651045	6.30315e-05
FUS	H3BPE7;P35637-2;P35637	TRUE	TRUE	TRUE		8.92489e-07	8.02853e-07	3.34431e-06	2.33276e-05	0.871023	NA	NA	0.880418	0.775326	0.970986	0.364664	0.512262	0.438591	0.232958	0.212575	0.443819	NA	NA	0.530775	0.0071748	1.00773e-05	0.000748628	NA	NA	NA	NA	0.939367	0.891029	0.661444	0.547799	NA	0.649822	0.687482	0.523989	NA	0.0435021	NA	0.983176	0.0571846	0.92329	0.362366	0.000102088	2.15086e-05	8.97073e-06
G3BP1	Q13283;E5RI46;E5RIF8;E5RH42;E5RJU8;Q13283-2;E5RIZ6					0.0405153	0.0783792	0.125369	0.639827	NA	NA	NA	NA	NA	NA	0.364664	0.244709	0.294251	0.331115	0.238772	0.233339	0.964317	NA	NA	NA	0.00272197	0.237963	0.703371	NA	NA	NA	NA	0.617362	0.583824	0.758572	0.610554	NA	NA	0.734307	NA	NA	NA	NA	NA	NA	NA	0.0164926	0.0097481	0.00274119
G3BP2	Q9UN86-2;Q9UN86;D6RGJ4;D6RAC7;D6RB17;D6RBM9;D6REX8;D6RBR0;D6RE13;D6RBW8;D6R9X5;D6R9A4					NA	0.6599	NA	NA	NA	NA	NA	NA	NA	NA	0.481408	0.926405	0.632728	0.368953	0.0799932	0.355542	NA	NA	NA	NA	0.0151219	0.924137	0.832831	NA	0.791151	NA	0.672822	NA	0.534979	NA	NA	NA	NA	NA	NA	NA	NA	NA	NA	NA	NA	0.0783717	0.188243	0.0435948
GABARAPL2	H3BSM5;P60520;H3BQ50					1.46196e-05	0.000735743	0.000177365	0.000239738	NA	NA	NA	NA	NA	NA	NA	NA	NA	NA	NA	NA	NA	NA	NA	NA	NA	0.0235558	NA	NA	NA	NA	NA	NA	NA	NA	NA	NA	NA	NA	NA	NA	NA	NA	NA	NA	NA	NA	0.636066	NA
GABPA	Q06546	TRUE	TRUE	TRUE		NA	NA	NA	NA	NA	NA	NA	NA	NA	NA	0.624412	NA	0.758768	0.676704	0.640521	0.849732	NA	NA	NA	NA	NA	NA	NA	NA	NA	NA	NA	0.689062	0.534979	0.547799	0.544887	0.770298	NA	0.777225	NA	NA	NA	NA	NA	NA	NA	NA	NA	NA
GABPB1	Q06547-2;Q06547;F5H7I4;H9ZYI9;Q06547-4;Q06547-3;H0YNZ0;Q5SZG2;Q8TAK5	TRUE	TRUE			NA	NA	NA	NA	NA	NA	NA	NA	NA	NA	NA	0.99712	0.892588	0.758357	0.770687	0.806221	NA	NA	NA	NA	NA	NA	NA	NA	NA	NA	NA	NA	NA	NA	NA	NA	NA	NA	NA	NA	NA	NA	NA	NA	NA	NA	NA	NA
GAPDH	P04406;P04406-2;E7EUT5					3.37096e-05	0.00152766	0.000871606	0.00142475	0.342328	0.208836	0.310126	0.413661	0.975478	0.909365	0.579004	0.67521	NA	0.881619	0.899219	0.967362	0.910622	0.737584	0.251169	0.00324649	0.932408	0.903259	NA	NA	NA	NA	0.63104	0.8443	0.583824	NA	0.780858	0.877733	0.909364	0.86998	0.88724	0.86925	0.790117	0.87805	0.909084	0.986149	0.936426	0.363135	0.326381	0.158843
GARS	P41250;H7C443					NA	NA	NA	NA	NA	NA	NA	NA	NA	NA	0.997455	NA	NA	0.746943	NA	NA	NA	NA	NA	NA	NA	NA	NA	NA	NA	NA	NA	NA	NA	NA	NA	NA	NA	NA	NA	NA	NA	NA	NA	NA	NA	NA	NA	NA
GATAD2A	Q86YP4;Q86YP4-3;Q86YP4-2;C9JJK9;C9JHD7;C9JGN4;V9GYX5;C9JVY3;V9GY85;H7C3H1;C9JMI3	TRUE	TRUE	TRUE		0.484708	0.666439	0.164648	0.544791	NA	NA	NA	NA	NA	NA	NA	0.638431	0.979416	NA	0.816011	0.937655	NA	NA	NA	0.824996	0.0538569	0.0222478	0.864097	NA	NA	NA	NA	0.381502	0.652591	0.547799	0.514273	NA	0.937976	0.895037	NA	NA	NA	NA	NA	NA	0.872451	0.986811	0.359871	0.36664
GBE1	Q04446;E9PGM4					NA	NA	NA	NA	NA	NA	NA	NA	NA	NA	0.480744	0.772819	0.254625	0.0630442	NA	NA	NA	NA	NA	NA	NA	NA	NA	NA	NA	NA	NA	NA	NA	NA	NA	NA	NA	NA	NA	NA	NA	NA	NA	NA	NA	NA	NA	NA
GDI2	P50395;P50395-2;Q5SX87;V9GYF8;Q5SX90;Q5SX91;V9GYJ7					NA	NA	NA	NA	NA	NA	NA	NA	NA	NA	NA	NA	NA	NA	NA	NA	NA	NA	NA	NA	NA	NA	NA	NA	NA	NA	NA	NA	NA	NA	NA	NA	NA	NA	NA	NA	NA	NA	NA	NA	NA	NA	NA	NA
GET4	Q7L5D6;C9JPA8;C9JHN8;Q7L5D6-2;C9JY46					NA	NA	NA	NA	NA	NA	NA	NA	NA	NA	NA	NA	NA	NA	NA	NA	NA	NA	NA	NA	NA	NA	NA	0.946244	NA	NA	NA	NA	NA	NA	NA	NA	NA	NA	0.488309	NA	0.144921	NA	NA	0.062185	NA	NA	NA	NA
GLO1	Q04760-2;Q04760					NA	NA	NA	NA	NA	NA	NA	NA	NA	NA	NA	NA	NA	NA	NA	NA	NA	NA	NA	NA	NA	NA	NA	NA	NA	NA	NA	NA	NA	NA	NA	NA	NA	NA	NA	NA	NA	NA	NA	NA	NA	NA	NA	NA
GLRX3	O76003					NA	NA	NA	NA	NA	NA	NA	NA	NA	NA	0.46019	0.512262	0.529808	0.351887	0.650098	0.592065	0.910622	NA	NA	NA	NA	NA	0.688659	0.908792	0.970882	0.933674	0.844732	0.381502	0.875146	0.63581	0.591136	NA	NA	0.788653	NA	NA	NA	NA	0.992924	NA	0.983728	NA	NA	NA
GLTP	F5H0U5;Q9NZD2;F5GZ49;H0YFS9					NA	NA	NA	NA	0.0890299	0.00258556	0.0183438	0.00993707	NA	NA	NA	NA	NA	NA	NA	NA	0.964317	0.987943	0.133993	NA	NA	NA	NA	NA	NA	NA	NA	NA	NA	NA	NA	NA	NA	NA	0.600175	0.889811	0.807586	NA	0.992924	0.986149	0.975	0.711645	NA	NA
GMFG	O60234;M0R0C1;M0QYJ8;M0QYG8;M0R1D2;M0QXC2;M0QX47					NA	NA	NA	NA	NA	NA	NA	NA	NA	NA	NA	NA	NA	NA	NA	NA	NA	NA	NA	NA	NA	NA	NA	NA	NA	NA	NA	NA	NA	NA	NA	NA	NA	NA	NA	NA	NA	NA	NA	NA	NA	NA	NA	NA
GMNN	E2QRF9;O75496;H7C608;C9K0U5					NA	NA	NA	NA	NA	NA	NA	NA	NA	NA	NA	NA	NA	NA	NA	NA	NA	NA	NA	NA	0.102864	0.0513535	NA	NA	NA	NA	NA	NA	NA	0.6714	NA	NA	NA	NA	NA	NA	NA	NA	NA	NA	NA	NA	0.827236	0.815539
GMPS	P49915;P49915-2					NA	NA	NA	NA	NA	NA	NA	NA	NA	NA	NA	NA	NA	NA	NA	NA	NA	NA	NA	NA	NA	NA	NA	NA	NA	NA	NA	NA	NA	NA	NA	NA	NA	NA	NA	NA	NA	NA	NA	NA	NA	NA	NA	NA
GOPC	F5H1Y4;Q9HD26-2;Q9HD26;Q9HD26-3	TRUE	TRUE	TRUE		NA	NA	NA	NA	NA	NA	NA	NA	NA	NA	NA	NA	NA	NA	NA	NA	NA	NA	NA	NA	NA	NA	NA	NA	NA	NA	NA	NA	NA	NA	NA	NA	NA	NA	NA	NA	NA	NA	NA	NA	NA	NA	NA	NA
GRB2	P62993;J3KT38;P62993-2;J3QRL5					NA	NA	NA	NA	NA	NA	NA	NA	NA	NA	0.364664	NA	0.365607	0.262285	NA	NA	NA	NA	NA	NA	NA	NA	NA	NA	NA	NA	NA	0.984182	NA	NA	NA	NA	NA	NA	NA	NA	NA	NA	0.909084	NA	NA	NA	NA	NA
GRWD1	Q9BQ67;M0QX71					0.379901	0.658662	0.524491	NA	NA	NA	NA	NA	NA	NA	0.364664	0.797837	0.979416	0.0449093	NA	0.818801	NA	NA	NA	NA	0.273701	0.999759	NA	0.984597	NA	NA	0.63104	NA	NA	0.788852	0.775922	0.716791	0.483394	0.908392	NA	NA	NA	NA	NA	NA	NA	NA	0.429253	0.879383
GSK3B	P49841;P49841-2;A8MT37;P49840	TRUE	TRUE			0.0036344	0.00169538	0.422658	0.399132	NA	NA	NA	NA	NA	NA	NA	NA	NA	NA	NA	NA	NA	NA	NA	NA	NA	NA	NA	NA	NA	NA	NA	NA	NA	NA	NA	NA	NA	NA	NA	NA	NA	NA	NA	NA	NA	0.248733	0.293572	0.00102582
GSN	P06396-2;A0A0A0MS51;A0A0A0MT01;P06396-4;P06396-3;P06396;Q5T0I0;Q5T0I1;A0A0U1RQL8					0.447292	0.619685	NA	NA	NA	NA	NA	NA	0.948076	0.970986	0.495	0.817356	0.979416	0.500243	0.847694	0.828833	0.964317	NA	NA	0.785498	0.0844631	NA	0.697783	0.76497	0.878589	0.855863	0.633457	0.974975	0.534979	0.547799	0.514273	0.605915	0.483394	0.523989	0.847877	NA	0.842057	0.977251	0.909084	0.953255	0.959183	0.716899	NA	NA
GSPT1	H3BR35;P15170;P15170-2;P15170-3;Q8IYD1;H3BSV8					NA	NA	NA	NA	NA	NA	NA	NA	NA	NA	0.522196	0.613456	0.62513	0.493272	NA	0.991058	0.979409	NA	NA	NA	NA	NA	0.928491	NA	NA	NA	NA	0.381502	0.542961	0.547799	0.514273	0.950503	0.556954	0.523989	NA	NA	NA	NA	NA	NA	0.984503	NA	NA	NA
GSTP1	P09211;A8MX94;A0A087X243;A0A087X2E9					NA	NA	NA	NA	0.546589	NA	NA	0.413661	NA	0.87003	NA	NA	NA	NA	NA	NA	0.61801	NA	NA	NA	NA	NA	NA	NA	NA	NA	NA	NA	NA	NA	NA	NA	NA	NA	NA	NA	NA	NA	NA	NA	NA	NA	NA	NA
GTF2F1	P35269;M0QXD6;M0R0R9;M0R0Z3					0.074833	0.086824	0.0620297	0.182215	NA	NA	NA	NA	NA	NA	0.949363	NA	NA	NA	NA	NA	NA	NA	NA	0.753496	0.023018	0.0174465	0.703371	NA	NA	NA	NA	0.381502	0.534979	0.547799	0.514273	NA	0.814659	0.523989	NA	NA	NA	NA	NA	NA	NA	0.733304	0.313115	0.144629
GTF2F2	P13984	TRUE	TRUE			0.0871106	0.0894232	0.0792562	0.161749	NA	NA	NA	NA	NA	NA	0.526892	NA	0.512442	0.881619	NA	NA	NA	NA	NA	0.777522	0.0533462	0.0365685	NA	NA	NA	NA	NA	0.381502	0.534979	0.547799	0.521972	0.963689	0.659708	0.523989	NA	NA	NA	NA	NA	NA	NA	0.50273	0.582102	0.146095
GTF2I	P78347-2;P78347-4;P78347-3;P78347;P78347-5;C9J6M0	TRUE	TRUE	TRUE		0.0070979	0.0128332	0.025641	0.0297003	NA	NA	0.853952	0.741534	NA	NA	0.543413	0.663239	0.979416	0.697911	0.738469	0.835556	0.97272	NA	0.896091	0.213867	0.00267362	0.00163415	0.832831	NA	NA	NA	NA	0.571234	0.912421	0.961802	0.956641	0.764991	0.808184	0.850494	0.847877	0.985174	NA	0.992433	0.909084	0.986149	0.937021	0.020497	0.0193897	0.00567016
GTPBP1	O00178;B0QY59;F5H716					2.63936e-05	0.000152644	0.000128781	0.358744	NA	NA	NA	NA	NA	NA	0.571904	NA	NA	NA	NA	NA	NA	NA	NA	NA	7.94943e-07	0.00361441	NA	NA	NA	NA	NA	NA	NA	NA	NA	NA	NA	NA	NA	NA	NA	NA	NA	NA	NA	4.11054e-05	4.17546e-05	8.97073e-06
GTSF1	G3V1V4;Q8WW33					NA	NA	NA	NA	NA	NA	NA	NA	0.99003	NA	0.128638	0.618069	0.529808	0.361174	0.0910043	0.782915	NA	NA	NA	NA	NA	NA	NA	NA	NA	NA	NA	NA	0.534979	NA	NA	NA	NA	0.697832	NA	0.850462	NA	0.958556	0.0574682	NA	0.564875	NA	NA	NA
H3F3A	P84243;K7EK07					NA	NA	NA	NA	NA	NA	NA	NA	NA	NA	0.364664	0.309112	0.37853	0.392633	0.475847	0.575131	NA	NA	NA	NA	0.0500508	0.575738	0.792399	NA	NA	NA	NA	0.381502	0.534979	0.547799	0.514273	0.905415	0.495754	0.523989	NA	0.506812	NA	NA	NA	NA	0.452464	0.353394	NA	NA
HADHA	P40939;H0YFD6;P40939-2					0.601517	0.441065	0.648908	0.321253	NA	NA	NA	NA	0.948076	NA	NA	NA	NA	NA	NA	0.534865	0.912561	NA	NA	NA	0.580219	0.00544064	NA	0.834954	NA	NA	NA	0.676446	0.578168	0.579478	0.918555	0.605915	0.572944	0.523989	0.0294554	0.11405	0.583023	0.551999	0.992924	0.768614	0.962026	NA	0.901941	0.524704
HADHB	P55084-2;P55084;F5GZQ3;B5MD38;C9JEY0;C9JE81;C9K0M0					0.947615	NA	NA	NA	NA	NA	NA	NA	0.597807	NA	0.788194	NA	NA	NA	NA	NA	NA	NA	0.830023	NA	NA	NA	NA	NA	NA	NA	NA	NA	0.68951	0.927132	NA	NA	0.68676	0.80526	0.379694	NA	0.537129	0.821824	0.80582	0.890712	0.970104	NA	NA	NA
HAT1	O14929;O14929-2;F8WEW1;F8W9G7					NA	NA	NA	NA	NA	NA	NA	NA	NA	NA	0.531807	NA	0.892588	0.358078	NA	0.355542	NA	NA	NA	NA	NA	NA	0.912859	NA	NA	NA	0.604092	0.381502	0.534979	0.547799	0.514273	0.964621	0.601641	0.523989	NA	NA	NA	NA	NA	NA	NA	NA	NA	NA
HCFC1	A6NEM2;P51610-2;P51610;P51610-4;H7C1C4;P51610-3	TRUE	TRUE	TRUE		2.52688e-05	6.67561e-05	0.00056598	0.00288885	NA	NA	0.690911	0.892646	NA	NA	NA	NA	NA	NA	NA	NA	NA	NA	0.0468541	8.17648e-06	5.25783e-06	7.95903e-05	NA	NA	NA	NA	NA	0.617362	NA	0.83002	0.777451	NA	0.483394	0.694149	NA	NA	NA	NA	NA	NA	0.258223	0.00524438	0.00250364	0.000121249
HDGF	P51858;P51858-2;P51858-3					0.390355	NA	NA	NA	NA	NA	NA	NA	0.757704	NA	0.543413	0.828615	0.789134	0.697855	NA	0.576857	0.910622	0.861889	0.830023	0.82285	0.462034	0.139181	0.793813	NA	NA	NA	NA	0.405378	0.534979	0.547799	0.514273	0.736927	0.90537	0.523989	NA	0.670563	NA	0.990767	0.992924	0.986149	0.68106	0.842289	0.887587	NA
HDLBP	A0A024R4E5;Q00341;Q00341-2;H0Y394;H7BZC3;H7C0A4;H7C2D1;C9J5E5;C9JIZ1;C9JHS7;C9JHZ8;C9JES8;C9JZI8;C9JT62;C9JK79;C9JBS3;C9JEJ8;C9JHN6;C9JMQ6;C9JQ82;H7C3D0					0.000312223	0.181951	0.0269257	0.0474613	NA	NA	NA	NA	NA	NA	0.728732	NA	NA	NA	NA	NA	NA	NA	NA	NA	0.0790152	NA	NA	NA	NA	NA	NA	NA	NA	NA	NA	NA	NA	NA	NA	NA	NA	NA	NA	NA	NA	NA	0.648453	NA
HEATR3	Q7Z4Q2-2;Q7Z4Q2;Q7Z4Q2-3					NA	NA	NA	NA	NA	NA	NA	NA	NA	NA	0.960773	0.605712	NA	0.758357	0.475847	0.647568	NA	NA	NA	NA	NA	NA	0.932585	0.526138	0.706411	0.767087	0.938024	0.843793	0.534979	0.547799	0.521972	0.605915	0.794423	0.735483	NA	NA	NA	0.821824	0.987709	NA	NA	NA	NA	NA
HEBP2	Q9Y5Z4;Q9Y5Z4-2;Q5THN1;C9IZA0					NA	NA	NA	NA	NA	NA	NA	NA	NA	NA	NA	NA	NA	NA	NA	NA	NA	NA	NA	NA	NA	NA	NA	NA	NA	NA	NA	0.381502	NA	NA	0.514273	NA	NA	NA	NA	NA	NA	NA	NA	NA	NA	NA	NA	NA
HELLS	A0A0B4J1V9;Q9NRZ9-6;Q9NRZ9-5;Q9NRZ9-3;Q9NRZ9-2;Q9NRZ9;A0A087WSW7;F6XU50;Q9NRZ9-4;Q9NW36;B1ALG6;Q9NRZ9-8;Q9NRZ9-7;Q9NRZ9-9					0.158954	0.038044	0.561749	NA	NA	NA	NA	NA	NA	NA	NA	NA	NA	NA	NA	NA	NA	NA	NA	NA	NA	0.0236842	NA	NA	NA	NA	NA	NA	NA	NA	NA	NA	NA	NA	NA	NA	NA	NA	NA	NA	NA	NA	NA	NA
HEXIM1	O94992					NA	NA	NA	NA	NA	NA	NA	NA	NA	NA	NA	NA	NA	NA	NA	NA	NA	NA	NA	NA	NA	NA	NA	NA	NA	NA	NA	NA	NA	NA	NA	NA	NA	NA	NA	NA	NA	0.894787	0.0747502	NA	NA	NA	NA	NA
HIST1H1B	P16401					0.687858	0.658656	0.484666	0.603223	NA	NA	NA	NA	0.743825	NA	0.481408	0.99712	NA	0.895554	0.926667	0.967922	NA	NA	0.41527	0.654176	0.525951	0.838132	0.706634	NA	0.706411	0.601652	NA	0.745913	0.691957	0.723498	0.734528	0.763479	0.682579	0.745248	0.868744	0.897277	NA	0.918055	0.909084	0.986149	0.966167	0.768019	0.733814	0.632054
HIST1H1C	P16403					0.672893	0.742428	0.603304	0.695359	NA	NA	NA	NA	NA	NA	0.915213	0.829179	0.979416	0.877139	0.873924	0.915903	0.979409	0.745665	0.42666	0.739408	0.362338	0.571995	0.491051	0.105336	NA	NA	0.958724	0.691925	0.724765	0.711504	0.661172	0.770298	0.682579	0.70967	0.759199	0.98428	0.697719	0.933735	0.992924	0.986149	0.980411	0.716899	0.648453	0.504677
HIST1H2BN	U3KQK0;Q99879;Q99877;Q93079;Q5QNW6;P62807;P58876;O60814;Q5QNW6-2;Q99880;P57053					NA	NA	NA	0.709057	NA	NA	NA	NA	NA	NA	0.481408	0.593976	0.604957	0.493272	NA	0.839565	NA	NA	0.830023	NA	0.232782	0.403238	0.85326	NA	NA	NA	0.995055	0.381502	0.640568	0.919364	0.514273	0.605915	NA	NA	NA	NA	NA	0.803875	NA	NA	NA	0.591307	0.601665	0.896432
HIST1H4A	P62805					NA	NA	NA	0.633526	NA	NA	NA	NA	NA	NA	0.52875	0.512262	0.647124	0.500243	0.517556	0.6606	0.964317	NA	NA	NA	0.837741	0.495215	0.67501	NA	0.791151	NA	NA	0.395632	0.661335	0.547799	0.514273	0.932995	0.988135	0.592296	NA	0.987647	NA	0.977251	NA	NA	0.980411	NA	NA	NA
HIST2H2AC	Q16777;Q6FI13					0.773562	NA	0.769612	0.988197	NA	NA	NA	NA	NA	NA	NA	NA	NA	NA	NA	NA	NA	NA	NA	NA	0.0132285	0.00884281	NA	NA	NA	NA	NA	0.715133	0.592928	0.6714	NA	0.963689	0.483394	0.523989	NA	NA	NA	NA	NA	NA	NA	NA	NA	NA
HLTF	A0A0C4DGA6;Q14527;Q14527-2;H7C5K0					0.077906	0.0542464	0.0304721	0.0462104	NA	NA	NA	NA	NA	NA	NA	NA	NA	NA	NA	NA	NA	0.737584	NA	NA	0.0294329	0.0352819	NA	NA	NA	NA	NA	NA	NA	NA	NA	NA	NA	NA	0.428149	0.00620806	0.278798	NA	0.909084	0.986149	0.936426	0.0650696	0.916914	0.0339912
HMGA1	P17096;P17096-2;P17096-3					NA	0.00987281	NA	NA	NA	NA	NA	NA	NA	NA	NA	NA	NA	NA	NA	NA	NA	NA	NA	NA	NA	NA	NA	NA	NA	NA	NA	NA	NA	NA	NA	NA	NA	NA	NA	NA	NA	NA	NA	NA	NA	NA	NA	NA
HMGB1	P09429;Q5T7C4;B2RPK0					0.031477	0.0305982	0.0320875	0.0450455	0.840061	0.908041	0.91019	0.810371	0.66783	0.787267	0.364664	0.384568	NA	NA	NA	0.686586	0.988507	0.861889	0.830023	0.630968	0.92834	0.739179	NA	NA	NA	NA	NA	0.857014	0.534979	0.704646	0.632967	0.605915	0.483394	0.523989	0.379694	0.877732	NA	NA	NA	0.986149	0.970104	0.933531	0.848093	0.742435
HMGB2	P26583;D6R9A6					0.00351323	0.00363249	0.00325677	0.00466351	0.440868	0.477297	0.310126	0.343235	0.527561	NA	0.480744	0.362896	0.604917	0.515578	NA	0.534865	0.964317	0.809705	0.590187	0.101851	0.299578	0.195834	NA	NA	NA	NA	NA	0.855004	0.534979	0.547799	0.514273	0.605915	NA	0.523989	NA	0.929243	0.414832	NA	NA	0.986149	0.980411	0.521151	0.333967	0.148824
HMGB3	O15347;E9PES6;E7ES08;E7EQU1					8.97425e-11	1.45176e-10	2.70693e-10	3.33234e-09	0.440868	NA	0.0198924	0.0179442	NA	NA	NA	NA	NA	NA	NA	NA	NA	0.9314	0.830023	0.00205417	0.069416	0.00696606	NA	NA	NA	NA	NA	NA	NA	NA	NA	NA	NA	NA	NA	NA	NA	NA	NA	NA	NA	0.248805	0.378102	0.00602208
HMGCS1	Q01581;D6RIW1					NA	NA	NA	NA	NA	NA	NA	NA	NA	NA	NA	NA	NA	0.971985	NA	NA	NA	NA	NA	NA	NA	NA	NA	NA	NA	NA	NA	0.77162	NA	NA	NA	NA	NA	NA	NA	NA	NA	NA	NA	NA	NA	NA	NA	NA
HMGN1	P05114;A6NL93;A6NEL0;F2Z2W6;F2Z2Y5;H7BXJ5					NA	0.63007	NA	NA	NA	NA	NA	NA	NA	NA	NA	NA	NA	NA	NA	NA	NA	NA	NA	0.272624	0.346691	NA	NA	NA	NA	NA	NA	NA	NA	NA	NA	NA	NA	NA	NA	NA	NA	NA	NA	NA	NA	0.891079	NA	NA
HMGN2	P05204					0.0766377	0.127458	0.16634	0.0554483	0.173431	0.673696	0.0393291	0.573391	0.949202	NA	NA	NA	NA	0.81527	NA	NA	NA	0.887613	0.568881	0.101963	0.299578	0.849018	0.912859	NA	NA	NA	NA	0.41006	NA	NA	NA	NA	NA	NA	NA	NA	NA	NA	NA	NA	0.936426	NA	0.372557	0.407023
HMGN4	O00479					0.634228	0.858287	NA	NA	NA	NA	NA	NA	NA	NA	NA	NA	NA	NA	NA	NA	NA	NA	NA	0.393674	0.810324	NA	NA	NA	NA	NA	NA	NA	NA	NA	NA	NA	NA	NA	NA	NA	NA	NA	NA	NA	NA	NA	NA	NA
HMMR	O75330-2;O75330;O75330-3;O75330-4;E5RI30;E5RIH2					0.00267395	0.000858104	0.0151672	0.0129627	NA	NA	NA	NA	NA	NA	NA	NA	NA	NA	NA	NA	NA	0.955423	0.0315225	0.0324829	0.0025754	0.000142618	NA	NA	NA	NA	NA	NA	NA	NA	NA	NA	NA	NA	NA	NA	NA	NA	NA	NA	NA	0.00837896	0.00571966	0.000575248
HNRNPA1	F8W6I7;P09651-3;P09651-2;P09651;F8VZ49;Q32P51;F8VYN5;F8VTQ5;F8W646					5.68243e-05	3.04925e-05	8.85849e-05	0.000224847	0.440868	0.561252	0.555281	0.741534	0.796964	0.697737	0.364664	0.234432	0.368379	0.467018	0.522542	0.208047	0.910622	0.963351	0.517392	0.12375	0.000269158	0.00152921	0.688659	0.790241	0.857596	0.88322	0.63104	0.799427	0.733698	0.840986	0.644896	0.770298	0.794423	0.712774	0.379694	0.720531	0.987289	0.977251	0.339144	0.92329	0.832483	0.00310384	0.00153658	0.000513505
HNRNPA2B1	P22626;A0A087WUI2;P22626-2					0.00159186	0.00166768	0.00236142	0.00765333	0.965742	0.733158	0.91019	0.902923	0.603785	0.644842	0.453046	0.361225	0.396301	0.493272	0.626116	0.333266	0.969529	0.810636	0.830023	0.484693	0.0087319	0.0430506	0.688659	0.616123	0.778324	0.87072	0.604092	0.840613	0.875146	0.923769	0.900288	0.983921	0.808184	0.86998	0.678149	0.716798	0.865333	0.9282	0.155652	0.878319	0.914264	0.0188631	0.0125251	0.00436617
HNRNPA3	P51991-2;P51991;H7C1J8					3.52479e-05	4.47048e-05	6.90757e-05	0.000239738	0.581522	0.908041	0.694472	0.866922	0.66783	0.613219	0.364664	0.234432	0.294251	0.245377	0.212575	0.181202	0.910622	0.987943	0.614947	0.0945351	0.000439427	0.00780211	0.811009	0.796484	0.970882	0.915516	0.670237	0.903827	0.920571	0.878107	0.733814	0.988621	0.682579	0.539075	0.0518204	0.802785	0.935306	0.921102	0.112843	0.736468	0.832483	0.00313183	0.00227029	0.000513505
HNRNPAB	Q99729-3;D6R9P3;D6RD18;D6RBZ0;Q99729-2;Q99729-4;Q99729					0.545615	0.540202	0.439101	0.352967	NA	NA	0.526727	NA	0.796964	0.985173	0.364664	0.434368	0.368379	0.232958	0.348837	0.208047	0.617854	NA	0.379835	0.639731	0.941652	0.411542	0.793813	0.816294	0.761336	NA	0.987012	0.861107	0.534979	0.82111	0.514273	0.605915	0.483394	0.523989	0.418868	0.307284	NA	0.821824	0.0571846	0.878319	0.855949	0.626932	0.800248	0.610192
HNRNPD	Q14103-3;Q14103;H0YA96;Q14103-4;H0Y8G5;Q14103-2;D6RAF8;D6RBQ9					0.000760425	0.00807723	0.00373211	0.00848173	0.440868	0.908041	0.244915	0.413661	0.830265	NA	0.416985	0.434368	0.438591	0.467018	0.475847	0.327547	0.61801	NA	0.780333	0.437957	0.025837	0.15316	0.976522	NA	NA	0.747616	0.952649	0.766386	0.534979	0.562419	0.514273	0.605915	0.483394	0.523989	0.782806	0.934593	0.864916	0.921102	0.31551	0.92329	0.658426	0.21348	0.0948366	0.0545907
HNRNPDL	O14979-3;O14979-2;A0A087WUK2;O14979					0.912706	0.892307	0.977056	0.93078	NA	NA	0.310126	0.438182	0.665237	0.970986	0.364664	0.244709	0.294251	0.297535	0.232408	0.208047	0.897429	0.335356	0.830023	0.651635	0.914439	0.773911	0.793813	0.616123	0.836993	0.89636	0.633457	0.974975	0.534979	0.872519	0.847037	0.605915	0.483394	0.523989	0.379694	0.388194	NA	0.810733	0.0478199	0.467345	0.962026	0.983959	0.905202	0.978689
HNRNPL	P14866;M0QXS5;P14866-2;M0R076;B4DVF8;M0R1W6;M0QYL7					0.0175137	0.0454505	0.0455493	0.0782262	NA	NA	NA	0.602873	NA	NA	0.330476	0.220392	0.268018	0.232958	0.181212	0.110918	0.910622	NA	NA	0.448281	0.0247367	0.545629	0.706634	0.744996	0.706411	NA	0.604092	0.984707	0.846087	0.949338	0.851299	0.988621	0.654335	0.570778	NA	0.980427	NA	0.948977	0.267002	0.986149	0.953963	0.0783717	0.0655016	0.0180913
HNRNPLL	C9IYN3;D6W592;Q8WVV9-4;Q8WVV9;B7WPG3;Q8WVV9-5;H7C464;H7BXH8;Q8WVV9-3;Q8WVV9-2;C9JJZ7					0.122482	0.27553	0.312276	0.545101	NA	NA	NA	NA	NA	NA	0.893037	0.980146	0.979416	0.697855	0.973817	0.991058	NA	NA	NA	0.7931	0.000269158	0.292751	NA	NA	NA	NA	0.954199	0.451559	NA	NA	NA	NA	NA	NA	NA	NA	NA	NA	NA	NA	NA	0.55296	0.121058	0.0294212
HNRNPR	O43390;O43390-3;B4DT28					1.23932e-06	2.49952e-06	1.56799e-06	1.29843e-05	0.440868	0.776279	0.746631	0.881069	0.948076	0.970986	0.453046	0.593976	0.604917	0.427198	0.427018	0.279589	0.910622	0.737584	0.413862	0.0741105	6.41985e-05	0.0174465	0.932585	NA	NA	NA	NA	0.953748	0.534979	0.712564	0.618219	0.866995	0.877728	0.621772	0.949867	0.693131	0.736149	0.859218	0.541061	0.986149	0.845241	0.00250667	0.000341341	7.97297e-05
HNRNPUL1	Q9BUJ2-2;Q9BUJ2;M0R3F1;A0A0A0MRA5;B7Z4B8;Q9BUJ2-3;Q9BUJ2-4;M0QYZ0;M0R247;A0A087X1I2;M0QYM5;M0QYI8;Q9BUJ2-5	TRUE	TRUE			NA	NA	NA	NA	NA	NA	NA	NA	NA	NA	0.828351	0.638431	NA	0.758357	NA	0.599007	NA	NA	NA	NA	NA	NA	NA	NA	NA	NA	NA	NA	NA	NA	NA	NA	NA	NA	NA	NA	NA	NA	0.560245	NA	NA	0.959529	NA	NA
HOMER3	Q9NSC5-2;Q9NSC5;Q9NSC5-5;M0R2U7;M0QZN1;Q9NSC5-3;M0R1B8;M0R2T8;M0QYF9;Q9NSC5-4					0.804711	0.726389	0.502985	NA	NA	NA	NA	NA	NA	NA	NA	NA	NA	0.830384	NA	NA	NA	NA	NA	0.797205	3.53745e-06	0.000145494	NA	NA	NA	NA	NA	NA	NA	NA	NA	NA	NA	NA	NA	NA	NA	NA	NA	NA	NA	0.981119	0.120038	0.00827247
HPCAL1	P37235;P84074;E9PC71;H7BZC1					0.808121	0.833764	0.352154	0.26405	0.440868	0.516697	0.140803	0.42653	0.960151	NA	NA	NA	NA	NA	NA	NA	NA	0.725472	NA	NA	NA	0.833627	NA	NA	NA	NA	NA	0.655972	0.834182	0.946415	0.521972	NA	0.949243	NA	0.249841	0.0851936	0.106538	0.927711	0.992924	0.986149	0.962026	0.863486	0.383456	0.986664
HPRT1	P00492;Q9NRG1-2;Q9NRG1					NA	NA	NA	NA	NA	NA	NA	NA	NA	NA	NA	NA	NA	NA	NA	NA	NA	NA	NA	NA	NA	NA	NA	NA	NA	NA	NA	NA	NA	NA	NA	NA	NA	NA	NA	NA	NA	NA	NA	NA	NA	NA	NA	NA
HSD17B4	E7EWE5;P51659-3;P51659;P51659-2;G5E9S2;E7ET17;E7EPL9;E7ER27					0.526382	0.35075	0.204295	0.266359	0.19309	0.0665983	0.0393291	0.0889922	0.722195	0.446335	NA	NA	NA	NA	NA	NA	0.910622	0.725472	0.278992	0.815389	NA	0.804158	NA	NA	NA	NA	NA	NA	NA	NA	NA	NA	NA	NA	0.220192	0.138864	0.331629	0.803875	0.728523	0.986149	0.982601	0.970932	0.76467	0.882422
HSPA1B	P0DMV9;P0DMV8;A0A0G2JIW1;P0DMV8-2;V9GZ37					0.393023	0.472768	0.0431505	0.0471704	0.440868	0.50744	0.310126	0.811002	0.948076	0.970986	0.792577	0.613456	0.979416	0.859395	0.866811	0.973097	0.910622	0.725472	0.830023	0.961987	0.46461	0.969309	0.923165	0.984597	0.778324	0.89636	0.604092	0.445537	0.906906	0.6714	0.779287	0.988621	0.827597	0.836724	0.918396	0.850462	0.128799	0.990767	0.992924	0.986149	0.936426	0.983959	0.964848	0.964966
HSPA4	P34932;A0A087WYC1;A0A087WTS8;P34932-2					0.133068	NA	NA	NA	NA	NA	NA	NA	NA	NA	0.52875	0.613456	0.98215	0.351887	NA	NA	0.964317	0.745665	NA	NA	NA	NA	0.937226	NA	NA	NA	NA	0.381502	0.973188	0.734449	0.902468	NA	NA	0.878548	NA	NA	NA	NA	NA	NA	0.928055	NA	NA	NA
HSPH1	Q92598-2;Q92598;Q92598-4;A0A0A0MSM0;Q92598-3;Q5TBM3;R4GN69					NA	NA	NA	NA	NA	NA	NA	NA	NA	NA	0.481408	0.985811	0.632728	0.493272	0.493927	0.663907	0.988306	0.821304	NA	NA	NA	NA	0.913687	NA	NA	NA	NA	0.381502	0.78657	0.579478	0.570255	NA	0.483394	0.937566	NA	0.766547	NA	NA	NA	NA	0.579526	NA	NA	NA
HYOU1	A0A087X054;Q9Y4L1;E9PJ21;A0A087WWI4;K7EQK2;Q9Y4L1-2;J3KTF1;Q9BST8;J3QQH7;J3QLE9;J3QL06;A0A087X214;A0A087WW13					NA	NA	NA	NA	NA	NA	NA	NA	NA	NA	0.387396	NA	NA	NA	NA	NA	NA	NA	NA	NA	NA	NA	NA	NA	NA	NA	NA	NA	NA	NA	NA	NA	NA	NA	NA	NA	NA	NA	NA	NA	NA	NA	NA	NA
IARS	P41252;A0A0A0MSX9;J3KR24;Q5TCD1;Q5TCC6;Q5TCC9					NA	NA	NA	0.657748	NA	NA	NA	NA	NA	NA	0.872806	0.778126	NA	0.467018	0.66298	0.665694	0.964317	NA	NA	NA	0.728361	NA	NA	NA	NA	NA	0.734341	0.381502	0.534979	0.547799	0.543889	0.770298	0.483394	0.526976	NA	NA	0.753665	0.959687	0.541061	0.986149	0.845241	NA	NA	NA
IFI16	Q16666-2;Q16666;Q16666-3;Q16666-6;X6RHM1;H3BM18;A0A0A0MRB1;H3BVE6;H3BR88;X6RHR0;Q6K0P9-6;Q6K0P9-5;Q6K0P9-4;Q6K0P9-3;Q6K0P9-2;Q6K0P9	TRUE		TRUE		7.60389e-13	8.22696e-14	1.86233e-09	4.33224e-08	NA	NA	NA	NA	NA	NA	NA	0.613456	0.98215	NA	NA	NA	NA	NA	NA	0.559376	5.25783e-06	0.0196774	NA	NA	NA	NA	NA	NA	NA	NA	NA	NA	NA	NA	NA	NA	NA	NA	NA	NA	NA	NA	0.683514	0.00188759
IGF2BP1	Q9NZI8;Q9NZI8-2					9.04588e-11	2.30982e-10	3.50727e-09	3.38965e-08	NA	NA	NA	NA	NA	NA	0.364664	0.234432	0.444075	0.243517	0.412884	0.202509	NA	NA	0.891998	0.0339239	7.8213e-07	0.000441371	0.703371	NA	NA	NA	0.937302	0.381502	NA	NA	0.646842	NA	NA	NA	NA	NA	NA	NA	0.952676	NA	NA	0.00097829	8.24732e-05	2.5728e-07
IGF2BP2	F8W930;Q9Y6M1-1;Q9Y6M1;Q9Y6M1-5;Q9Y6M1-6;Q9Y6M1-3;Q9Y6M1-4					1.00138e-05	4.13471e-05	0.000695974	0.00235391	NA	NA	NA	NA	NA	NA	0.277818	0.0912462	0.368379	0.613511	NA	0.208047	NA	NA	NA	NA	0.0183419	0.961903	NA	NA	NA	NA	NA	0.735363	0.534979	NA	NA	NA	NA	NA	NA	NA	NA	NA	0.909084	NA	NA	NA	0.454705	0.00241296
IGF2BP3	O00425;O00425-2;F8WD15					1.44142e-09	1.1288e-08	7.30274e-09	1.0259e-06	NA	NA	NA	NA	NA	NA	0.14393	0.202728	0.254625	0.0113742	0.000642337	0.0016377	NA	NA	NA	0.111916	0.000269158	0.654663	0.688659	0.779777	0.970882	NA	0.856519	NA	NA	NA	NA	NA	NA	NA	NA	NA	NA	NA	0.909084	NA	NA	0.0287765	0.00466244	7.84893e-06
IK	Q13123;E7EQZ7;D6REL4;D6RAY9;A0A0C4DGW5;D6RCQ4	TRUE		TRUE		0.0138193	0.196305	0.976107	0.0130258	NA	NA	NA	NA	NA	NA	0.89165	NA	NA	NA	NA	NA	NA	NA	NA	0.739408	5.25783e-06	1.17756e-10	NA	NA	NA	NA	NA	NA	NA	NA	NA	NA	NA	NA	NA	0.973903	NA	0.803875	NA	NA	NA	0.0151271	0.253496	5.53607e-05
ILF2	B4DY09;Q12905;X6R6Z1;A0A0A0MRL0					0.0739686	0.0949963	0.0896546	0.194945	0.708555	NA	0.505901	0.573391	0.743825	0.970986	0.481408	0.638431	0.604917	0.467018	0.393961	0.534865	0.910622	NA	0.901616	0.448281	0.0264512	0.118505	0.793813	0.5821	NA	NA	0.955326	0.908965	0.619527	0.934761	0.853846	0.988621	0.878137	0.682939	0.918396	0.889811	0.836959	0.856015	0.952676	0.986149	0.855949	0.087911	0.138595	0.0726044
ILF3	Q12906-7;Q12906-4;Q12906-6;K7EKJ9;K7ER69;K7EQR9;K7EKY0;K7ERM6;K7ENK6;K7EM82;K7EJ09;K7EQ75					0.0298383	0.0231567	0.0332123	0.0677064	0.991743	0.773751	0.708101	0.786646	0.948076	0.970986	0.481408	0.583183	0.632728	0.493272	0.491009	0.575837	0.964317	0.749968	0.830023	0.45833	0.0223932	0.158454	0.832831	NA	0.902683	NA	0.987012	0.828586	0.963045	0.992598	0.949142	0.974247	0.922251	0.866284	0.995725	0.929571	0.291556	0.880203	0.909084	0.986149	0.80618	0.0915999	0.0935871	0.0502547
ILK	A0A0A0MTH3;Q13418;Q13418-3;Q13418-2					0.0145447	0.167584	0.0418348	0.152091	NA	NA	NA	NA	NA	NA	0.760166	NA	NA	0.698317	NA	NA	NA	NA	NA	NA	0.211388	0.0221515	NA	NA	NA	NA	NA	NA	NA	NA	NA	NA	NA	NA	NA	0.334355	NA	NA	NA	NA	0.936426	0.916296	0.800248	0.649057
IMPDH2	H0Y4R1;P12268;E7ETK5					NA	NA	NA	NA	NA	NA	NA	NA	NA	NA	0.416985	0.471531	0.448839	0.288296	0.361039	0.313051	NA	0.749968	NA	NA	0.19227	NA	0.688659	NA	NA	NA	NA	0.381502	NA	NA	NA	NA	NA	NA	NA	NA	NA	NA	NA	NA	0.980411	NA	NA	NA
INPP5D	Q92835-2;Q92835;Q92835-3;H0Y5Q9;H7C403					0.110332	0.121122	NA	0.126743	NA	NA	NA	NA	NA	NA	NA	NA	NA	NA	NA	NA	NA	0.745665	NA	0.121503	0.000269158	0.885918	NA	NA	NA	NA	NA	NA	NA	NA	NA	NA	NA	NA	NA	NA	NA	NA	NA	NA	NA	0.766219	0.661292	0.184626
INTS12	Q96CB8;A0A087WXN4;E9PGI3;C9J0M6;A0A1B0GX90;C9JDP3;D6R9Y5	TRUE	TRUE	TRUE		0.733561	0.0924697	0.152064	0.245993	NA	NA	NA	NA	NA	NA	NA	NA	NA	NA	NA	NA	NA	NA	0.87595	NA	0.0141462	0.000496393	NA	NA	NA	NA	NA	NA	NA	NA	NA	NA	0.974287	NA	NA	NA	NA	NA	NA	NA	NA	0.591307	NA	0.0162726
IPO11	Q9UI26;Q9UI26-2;F8WDV0;E7EMB7;H0Y8M5;D6RCQ2;D6RCN7;D6RJB1					NA	NA	NA	NA	NA	NA	NA	NA	NA	NA	NA	0.980208	NA	0.938265	0.680142	NA	NA	NA	NA	NA	NA	NA	NA	0.650561	NA	NA	0.900758	NA	NA	NA	NA	NA	NA	NA	NA	NA	NA	NA	NA	NA	NA	NA	NA	NA
IPO7	O95373;E9PLB2	TRUE	TRUE	TRUE		NA	NA	NA	NA	NA	NA	NA	NA	0.787472	0.970986	0.764393	0.772596	NA	0.735178	0.475847	0.513611	0.979409	NA	NA	NA	NA	NA	0.796506	0.0766244	0.706411	0.599082	0.604092	0.669885	0.662092	0.555878	0.664129	0.849209	0.909364	0.694149	0.960634	0.408781	0.308356	NA	0.992924	0.986149	0.936426	NA	NA	NA
IQGAP1	P46940;A0A0J9YXZ5;H0YLE8;H0YKA5					0.524936	0.430756	0.328463	0.396805	0.70644	0.508711	0.682605	0.636216	0.66783	0.788631	0.950676	0.845085	0.898723	0.790088	0.680142	0.669205	0.964317	0.948034	0.367159	0.961987	0.715834	0.62644	0.932585	0.650561	0.970882	0.898193	0.937302	0.66666	0.592928	0.575938	0.646842	0.701406	0.739606	0.745248	0.696766	0.446724	0.790117	0.803875	0.992924	0.986149	0.936426	0.916296	0.848708	0.831748
IRF2BP1	Q8IU81	TRUE	TRUE	TRUE		NA	NA	NA	0.496708	NA	NA	NA	NA	NA	NA	NA	NA	NA	NA	NA	NA	NA	NA	NA	0.928499	0.369458	0.0150783	NA	NA	NA	NA	NA	NA	NA	NA	NA	NA	NA	NA	0.782806	0.296904	NA	NA	NA	NA	NA	0.685142	0.552433	0.240963
IRF2BP2	Q7Z5L9-2	TRUE	TRUE	TRUE		NA	NA	NA	NA	NA	NA	NA	0.076031	NA	NA	NA	NA	NA	NA	NA	NA	NA	NA	NA	NA	NA	0.575738	NA	NA	NA	NA	NA	NA	NA	NA	NA	NA	NA	NA	NA	0.718101	NA	NA	NA	NA	0.977723	0.289243	0.959098	0.572716
ITPA	Q9BY32;Q9BY32-3;Q9BY32-2					NA	NA	NA	NA	NA	NA	NA	NA	NA	NA	NA	NA	NA	NA	NA	NA	NA	NA	NA	NA	NA	NA	NA	NA	NA	NA	NA	NA	NA	NA	NA	NA	NA	NA	NA	NA	NA	NA	NA	NA	NA	NA	NA	NA
KARS	Q15046;Q15046-2;H3BVA8;H3BRC9;J3KRL2;H3BPV7					0.487552	NA	0.6901	0.615314	NA	NA	NA	NA	NA	NA	0.530276	0.852727	NA	0.262285	0.414646	0.520224	NA	NA	NA	0.399412	NA	0.923223	0.94174	NA	NA	NA	NA	0.381502	0.68951	0.63581	0.779191	0.770298	0.814659	0.745248	NA	0.935134	NA	0.803875	NA	NA	NA	NA	NA	0.761352
KAT2A	Q92830;Q92830-2;K7EPC4;K7ERS6;Q92831					NA	0.111283	0.612804	NA	NA	NA	NA	NA	NA	NA	NA	NA	NA	NA	NA	NA	NA	NA	NA	NA	0.85342	0.029017	NA	NA	NA	NA	NA	NA	NA	NA	NA	NA	NA	NA	NA	NA	NA	NA	NA	NA	NA	NA	NA	0.979578
KAT8	Q9H7Z6;Q9H7Z6-2;H3BMX5					0.0282349	0.0126038	0.525189	NA	NA	NA	NA	NA	NA	NA	NA	NA	NA	NA	NA	NA	NA	NA	NA	NA	0.00177002	0.00221242	NA	NA	NA	NA	NA	NA	NA	NA	NA	NA	NA	NA	NA	NA	NA	NA	NA	NA	NA	NA	0.588386	0.0136193
KCNAB2	Q13303-4;Q13303-2;Q13303;Q13303-3;Q13303-5;Q5TG80;Q5TG81;C9JQ60;Q14722-2;Q14722-3;Q14722;C9JBV8;A0A087X1P8;F8W6W4;B7Z8E5					7.81918e-08	2.28145e-06	6.62559e-06	0.000135831	NA	NA	NA	NA	NA	NA	NA	NA	NA	NA	NA	NA	NA	NA	NA	0.00584137	2.00888e-05	0.115747	NA	NA	NA	NA	NA	NA	NA	NA	NA	NA	NA	NA	NA	NA	NA	NA	NA	NA	NA	0.0223913	0.00373692	2.81368e-05
KHDRBS1	Q07666-2;Q07666;Q07666-3;Q5VWX1;O75525-2;O75525;E5RG12;H0YAQ1;H0YAQ3;E5RJZ9					3.97892e-06	1.14609e-05	7.20853e-06	7.26579e-05	0.701529	0.561252	0.552134	0.248861	0.909368	NA	0.416985	0.605712	0.551697	0.528277	0.66298	0.534865	0.964317	0.725472	0.81056	0.0392635	1.82528e-05	0.0146911	0.606945	0.103187	0.602394	0.601652	0.955682	0.708082	0.834182	0.766221	0.80067	0.988621	0.951708	0.766216	0.696766	0.670563	0.836959	0.856015	0.992924	0.986149	0.520494	4.11054e-05	4.65778e-05	1.378e-05
KIAA0101	Q15004;H0YMA4;A0A0U1RQM0;H0YKX3;A0A0U1RQC1;Q15004-2					0.000183818	0.000346837	0.000249591	0.0013776	0.759514	NA	NA	NA	NA	NA	NA	NA	NA	NA	NA	NA	NA	NA	0.0289646	0.00584137	0.00180975	0.00842499	NA	NA	NA	NA	NA	NA	NA	NA	NA	NA	NA	NA	NA	NA	NA	NA	NA	NA	0.605127	0.00685068	0.00483715	0.00194289
KIAA0368	J3KN16;Q5VYK3;R4GMY1;R4GMY3;F6XAQ5					0.934353	NA	NA	NA	NA	NA	NA	NA	NA	NA	NA	NA	NA	NA	NA	NA	NA	NA	NA	NA	NA	5.95208e-07	NA	NA	NA	NA	NA	NA	NA	NA	NA	NA	NA	NA	NA	NA	NA	NA	NA	NA	NA	NA	NA	NA
KIF11	P52732					0.0113085	NA	0.835474	NA	0.70644	NA	NA	NA	0.948076	NA	0.798737	NA	NA	0.859395	0.866811	0.759893	NA	NA	0.52009	NA	NA	0.920183	NA	0.984597	NA	0.855863	0.857682	0.607938	0.894858	0.869954	0.689654	0.605915	0.814659	0.886505	0.176069	0.131979	0.736149	NA	NA	NA	0.351295	0.735057	0.964367	NA
KIF2A	O00139-2;O00139-1;O00139-5;O00139;O00139-4;D6R9M0;H0Y8H2;D6RD93					NA	NA	NA	NA	NA	NA	NA	NA	NA	NA	0.364664	NA	NA	0.635931	NA	NA	NA	NA	NA	NA	0.0172616	0.9647	NA	NA	NA	NA	NA	0.39758	NA	NA	NA	NA	NA	NA	NA	NA	NA	NA	NA	NA	NA	NA	NA	0.764481
KIF2C	Q99661;Q5JR91;Q5JR89					6.65904e-07	4.44717e-06	1.27732e-05	8.14248e-05	NA	NA	NA	0.788648	NA	NA	NA	NA	NA	NA	NA	NA	NA	NA	0.896197	0.23023	1.74139e-07	9.69763e-06	NA	NA	NA	NA	NA	NA	NA	NA	NA	NA	NA	NA	NA	NA	NA	NA	NA	NA	0.926998	0.00353876	0.000427019	2.5728e-07
KIF4A	O95239;O95239-2;Q2VIQ3					0.0197916	0.0171328	0.0393925	0.0473676	NA	NA	NA	NA	NA	NA	NA	NA	NA	NA	NA	NA	NA	NA	NA	NA	0.0339912	4.67479e-08	NA	NA	NA	NA	NA	0.451559	NA	0.547799	NA	NA	NA	NA	NA	NA	NA	NA	NA	NA	NA	NA	0.939153	0.00947639
KIF5B	P33176	TRUE		TRUE		NA	NA	NA	NA	NA	NA	NA	NA	NA	NA	NA	NA	NA	0.964644	NA	NA	NA	NA	NA	NA	0.0194556	0.960132	NA	NA	NA	NA	NA	0.381502	NA	NA	NA	NA	NA	NA	NA	NA	NA	NA	NA	NA	NA	NA	0.648453	0.342417
KIFC1	Q9BW19;A2AB20;A0A140T9E6;A0A087X1W5					0.00404662	0.00156277	0.0025939	0.0129627	NA	NA	NA	NA	NA	NA	NA	NA	NA	NA	NA	NA	NA	0.823579	0.0156285	0.0297215	0.00509317	0.0211286	NA	NA	NA	NA	NA	NA	NA	NA	NA	NA	NA	NA	NA	NA	NA	NA	NA	NA	0.962026	0.0219329	0.0126489	0.00758894
KNTC1	P50748;E7ES84;P50748-2;J3KQF2;F5H5V0					NA	NA	NA	NA	NA	NA	NA	NA	NA	NA	NA	NA	NA	NA	NA	NA	NA	NA	NA	NA	NA	NA	NA	NA	NA	NA	NA	NA	NA	NA	NA	NA	NA	NA	0.0946708	0.0756432	0.134286	NA	0.909084	NA	NA	NA	NA	NA
LARP1	Q6PKG0;Q6PKG0-3;A0A0B4J210;E5RH50;H0YBW1;H0YC73;H0YAN4;H0YC33;E5RHK4;H0YAX9;H0YBM7					0.595823	0.79493	0.90854	0.416125	NA	NA	NA	NA	NA	NA	0.942736	0.965807	NA	0.526441	0.475847	0.910422	NA	NA	NA	NA	0.048038	0.885988	NA	NA	NA	NA	NA	0.381502	0.534979	0.547799	0.982029	0.978961	0.483394	0.946381	NA	0.935134	NA	0.803875	NA	NA	NA	0.327237	0.580468	NA
LARS	Q9P2J5;Q9P2J5-2;Q9P2J5-3;A0A087WXY1					NA	NA	NA	0.709387	0.730915	NA	NA	0.866922	NA	NA	0.481408	0.688986	0.955792	0.245377	0.461225	0.646064	0.998233	NA	NA	0.90352	NA	NA	0.960915	NA	NA	NA	NA	0.419229	0.579214	0.73178	0.689029	0.764991	0.629346	0.948071	NA	0.95247	NA	0.990767	NA	NA	NA	0.995075	NA	NA
LASP1	Q14847;Q14847-2;C9J9W2;Q14847-3;F6S2S5;K7ESD6;O76041-2					0.285943	0.785416	0.30313	0.559421	NA	NA	NA	NA	NA	NA	0.416985	0.773286	NA	0.472204	NA	NA	0.961183	NA	NA	0.992794	0.944154	NA	NA	NA	NA	NA	NA	0.849697	NA	NA	NA	NA	NA	NA	NA	NA	NA	NA	0.909084	NA	0.520494	0.325109	0.887587	NA
LCP1	P13796;Q5TBN3;P13796-2;Q5TBN5;U3KQI3					0.23048	0.487819	NA	0.419101	0.909589	0.787943	0.696139	0.866922	0.948076	0.909365	0.569998	0.628225	0.92154	0.697787	0.835329	0.882228	0.963294	0.894041	0.992918	0.812221	0.0859805	NA	0.912859	0.436802	0.728372	NA	0.937302	0.502029	0.945355	0.980377	0.893718	0.676216	0.649434	0.75296	0.960634	0.912366	0.944458	0.990767	0.992924	0.986149	0.980411	0.995075	0.763586	NA
LDHA	P00338;P00338-3;P00338-4;P00338-5;P00338-2;F5GXY2;F5GYU2;F5GXH2;F5H5J4;F5H6W8;F5H8H6;F5GXC7;F5GWW2;F5GXU1;Q9BYZ2					0.935529	NA	NA	0.945943	0.440868	0.433991	0.649541	0.761127	0.948076	NA	NA	NA	NA	0.412685	NA	NA	0.843753	NA	0.948625	0.876939	NA	NA	NA	NA	NA	NA	NA	0.571625	0.534979	NA	NA	0.605915	0.52848	NA	0.752071	0.973903	0.842057	0.943614	0.992924	0.986149	0.966167	0.915076	0.938501	0.674231
LDHB	P07195;A8MW50;C9J7H8;F5H793					0.801103	0.805734	0.59089	0.612568	0.759514	0.780725	0.91019	0.893257	0.931608	0.970986	0.964437	0.309112	0.653544	0.413809	0.963139	0.915903	0.928864	0.964021	0.982022	0.934188	0.13488	0.44322	0.75992	0.650561	0.602394	0.56757	0.856519	0.889709	0.534979	0.547799	0.514273	0.605915	0.483394	0.523989	0.949867	0.973479	0.940644	0.893694	0.978283	0.986149	0.970104	0.986811	0.853681	0.649057
LIG1	P18858;F5GZ28;M0R0Q7;P18858-2;B4E135;M0QY71;M0R1G7;M0R1S4					NA	NA	NA	NA	NA	NA	NA	NA	NA	NA	0.544627	0.62059	0.994973	0.646708	NA	0.523268	NA	0.859872	NA	0.739408	NA	NA	NA	NA	NA	NA	NA	0.381502	0.668524	0.547799	0.521972	0.62921	NA	0.523989	NA	NA	NA	NA	NA	NA	NA	NA	NA	NA
LIMD2	J3QQM5;Q9BT23;J3KRR0					3.25881e-06	6.45366e-07	8.98817e-06	2.24837e-05	NA	NA	NA	NA	NA	NA	NA	NA	NA	NA	NA	NA	NA	0.749968	0.00328056	0.000379383	0.000778122	0.0187913	NA	NA	NA	NA	NA	NA	NA	NA	NA	NA	NA	NA	NA	0.916298	NA	NA	NA	NA	NA	0.0305761	0.00355077	0.00118036
LMAN1	P49257					0.934353	0.0232174	0.104619	0.0893642	NA	NA	NA	NA	0.310824	NA	NA	NA	NA	NA	NA	NA	NA	NA	0.414225	NA	NA	0.010401	NA	NA	NA	NA	NA	NA	0.963045	NA	0.65591	0.988621	NA	0.600865	NA	0.0152612	NA	NA	0.992924	NA	NA	NA	0.393525	0.914201
LRWD1	Q9UFC0;H7C5S6;F8WDB4					0.642278	NA	NA	0.490407	NA	NA	NA	NA	NA	NA	NA	NA	NA	NA	NA	NA	NA	NA	NA	NA	NA	0.00727442	NA	NA	NA	NA	NA	NA	NA	NA	NA	NA	NA	NA	NA	NA	NA	NA	NA	NA	NA	NA	NA	0.465355
LSM12	Q3MHD2;Q3MHD2-2;K7ELG9					0.0442449	0.0427637	0.725742	0.421239	NA	NA	NA	NA	NA	NA	NA	NA	NA	NA	NA	NA	NA	NA	NA	NA	0.000256092	0.176671	NA	NA	NA	NA	NA	NA	NA	NA	NA	NA	NA	NA	NA	NA	NA	NA	NA	NA	0.579526	0.0696289	0.00988233	0.000739739
LSM14A	Q8ND56-2;Q8ND56;Q8ND56-3;I3L4Q1					1.12588e-05	9.83215e-06	1.10642e-05	0.000117767	NA	NA	NA	NA	NA	0.904	0.93631	NA	NA	NA	NA	NA	0.910622	NA	0.830023	0.00284797	2.59296e-06	7.72238e-06	NA	NA	NA	NA	NA	NA	NA	NA	NA	NA	NA	NA	NA	0.973903	NA	NA	NA	NA	0.694763	1.16569e-05	1.05726e-05	2.28676e-06
LSM14B	Q9BX40;Q5TBP9;Q5TBQ0;Q9BX40-2;Q5TBQ1;Q9BX40-3;A0A0C4DFV2					0.22016	0.209415	0.144066	0.266359	NA	NA	NA	NA	NA	NA	NA	NA	NA	NA	NA	NA	NA	NA	NA	0.83938	0.00295024	0.00111409	NA	NA	NA	NA	NA	NA	NA	NA	NA	NA	NA	NA	NA	NA	NA	NA	NA	NA	NA	0.857303	NA	NA
LSM2	Q9Y333					NA	NA	NA	NA	NA	NA	NA	NA	NA	NA	0.572211	0.723131	0.842284	0.0113742	0.0589193	0.0867021	NA	NA	NA	NA	NA	NA	0.956945	NA	NA	NA	NA	NA	NA	0.547799	NA	NA	NA	NA	NA	NA	NA	NA	NA	NA	NA	NA	NA	NA
LSM5	Q9Y4Y9;B8ZZF8;Q9Y4Y9-2					NA	NA	NA	NA	NA	NA	NA	NA	NA	NA	0.330476	0.220392	0.294251	0.0449093	0.0100058	0.0667693	NA	NA	NA	NA	NA	NA	0.321225	0.436802	0.706411	NA	0.8553	0.829298	NA	0.803131	NA	NA	NA	0.712774	NA	NA	NA	NA	NA	NA	NA	NA	NA	NA
LSM6	P62312					NA	NA	NA	NA	NA	NA	NA	NA	NA	NA	0.364664	0.220392	0.604917	0.0630442	NA	NA	0.964317	NA	NA	NA	NA	NA	NA	NA	NA	NA	NA	0.39758	NA	NA	NA	NA	NA	0.523989	NA	NA	NA	NA	NA	NA	NA	NA	NA	NA
LSM7	Q9UK45;K7ENY5;K7EML7					NA	NA	NA	NA	NA	NA	NA	NA	NA	NA	0.475609	0.724386	0.979416	0.245377	0.348837	0.520224	NA	NA	NA	NA	NA	NA	0.674061	NA	NA	NA	NA	0.381502	0.585495	0.547799	0.514273	0.983921	0.776883	0.523989	NA	NA	NA	NA	NA	NA	NA	NA	NA	NA
MAGOHB	Q96A72;F5H6N1;F5H124					0.0334053	NA	NA	NA	NA	NA	NA	NA	NA	NA	0.544627	0.684746	0.683246	0.368953	0.855975	0.828833	NA	NA	NA	NA	0.876618	0.262435	0.790222	NA	NA	NA	NA	0.381502	0.534979	0.65979	0.543106	0.605915	0.682579	0.523989	NA	0.850462	NA	0.980611	NA	NA	0.980411	0.926276	NA	0.113397
MAP2K7	O14733;O14733-4;O14733-3;O14733-2					2.73e-05	1.1111e-05	9.59424e-05	0.000109872	NA	NA	NA	NA	NA	NA	NA	NA	NA	NA	NA	NA	NA	NA	0.870092	0.001567	0.000170112	0.00221242	NA	NA	NA	NA	NA	NA	NA	NA	NA	NA	NA	NA	NA	0.322346	NA	NA	NA	NA	NA	0.000793454	0.000685703	0.000109664
MAP4	E7EVA0;P27816-4;B5MEG9					0.0420153	0.029161	0.0346437	0.0686944	0.770043	NA	0.940945	0.427479	NA	NA	0.841565	0.593976	0.968782	0.971985	0.874536	0.949831	0.979409	0.823579	0.0839963	0.112991	0.0743634	0.233402	NA	NA	0.763181	NA	0.786827	0.849834	0.561921	0.837699	0.60563	NA	NA	0.937566	NA	NA	NA	0.901024	NA	NA	0.966167	0.141076	0.127573	0.0759241
MAP7D1	Q3KQU3-4;Q3KQU3;Q3KQU3-2;Q3KQU3-3;H0YF21;C9JIR3;E9PLH3					0.947313	0.892307	NA	0.255211	NA	NA	NA	NA	NA	NA	NA	NA	NA	NA	NA	NA	NA	NA	0.36689	0.448281	0.0498655	0.107546	NA	NA	NA	NA	NA	NA	NA	NA	NA	NA	NA	NA	NA	NA	NA	NA	NA	NA	NA	0.111012	0.0837201	0.172833
MAPK1	P28482;P28482-2;Q16659					0.0298383	0.127819	0.0210246	0.0554483	NA	NA	NA	NA	0.91646	NA	NA	NA	NA	NA	0.963139	0.575837	NA	NA	NA	NA	0.0327047	0.0218153	NA	NA	NA	NA	0.801455	0.799681	0.668524	0.547799	NA	NA	NA	NA	NA	NA	NA	NA	NA	NA	0.970104	0.00756884	0.00286495	0.000685033
MARS	P56192;H0YIP0;P56192-2;H0YI94;H0YHV5					0.499139	NA	0.849305	0.716694	NA	NA	NA	NA	NA	NA	0.83254	0.688986	0.789134	0.262285	0.212575	0.520224	NA	NA	NA	0.611478	NA	0.794152	0.765603	NA	NA	NA	NA	0.381502	0.534979	0.575938	0.644896	0.605915	0.654891	0.523989	NA	0.972794	NA	0.821824	NA	0.986149	NA	0.609155	NA	NA
MAT2A	P31153;P31153-2;Q00266					NA	NA	NA	NA	NA	NA	NA	NA	NA	NA	0.477725	0.96918	0.647124	0.473568	0.966676	0.759893	NA	0.749968	NA	NA	NA	NA	0.974411	NA	NA	NA	NA	0.384038	NA	0.550157	0.514273	NA	NA	0.523989	NA	NA	0.876525	NA	NA	NA	0.933366	NA	NA	NA
MAT2B	Q9NZL9-4;Q9NZL9-2;Q9NZL9;H7C0X7;Q9NZL9-3;E5RJR3;Q9NZL9-5					NA	NA	NA	NA	NA	NA	NA	NA	NA	NA	0.481408	NA	NA	0.895554	NA	NA	NA	NA	NA	NA	NA	NA	NA	NA	NA	NA	NA	NA	NA	NA	NA	NA	NA	NA	NA	NA	NA	NA	NA	NA	NA	NA	NA	NA
MBNL1	C9JP00;A0A0A0MQX8;Q9NR56;Q86VM6					4.39036e-05	3.99825e-05	0.00021895	0.114628	NA	NA	NA	NA	NA	NA	NA	NA	NA	0.646708	NA	NA	0.979409	NA	NA	0.0192083	0.000445294	0.0107383	NA	NA	NA	NA	NA	NA	NA	NA	NA	0.968048	0.974093	NA	NA	0.607837	NA	0.943614	0.992924	NA	0.520494	0.000853077	0.000106154	3.89893e-06
MCTS1	Q9ULC4;Q9ULC4-3;Q9ULC4-2					NA	NA	NA	NA	NA	NA	NA	NA	NA	NA	NA	NA	NA	NA	NA	NA	NA	NA	NA	NA	NA	NA	NA	NA	NA	NA	NA	NA	NA	NA	NA	NA	NA	NA	NA	NA	NA	NA	NA	NA	NA	NA	NA	NA
MED1	Q15648;Q15648-3;J3QKZ7;J3KSD7	TRUE	TRUE	TRUE		3.0054e-05	2.54187e-05	7.64959e-05	0.000722754	NA	NA	NA	NA	NA	NA	NA	NA	NA	NA	NA	NA	NA	NA	0.00743806	0.0019178	2.04068e-05	1.76247e-06	NA	NA	NA	NA	NA	NA	NA	NA	NA	NA	NA	NA	0.88419	0.4235	NA	NA	NA	NA	0.962026	0.0018605	0.00429813	0.000317651
MED10	Q9BTT4					0.0105633	NA	NA	NA	NA	NA	NA	NA	NA	NA	NA	NA	NA	NA	NA	NA	NA	NA	NA	NA	NA	0.279692	NA	NA	NA	NA	NA	NA	NA	NA	NA	NA	NA	NA	NA	NA	NA	NA	NA	NA	NA	NA	NA	0.0129138
MED12	Q93074-3;Q93074;Q93074-2;Q7Z3Z5;H7C191;Q86YW9-2;Q86YW9-3	TRUE	TRUE			3.97892e-06	3.67441e-06	1.30366e-05	0.00113504	NA	NA	NA	NA	NA	NA	NA	NA	NA	NA	NA	NA	NA	NA	0.00488415	0.00205417	4.4346e-06	2.44747e-06	NA	0.820802	NA	NA	NA	0.984182	NA	NA	NA	NA	NA	NA	NA	0.322412	NA	0.977251	NA	NA	0.980411	0.000422983	1.43342e-05	7.84893e-06
MED14	O60244;H7C3E5;H7C017					9.72687e-06	5.21079e-05	4.93353e-05	0.000514579	NA	NA	NA	NA	NA	NA	NA	NA	NA	NA	NA	NA	NA	NA	0.0137297	0.000455896	7.37893e-06	2.16178e-06	NA	NA	NA	NA	NA	NA	NA	NA	NA	NA	NA	NA	NA	NA	NA	NA	NA	NA	NA	0.000932161	5.76697e-05	5.92175e-05
MED15	Q96RN5-3;Q96RN5-2;Q96RN5;G3V1P5;F8WDM6;F2Z2B7;C9JM58;C9JLN7;C9JZV5;C9JGN2;C9J1I1	TRUE	TRUE			9.71356e-05	7.61734e-05	9.59424e-05	0.000896331	NA	NA	NA	NA	NA	NA	NA	NA	NA	NA	NA	NA	NA	NA	0.003048	NA	0.0001855	7.61764e-05	NA	NA	NA	NA	NA	NA	NA	NA	NA	NA	NA	NA	0.88419	NA	NA	NA	NA	NA	0.452464	0.000235826	0.000115088	0.000118957
MED16	Q9Y2X0-2;Q9Y2X0-3;Q9Y2X0;B9TWZ6;U3KQ43;Q9Y2X0-5;Q9Y2X0-4;U3KQB4;K7EKS6;A0A0J9YYC6;A0A0J9YXE6;A0A0J9YXA0;B9TX12;A0A087WU12;A0A0J9YY02;A0A0J9YXK9;A0A0J9YXL6;A0A0J9YW49;A0A0J9YXE7;B9TX03;B9TX11					0.598545	0.00191989	0.00284575	0.0121551	NA	NA	NA	NA	NA	NA	NA	NA	NA	NA	NA	NA	NA	NA	0.189978	0.0907315	0.00461163	0.0010812	NA	NA	NA	NA	NA	NA	NA	NA	NA	NA	NA	NA	NA	NA	NA	NA	NA	NA	NA	0.685142	0.333967	0.355994
MED17	Q9NVC6;E9PJZ4;E9PM72;E9PKQ4	TRUE	TRUE			3.05486e-05	0.000111683	0.000102244	0.00106518	NA	NA	NA	NA	NA	NA	NA	NA	NA	NA	NA	NA	NA	NA	NA	0.00389547	0.000215238	9.15714e-05	NA	NA	NA	NA	NA	NA	NA	NA	NA	NA	NA	NA	NA	NA	NA	NA	NA	NA	0.962026	0.00180544	0.00286495	0.000238612
MED21	Q13503;F5H872					0.0210201	0.396981	0.852309	0.39851	NA	NA	NA	NA	NA	NA	NA	NA	NA	NA	NA	NA	NA	NA	NA	NA	0.0245517	0.418067	NA	NA	NA	NA	NA	NA	NA	NA	NA	NA	NA	NA	NA	NA	NA	NA	NA	NA	NA	NA	0.265127	0.162848
MED22	E9PGW7;Q5T8T7;E7EN96;Q5T8T8;Q15528-2;Q15528					0.92549	0.170449	0.281332	NA	NA	NA	NA	NA	NA	NA	NA	NA	NA	NA	NA	NA	NA	NA	0.879402	0.912319	0.420453	0.000396651	NA	NA	NA	NA	NA	NA	NA	NA	NA	NA	NA	NA	NA	0.928911	NA	NA	NA	NA	NA	0.995075	0.82025	0.0803556
MED23	Q5JWT2;Q9ULK4-4;Q9ULK4-5;Q9ULK4-3;Q9ULK4;Q9ULK4-2;Q9ULK4-6					9.00184e-05	0.00156908	0.000205409	0.00542703	NA	NA	NA	NA	NA	NA	NA	NA	NA	NA	NA	NA	NA	NA	0.00488415	0.0027363	0.000269158	0.000374475	NA	NA	NA	NA	NA	NA	NA	NA	NA	NA	NA	NA	NA	0.137633	0.162599	NA	NA	0.977687	0.182257	0.00167532	0.00054819	0.00183849
MED24	F5GY88;A0A0B4J1W0;O75448-2;O75448;F5H5K2;B4DDR8;E9PFL1;J3QRH9;F5H3E6;B9TX75;J3QLF8;J3KTL3;J3QLC0;J3KSU0;F5H0M2;J3KSL1;F5H2D6;B9TX62					6.3988e-05	0.000456302	0.000103926	0.00134114	NA	NA	NA	NA	NA	NA	NA	NA	NA	NA	NA	NA	NA	NA	0.000921763	0.00167297	8.13215e-05	9.51073e-06	NA	NA	NA	NA	NA	NA	NA	NA	NA	NA	NA	NA	NA	0.0820294	0.773173	NA	NA	NA	0.452464	0.000353246	7.0267e-05	7.11637e-05
MED27	Q6P2C8;Q6P2C8-2;Q6P2C8-4					0.0451792	0.0337631	0.422658	0.0570407	NA	NA	NA	NA	NA	NA	NA	NA	NA	NA	NA	NA	NA	NA	0.117781	0.0123182	0.0295768	0.0081297	NA	NA	NA	NA	NA	NA	NA	NA	NA	NA	NA	NA	NA	NA	NA	NA	NA	NA	NA	0.999001	0.031122	0.00673746
MED28	Q9H204;H0YAA8					0.0114697	0.0752111	NA	NA	NA	NA	NA	NA	NA	NA	NA	NA	NA	NA	NA	NA	NA	NA	NA	NA	0.763443	0.000236927	NA	NA	NA	NA	NA	NA	NA	NA	NA	NA	NA	NA	NA	NA	NA	NA	NA	NA	NA	NA	NA	0.237355
MED29	B4DUA7;Q9NX70;M0R3F3;Q9NX70-2;M0R0U2;M0R0A0					0.00840462	0.309297	0.4418	NA	NA	NA	NA	NA	NA	NA	NA	NA	NA	NA	NA	NA	NA	NA	NA	NA	0.0244628	0.00473411	NA	NA	NA	NA	NA	NA	NA	NA	NA	NA	NA	NA	NA	NA	NA	NA	NA	NA	NA	0.716905	NA	0.00356454
MED4	Q5T911;Q9NPJ6-2;Q9NPJ6					1.12588e-05	0.000102202	0.350196	0.345803	NA	NA	NA	NA	NA	NA	NA	NA	NA	NA	NA	NA	NA	NA	NA	0.0029589	0.000634012	0.000230512	NA	NA	NA	NA	NA	NA	NA	NA	NA	NA	NA	NA	NA	NA	NA	NA	NA	NA	NA	0.0783717	0.00262036	0.00137068
MED6	G3V4A5;A0A087WYL7;O75586;O75586-2	TRUE	TRUE			0.836798	0.0218411	0.0330014	0.0946856	NA	NA	NA	NA	NA	NA	NA	NA	NA	NA	NA	NA	NA	NA	0.898583	0.00159661	0.000300225	0.00021407	NA	NA	NA	NA	NA	NA	NA	NA	NA	NA	NA	NA	NA	NA	NA	NA	NA	NA	NA	0.999001	0.152973	0.759367
MED8	Q96G25;Q96G25-3;Q96G25-2	TRUE	TRUE			0.00202185	0.00143057	0.0022099	0.00897635	NA	NA	NA	NA	NA	NA	NA	NA	NA	NA	NA	NA	NA	NA	NA	0.0114022	0.506684	0.716119	NA	NA	NA	NA	NA	0.451559	NA	NA	NA	NA	NA	NA	NA	NA	NA	NA	NA	NA	NA	0.974832	0.0310447	0.00665706
METAP2	P50579;F8VQZ7;P50579-3;P50579-2;F8VRR3;G3V1U3;F8VY03;F8VSC4;F8VZX9					NA	NA	NA	NA	NA	NA	NA	NA	NA	NA	NA	NA	NA	0.272285	0.69918	NA	NA	NA	NA	NA	NA	NA	NA	NA	NA	NA	NA	NA	NA	NA	NA	NA	NA	NA	NA	NA	NA	NA	NA	NA	NA	NA	NA	NA
MIF	P14174					0.694968	0.937252	0.889377	0.986743	NA	NA	NA	NA	NA	NA	NA	0.985811	NA	0.943573	0.961144	0.922998	NA	NA	NA	0.976925	0.394371	0.999759	NA	NA	NA	0.767087	NA	0.381502	NA	NA	NA	NA	0.483394	NA	NA	NA	NA	NA	NA	NA	0.725139	NA	0.975504	0.65276
MITD1	B8ZZL5;Q8WV92;H7C3Q6;F8WED5					0.41975	0.0020374	0.665339	0.421239	NA	NA	NA	NA	NA	NA	NA	NA	NA	NA	NA	NA	NA	NA	NA	NA	0.698436	0.553754	NA	NA	NA	NA	NA	NA	NA	NA	NA	NA	NA	NA	NA	NA	NA	NA	NA	NA	NA	0.959529	NA	0.0145549
MKI67	P46013;P46013-2					0.00135724	0.000736379	0.00206601	0.682658	NA	NA	NA	NA	NA	NA	NA	NA	NA	NA	NA	NA	NA	NA	NA	NA	0.000269158	0.000660251	NA	NA	NA	NA	NA	NA	NA	NA	NA	NA	NA	NA	NA	NA	NA	NA	NA	NA	NA	NA	0.0111869	0.00241296
MLKL	Q8NB16;I3L2T9;Q8NB16-2;I3L4A6;I3L4Z5					NA	0.576969	0.496106	0.0168419	NA	NA	NA	NA	NA	NA	NA	NA	NA	NA	NA	NA	NA	NA	NA	NA	NA	NA	NA	NA	NA	NA	NA	NA	NA	NA	NA	NA	NA	NA	NA	NA	NA	NA	NA	NA	NA	NA	NA	0.573884
MNDA	P41218;H0Y6P3					0.00553565	0.00427659	0.00275584	0.00738708	0.70644	0.780725	0.576832	NA	NA	NA	0.949363	0.772819	0.935725	0.971985	0.730405	NA	0.979409	0.859872	0.0368658	0.0341825	0.00886546	0.0508868	0.912859	NA	NA	NA	NA	0.982616	0.963045	0.845903	0.981719	0.923177	0.974287	0.958909	NA	NA	NA	0.905043	NA	NA	0.962026	0.0783717	0.0265035	0.0144831
MORC2	Q9Y6X9-2;Q9Y6X9;H7C1V1;H7C3M1;Q86VD1-2;Q86VD1					1.9499e-06	1.0502e-05	3.16895e-05	0.000488922	NA	NA	NA	NA	NA	NA	NA	NA	NA	NA	NA	NA	NA	NA	NA	NA	4.21296e-08	4.56251e-07	NA	NA	NA	NA	NA	NA	NA	NA	NA	NA	NA	NA	NA	NA	NA	NA	NA	NA	NA	0.000484127	8.96552e-05	7.2249e-07
MORF4L1	Q9UBU8-2;H0YMJ0;B3KTM8;Q9UBU8;H0YLJ3;H0YM21;Q9UBU8-3;H0YMT8;H0YLV1					0.0193024	0.0182452	0.0364417	0.0200715	NA	NA	NA	NA	NA	NA	NA	NA	NA	0.971985	0.855975	NA	NA	0.749968	0.127761	0.145909	0.00993341	0.0200445	NA	NA	NA	NA	0.955682	0.381502	NA	NA	NA	NA	NA	NA	NA	0.214249	NA	NA	NA	NA	0.994616	0.235301	0.0595825	0.0837807
MPO	P05164;P05164-3;P05164-2;P11678					0.0578927	0.0870982	0.183063	0.0935196	NA	NA	NA	NA	NA	NA	0.97851	NA	NA	0.4949	NA	NA	0.964317	0.6662	0.830023	0.43224	0.136424	0.0632418	0.864097	0.993541	NA	NA	NA	0.565673	0.534979	0.946415	0.581303	0.746244	0.794423	0.935116	0.633793	NA	NA	NA	NA	0.986149	0.562657	0.986007	0.630041	0.341207
MRE11	F8W7U8;P49959;P49959-2;P49959-3;F5GXT0;F5H742;F5H256					NA	NA	NA	NA	NA	NA	NA	NA	NA	NA	NA	NA	NA	0.850033	NA	NA	NA	NA	NA	NA	0.708508	0.553754	0.897941	NA	NA	NA	NA	0.617362	0.534979	NA	NA	NA	NA	NA	NA	NA	NA	NA	NA	NA	NA	NA	NA	NA
MRTO4	Q9UKD2					0.293492	0.833764	0.864943	0.336983	NA	NA	NA	NA	NA	NA	0.364664	NA	NA	0.874562	NA	NA	NA	NA	NA	NA	NA	NA	NA	NA	NA	NA	NA	0.525156	0.589197	NA	0.875026	NA	0.827597	NA	NA	NA	NA	0.990767	NA	NA	NA	NA	NA	NA
MSH2	P43246;P43246-2;E9PHA6;C9J809					NA	NA	NA	NA	NA	NA	NA	NA	NA	NA	0.565686	NA	0.972028	0.505304	NA	0.671523	0.963372	NA	NA	0.865172	NA	NA	0.793813	NA	NA	NA	NA	0.381502	0.977718	0.585086	0.775922	NA	NA	0.937566	NA	NA	NA	NA	NA	NA	NA	NA	NA	NA
MSH6	P52701;P52701-3;A0A087WWJ1;P52701-2;F8WAX8;C9J7Y7;C9JH55;F8W7G9;C9J8Y8;U3KQ72					NA	NA	NA	NA	NA	NA	NA	NA	NA	NA	0.481408	0.845085	0.827359	0.526441	0.887281	0.915231	NA	NA	NA	NA	NA	NA	0.88157	NA	NA	NA	NA	0.392621	0.863949	0.687077	0.804277	0.656029	NA	0.94118	NA	0.66386	NA	NA	NA	0.986149	NA	NA	NA	NA
MSN	P26038					NA	NA	NA	0.942241	NA	0.999339	0.784015	0.343235	NA	NA	NA	0.554657	NA	0.801673	NA	0.647568	0.970795	0.682541	0.801958	0.82107	0.13488	NA	NA	NA	NA	NA	NA	0.412813	0.534979	0.562419	0.563762	0.843116	0.924479	NA	0.960634	0.916298	0.842057	0.803875	NA	0.986149	0.783587	0.552435	0.864589	NA
MTHFD1	P11586;F5H2F4;V9GYY3;V9GY75					1.95095e-13	2.30005e-11	2.12538e-09	3.3135e-08	0.210012	NA	0.0276686	0.0744744	NA	0.970986	NA	NA	NA	NA	NA	NA	0.843753	NA	0.950885	0.0169072	0.020373	0.0050993	NA	NA	NA	NA	NA	0.528356	NA	NA	0.514273	0.680976	0.483394	0.788825	0.680041	NA	NA	0.933198	NA	NA	0.936426	0.0615633	0.05642	0.0183732
MTPN	P58546;C9JL85					NA	NA	NA	NA	NA	NA	NA	NA	0.860919	0.909365	0.544627	NA	NA	0.752565	0.738469	0.599007	0.910622	0.935223	NA	NA	NA	NA	NA	NA	NA	NA	NA	0.758588	NA	NA	NA	NA	NA	NA	0.782806	NA	NA	NA	NA	0.986149	NA	NA	NA	NA
MVK	F5H8H2;Q03426;F5H092;F5GXC0;F5H163;F5H368;A0A1B0GWC2;A0A0B4J236;A0A1B0GWF3					0.0249596	0.228699	0.997501	0.265381	NA	NA	NA	NA	NA	NA	NA	NA	NA	NA	NA	NA	NA	NA	NA	NA	NA	NA	NA	NA	NA	NA	NA	NA	NA	NA	NA	NA	NA	NA	NA	NA	NA	NA	NA	NA	NA	NA	NA	NA
MYCBP2	O75592;O75592-2;H7C3U4;A0A0C4DGY7					0.0599927	NA	NA	0.0612873	NA	NA	NA	NA	NA	NA	NA	NA	NA	NA	0.816011	NA	NA	NA	NA	NA	0.0169866	0.353598	NA	NA	NA	NA	NA	NA	NA	NA	NA	NA	NA	NA	NA	NA	NA	NA	NA	NA	NA	NA	NA	NA
MZT2B	B8ZZ87;Q6P582;Q6NZ67;H7C202;H7BZ50;H7C173					0.0157139	NA	0.971745	NA	NA	NA	NA	NA	NA	NA	NA	NA	NA	0.828196	NA	NA	NA	NA	NA	NA	0.0254848	0.288435	NA	NA	NA	NA	NA	NA	NA	NA	NA	NA	NA	NA	NA	NA	NA	NA	NA	NA	NA	0.989007	0.846505	0.0203092
NAA10	P41227;P41227-2;F8W808;A8MWP7;C9JW55;C9JN83;Q9BSU3;H0Y8T0					NA	NA	NA	NA	NA	NA	NA	NA	NA	NA	NA	NA	NA	NA	NA	NA	NA	NA	NA	NA	NA	NA	0.978478	NA	NA	NA	NA	NA	NA	NA	NA	NA	NA	NA	NA	NA	NA	NA	NA	NA	NA	NA	NA	NA
NAA15	A0A0B4J1W3;Q9BXJ9;Q9BXJ9-4;Q6N069;Q6N069-5;Q6N069-4;Q6N069-3;Q6N069-2					NA	NA	NA	NA	NA	NA	NA	NA	NA	NA	NA	NA	NA	NA	NA	NA	NA	NA	NA	NA	NA	NA	NA	NA	NA	NA	NA	0.952398	NA	NA	NA	NA	NA	NA	NA	NA	NA	NA	NA	NA	NA	NA	NA	NA
NAA50	C9J5D1;Q9GZZ1;A0A087WWJ2;E7EQ69;Q9GZZ1-2;A0A0D9SF32;B0AZT5;C9J5J3;F8WCK0;C9JZU6					1.30757e-06	4.4446e-06	1.21593e-06	1.60988e-05	NA	NA	NA	NA	NA	NA	NA	NA	NA	NA	NA	NA	NA	NA	0.830023	0.0071748	0.0260346	0.459586	NA	NA	NA	NA	NA	NA	NA	NA	NA	NA	NA	NA	NA	NA	NA	NA	NA	NA	NA	0.243332	0.00322041	0.000119856
NAE1	Q13564-3;Q13564-2;Q13564;Q13564-4;H3BMR3;J3QLH4;J3KTE3					NA	NA	NA	NA	NA	NA	NA	NA	NA	NA	0.364664	0.537363	NA	0.467018	NA	0.841039	NA	NA	NA	NA	NA	NA	NA	NA	NA	NA	NA	0.392621	NA	0.992598	0.870041	NA	NA	NA	NA	NA	NA	NA	NA	NA	NA	NA	NA	NA
NARS	O43776;K7EIU7;O43776-2;K7EJ19;K7EQ35;K7EMQ6					NA	NA	NA	NA	NA	NA	NA	NA	NA	NA	NA	0.509012	NA	0.730699	NA	NA	NA	NA	NA	NA	NA	NA	NA	NA	NA	NA	NA	NA	NA	NA	NA	NA	NA	NA	NA	NA	NA	NA	NA	NA	NA	NA	NA	NA
NCAPD3	P42695;E9PQA3;G3V1A9;E9PKK4;E9PLE0					0.161581	NA	0.216159	0.400648	NA	NA	NA	NA	NA	NA	NA	NA	NA	NA	NA	NA	NA	NA	NA	NA	0.00394119	0.00111802	0.940208	0.878672	NA	NA	NA	0.381502	NA	NA	NA	NA	NA	NA	NA	NA	NA	NA	NA	NA	0.728927	0.995075	NA	0.781118
NCAPG2	Q86XI2;Q86XI2-2;F8WE06;H0Y6U5					0.000416056	0.192112	0.0573758	0.0940707	NA	NA	NA	NA	NA	NA	NA	NA	NA	NA	NA	NA	NA	NA	NA	NA	0.0932104	7.74841e-05	NA	NA	NA	NA	NA	0.558335	NA	NA	NA	NA	NA	NA	NA	0.973479	NA	NA	NA	NA	NA	NA	0.956808	0.979153
NCF1	P14598;A6NI72;P14598-2					0.0214275	0.00441281	0.00635089	0.0121468	NA	NA	NA	NA	NA	NA	NA	NA	NA	NA	NA	NA	NA	NA	NA	0.559376	0.115014	0.526257	NA	NA	NA	NA	NA	NA	NA	NA	NA	NA	NA	NA	NA	NA	NA	NA	NA	NA	NA	0.127369	0.0229296	0.0149775
NEDD1	Q8NHV4;Q8NHV4-3;Q8NHV4-2;G3V2M9;G3V4L2;G3V4I9;G3V2V3					0.804711	0.539471	0.808692	NA	NA	NA	NA	NA	NA	NA	NA	NA	NA	NA	NA	NA	NA	NA	NA	0.00698936	0.00134727	0.000110902	NA	NA	NA	NA	NA	NA	NA	NA	NA	NA	NA	NA	NA	NA	NA	NA	NA	NA	NA	0.000622195	0.00217353	0.184047
NEK6	Q9HC98;Q9HC98-3;Q9HC98-4;Q9HC98-2;Q5TBG2;Q5TBG4;Q5TBG1;Q5TBG7;Q5TBH2;Q5TBH1					0.0254289	0.348916	0.164648	NA	NA	NA	NA	NA	NA	NA	NA	NA	NA	NA	NA	NA	NA	NA	NA	NA	NA	0.894485	NA	NA	NA	NA	NA	NA	NA	NA	NA	NA	NA	NA	NA	NA	NA	NA	NA	NA	NA	NA	0.731653	0.179712
NELFA	Q9H3P2;H0Y3X6;A0A0C4DFX9;H7C2C7;Q9H3P2-7;C9JEM7;C9JHL4;H7C0W2;F8W954;F8WF98	TRUE	TRUE	TRUE		0.0197371	0.0427637	0.111109	0.120259	NA	NA	0.310126	NA	0.733688	NA	NA	NA	NA	0.653602	0.966676	0.590921	0.979409	NA	0.761871	0.82285	0.000158218	2.58269e-05	NA	NA	NA	NA	NA	0.381502	0.534979	0.547799	0.514273	0.605915	0.483394	0.523989	0.949867	0.138864	0.955075	NA	0.992924	0.986149	0.725139	0.027523	0.046037	0.00187725
NELFB	A0A0X1KG71;Q8WX92					0.216057	0.815029	0.689216	0.111513	NA	NA	NA	NA	NA	NA	0.571938	NA	0.842284	0.900105	0.17031	0.665694	NA	NA	NA	0.233239	0.000910035	0.00155492	0.913687	NA	NA	NA	0.941076	0.381502	0.534979	0.547799	0.514273	0.605915	0.483394	0.868109	NA	0.929571	NA	NA	NA	NA	NA	0.0915999	0.042103	0.00567016
NELFE	P18615-4;P18615;P18615-3;A0A0A0MSN9;A2ABK4;A0A0G2JI50;E9PD43;A0A0A0MT02;E7ENC7;E7EWR7	TRUE		TRUE		0.0949528	0.605438	NA	0.488161	NA	NA	NA	NA	NA	NA	0.987121	NA	NA	NA	0.888556	NA	NA	NA	NA	NA	0.229319	0.00173945	NA	NA	NA	NA	NA	0.9123	NA	NA	NA	NA	NA	NA	NA	NA	NA	NA	NA	NA	NA	0.566835	NA	0.344429
NIFK	Q9BYG3;H7BZL0;C9J808;C9J6C5					0.811092	NA	NA	NA	NA	NA	NA	NA	NA	NA	NA	NA	NA	NA	NA	NA	NA	NA	NA	NA	0.183293	0.155354	NA	NA	NA	NA	NA	NA	NA	NA	NA	NA	NA	NA	NA	NA	NA	NA	NA	NA	NA	0.959529	0.85883	0.608318
NME2	P22392-2;Q32Q12;J3KPD9;P22392;E7ERL0;O60361;E5RHP0;F6XY72					NA	NA	NA	NA	NA	NA	NA	NA	NA	NA	NA	NA	NA	NA	NA	NA	NA	NA	NA	NA	NA	NA	NA	NA	NA	NA	NA	NA	NA	NA	NA	NA	NA	NA	NA	NA	NA	NA	NA	NA	NA	NA	NA	NA
NOC4L	Q9BVI4;F5H303					0.0648824	0.131832	0.849305	0.400648	NA	NA	NA	NA	NA	NA	NA	NA	NA	0.959811	NA	0.977782	NA	NA	NA	NA	0.00255886	0.000110902	NA	NA	NA	NA	NA	NA	NA	NA	NA	NA	NA	NA	0.765488	0.0487616	0.0629021	NA	NA	NA	0.936426	0.997564	0.668481	0.146095
NOLC1	Q14978-2;A0A0A0MRM9;Q14978;S4R349;S4R3C2;S4R402;S4R341					0.0227045	NA	NA	NA	NA	NA	NA	NA	NA	NA	0.785736	0.510458	0.789134	NA	NA	NA	NA	NA	NA	0.855273	0.336611	0.235634	NA	NA	NA	NA	NA	0.381502	0.534979	0.547799	0.514273	0.642334	0.483394	0.523989	NA	0.582874	0.987289	NA	NA	NA	0.962026	0.857303	NA	NA
NOP14	P78316;E9PFK5;P78316-2					0.695329	0.834362	0.452505	0.363247	NA	NA	NA	NA	NA	NA	0.987121	0.842751	NA	0.967204	0.767931	0.782915	NA	NA	0.828669	0.654176	0.000336974	3.75392e-07	0.972224	0.274973	0.970882	0.87072	0.987012	0.682728	0.652591	0.948804	0.689029	NA	0.483394	0.538932	0.0518204	0.158796	0.0959535	0.880511	0.992924	0.986149	0.541044	0.275798	0.183294	0.22255
NOP2	P46087;P46087-4;P46087-2;F5GWB7;F5H709;P46087-3					0.486435	0.0479643	0.676494	NA	NA	NA	NA	NA	NA	NA	NA	NA	NA	NA	NA	NA	NA	NA	NA	NA	0.189413	NA	NA	NA	NA	NA	NA	NA	NA	NA	NA	NA	NA	NA	NA	NA	NA	NA	NA	NA	NA	0.959529	NA	0.0726044
NOSIP	Q9Y314;A0A075B6F9;M0R3B2;M0R1K2;A0A075B797;M0QX85;M0R1T7					1.37709e-09	1.43424e-09	4.77817e-07	4.80337e-06	NA	NA	NA	NA	NA	NA	NA	NA	NA	NA	NA	NA	NA	NA	NA	0.00158766	1.32999e-06	0.0206333	NA	NA	NA	NA	NA	NA	NA	NA	NA	NA	NA	NA	NA	NA	NA	NA	NA	NA	NA	0.00033253	0.00286495	2.81032e-07
NPEPPS	E9PLK3;P55786;P55786-2;A6NEC2;H0YDG0;A6NEC2-2;E9PJY4;E9PJ74;E9PPD4;E9PRQ5;E9PP11;A6NEC2-3;H0YCQ5					NA	NA	NA	NA	NA	NA	NA	NA	NA	NA	NA	NA	NA	NA	NA	NA	NA	NA	NA	NA	NA	NA	NA	NA	NA	NA	NA	NA	NA	NA	NA	NA	NA	NA	NA	NA	NA	NA	NA	NA	NA	NA	NA	NA
NSFL1C	Q9UNZ2;Q9UNZ2-5;Q9UNZ2-6;Q9UNZ2-4;F2Z2K0					NA	NA	NA	NA	NA	NA	NA	NA	NA	NA	0.481408	0.510458	0.523419	0.469222	0.738469	0.575837	NA	NA	NA	NA	NA	NA	NA	NA	NA	NA	NA	0.381502	0.534979	0.547799	0.519093	0.605915	NA	0.531238	NA	NA	NA	NA	0.992924	NA	NA	NA	NA	NA
NSUN2	Q08J23;Q08J23-2;Q08J23-3;A0A140T9Y7					NA	NA	NA	NA	NA	NA	NA	NA	NA	NA	0.364664	0.580277	0.46332	0.168041	0.626116	0.915903	NA	NA	NA	NA	NA	NA	0.88157	NA	NA	NA	NA	0.750483	NA	NA	NA	NA	NA	NA	NA	NA	NA	NA	NA	NA	NA	NA	NA	NA
NSUN5	Q96P11-2;Q96P11;Q96P11-4;Q96P11-5;Q96P11-3;Q3KNT7-3;Q63ZY6-6;Q63ZY6;Q63ZY6-2;Q63ZY6-5					0.0111986	0.00585942	0.00620971	0.0105892	NA	NA	NA	NA	NA	NA	0.782176	0.620374	0.647124	0.964644	NA	0.967362	0.963294	0.294761	0.0137911	0.0263788	0.0058343	0.00322222	NA	NA	NA	NA	NA	0.38531	NA	NA	NA	NA	NA	NA	0.803851	0.0821295	0.842057	0.989202	0.992924	0.986149	0.832483	0.0241507	0.0166422	0.00976108
NTPCR	Q5TDF0;Q9BSD7					1.11625e-09	9.17214e-10	3.50727e-09	3.5949e-07	NA	NA	NA	NA	NA	NA	NA	NA	NA	NA	NA	NA	NA	NA	NA	0.958073	0.118575	0.924137	NA	NA	NA	NA	NA	NA	NA	NA	NA	NA	NA	NA	NA	NA	NA	NA	NA	NA	NA	0.493895	0.345937	1.80676e-05
NUCKS1	Q9H1E3;Q9H1E3-2					0.0666331	0.314253	NA	0.152297	NA	NA	NA	NA	0.743825	NA	0.484772	0.698069	0.979416	0.689985	0.866811	NA	0.979409	NA	0.455537	0.810458	NA	NA	0.897941	NA	NA	NA	0.741914	0.381502	0.534979	0.547799	0.514273	0.605915	0.483394	0.523989	NA	0.535287	NA	0.958556	0.992924	0.986149	0.664572	0.959529	0.188243	0.125189
NUDC	Q9Y266;A0A0A0MSU9;A0A0A0MSS4					0.251969	0.683641	NA	0.390458	NA	NA	NA	NA	NA	NA	0.477725	0.773286	0.789134	0.493272	0.767931	0.967362	0.964317	0.774027	0.573783	0.961987	0.16138	0.544889	0.870331	NA	NA	NA	NA	0.395632	0.561921	0.830951	0.970183	0.605915	NA	0.958909	NA	NA	NA	0.964524	NA	NA	0.89297	0.916296	0.800248	NA
NUDT16L1	Q9BRJ7;K7EIN2;K7ENA3;W4VSQ8;Q9BRJ7-2					0.000374844	0.325825	0.421511	0.317688	NA	NA	NA	NA	NA	NA	NA	NA	NA	NA	NA	NA	NA	NA	NA	NA	0.00010935	0.193626	NA	NA	NA	NA	NA	NA	NA	NA	NA	NA	NA	NA	NA	NA	NA	NA	NA	NA	NA	0.0576711	0.0016037	0.000114181
NUDT21	O43809;H3BND3;H3BV41					0.000109628	0.00085014	0.00124811	0.00211298	NA	NA	NA	0.984073	NA	NA	0.481408	NA	NA	0.525225	NA	NA	NA	NA	NA	NA	0.000291566	0.00430071	NA	NA	NA	NA	NA	0.73672	NA	NA	NA	NA	NA	NA	NA	0.834776	NA	0.803875	0.992924	NA	0.452464	0.00210625	0.000923365	5.08816e-05
NUP153	P49790;P49790-2;P49790-3					NA	NA	NA	NA	NA	NA	NA	NA	NA	NA	NA	NA	NA	NA	NA	NA	NA	NA	NA	NA	NA	NA	NA	NA	NA	NA	NA	NA	NA	NA	NA	NA	NA	NA	0.0294554	0.175113	NA	NA	0.704672	NA	0.959183	NA	NA	NA
NUP50	Q9UKX7-2;Q9UKX7;B0QY21					NA	NA	NA	NA	NA	NA	NA	NA	NA	NA	NA	NA	NA	NA	NA	0.966458	NA	NA	NA	NA	0.112128	0.33231	NA	NA	NA	NA	NA	NA	NA	NA	NA	NA	NA	NA	0.0600625	NA	0.331629	NA	0.681273	NA	0.962026	0.933531	NA	NA
NUSAP1	Q9BXS6-2;Q9BXS6;Q9BXS6-3;Q9BXS6-5;Q9BXS6-7					0.0666331	0.181951	0.0605428	0.0420237	NA	NA	NA	NA	NA	NA	NA	NA	NA	NA	0.361039	0.831127	NA	NA	0.0839963	0.0421018	0.0102347	0.00212602	NA	NA	NA	NA	NA	NA	NA	NA	NA	NA	NA	NA	NA	NA	NA	NA	NA	NA	NA	0.235301	0.0769937	0.0367847
NUTF2	P61970;H3BRV9					NA	NA	NA	NA	NA	NA	NA	NA	0.86076	0.909365	0.298591	0.115477	0.254625	0.0128726	0.00240864	0.0147432	NA	NA	NA	NA	NA	NA	0.631395	0.453814	0.761336	0.0804774	0.134851	0.381502	0.534979	0.859068	0.992723	0.605915	0.483394	0.90549	NA	NA	NA	NA	NA	NA	NA	0.382138	NA	NA
OLA1	J3KQ32;Q9NTK5;Q9NTK5-2					NA	NA	NA	NA	NA	NA	NA	NA	NA	NA	0.530276	NA	NA	0.379887	NA	0.937655	NA	NA	NA	NA	NA	NA	0.697783	NA	NA	NA	0.734341	NA	NA	NA	NA	NA	NA	NA	NA	NA	NA	NA	NA	NA	NA	NA	NA	NA
ORC3	Q9UBD5;Q9UBD5-2;Q9UBD5-3					0.0136431	NA	0.888917	0.880751	NA	NA	NA	NA	NA	NA	NA	NA	NA	NA	NA	NA	NA	NA	NA	NA	0.0542379	6.10319e-07	NA	NA	NA	NA	NA	NA	NA	NA	NA	NA	NA	NA	NA	NA	NA	NA	NA	NA	NA	NA	0.64298	0.931046
ORC5	O43913;O43913-2;G3V0H0					0.835211	0.29484	0.385999	0.449586	NA	NA	NA	NA	NA	NA	NA	NA	NA	NA	NA	NA	NA	NA	NA	NA	0.387578	0.000607752	NA	NA	NA	NA	NA	NA	NA	NA	NA	NA	NA	NA	NA	NA	NA	NA	NA	NA	NA	NA	NA	NA
ORC6	Q9Y5N6;H3BT22;H3BTQ7					0.00324744	0.0020374	0.0032278	0.00501763	NA	NA	NA	NA	NA	NA	NA	NA	NA	NA	0.903994	NA	NA	0.213068	0.0262243	0.0263237	0.0157066	0.00175647	NA	NA	NA	NA	NA	NA	NA	NA	NA	NA	NA	NA	0.960634	0.197658	NA	NA	NA	NA	0.966167	0.165612	0.0268625	0.00758894
OTUB1	J3KR44;F5H6Q1;Q96FW1;F5GYN4;F5GYJ8;F5H3F0;Q96FW1-2					NA	NA	NA	NA	NA	NA	NA	NA	NA	NA	0.752071	0.980146	0.446861	NA	NA	NA	NA	NA	NA	NA	NA	NA	NA	NA	NA	NA	NA	0.517675	NA	0.614086	0.716627	NA	NA	0.55246	NA	NA	NA	NA	NA	NA	NA	NA	NA	NA
PA2G4	Q9UQ80;Q9UQ80-2;F8VR77;F8W0A3;H0YIN7;F8VZ69					0.966421	0.654343	NA	NA	NA	NA	NA	NA	NA	NA	0.886427	0.772819	0.789134	0.262909	0.348837	0.451123	0.964317	0.809705	0.828669	0.611478	NA	0.136815	NA	NA	NA	NA	NA	0.57499	NA	0.547799	NA	NA	NA	0.523989	NA	0.688916	NA	NA	NA	NA	0.98001	0.999001	NA	NA
PABPC1	P11940-2;P11940;A0A087WTT1;E7EQV3;E7ERJ7;H0YAR2;Q9H361;H0YAP2;H0YBN4;H0YB86;H0YAS6;H0YB75;E5RJB9;H0YAS7;E5RGH3;E5RH24;H0YAW6;H0YC10;E5RJM8;E5RGC4;E5RFD8;E5RHG7;Q96DU9-2;Q96DU9					2.297e-05	5.79675e-05	8.6857e-05	0.000220321	0.805179	0.834664	0.505901	0.371514	0.81947	NA	0.649945	0.685496	0.994973	0.487035	0.862031	0.877861	0.979409	0.894041	0.974158	0.015424	1.98191e-05	0.00142332	NA	NA	NA	NA	NA	0.58744	0.534979	0.741928	0.87427	0.92554	0.988135	0.745489	0.973097	NA	NA	0.945684	0.909084	NA	0.0843336	0.000127142	4.21603e-05	1.05495e-05
PABPC4	B1ANR0;Q13310-2;Q13310;Q13310-3;H0Y5F5;H0YCC8;H0YEU6;H0YEQ8;H0YER0;B1ANR1;H0Y6X6;Q5JQF8					4.28454e-07	7.39092e-05	0.000196164	0.000252457	NA	NA	NA	NA	NA	NA	NA	NA	NA	NA	NA	NA	NA	NA	NA	0.144534	3.13555e-10	0.00468803	NA	NA	NA	NA	NA	0.499366	NA	NA	NA	NA	NA	NA	NA	NA	NA	NA	NA	NA	0.936426	1.17369e-05	1.25669e-06	1.70946e-10
PAF1	Q8N7H5-3;Q8N7H5;Q8N7H5-2;B4DGJ5;M0QYC7	TRUE	TRUE	TRUE		NA	NA	NA	NA	NA	NA	NA	NA	NA	NA	NA	NA	NA	NA	NA	NA	NA	NA	NA	NA	NA	NA	NA	NA	NA	NA	NA	0.795056	0.634078	0.547799	0.514273	NA	0.649434	0.874657	NA	NA	NA	0.0377479	NA	NA	NA	NA	NA	NA
PAICS	P22234;E9PBS1;P22234-2;D6RF62					NA	NA	NA	NA	0.581522	NA	0.407657	0.185572	0.743825	0.646684	NA	NA	NA	NA	NA	NA	0.212863	0.304203	NA	0.458427	0.174438	NA	NA	NA	NA	NA	NA	NA	NA	NA	NA	NA	NA	NA	0.782806	NA	NA	NA	NA	NA	0.970307	NA	NA	NA
PAK2	Q13177;H7C1X3;A0A087X294;O75914-2;O75914;O75914-4;O75914-3;B1AKS5;H0YCG5					NA	NA	NA	NA	NA	NA	NA	NA	NA	NA	NA	NA	NA	NA	NA	NA	NA	NA	NA	NA	NA	NA	NA	NA	NA	NA	NA	NA	NA	NA	NA	NA	NA	NA	NA	NA	NA	NA	NA	NA	NA	NA	NA	NA
PCBP2	H3BRU6;F8VZX2					0.0333697	0.0328203	0.05353	0.0569146	NA	NA	NA	0.587622	NA	NA	0.477725	0.587053	0.546511	0.243517	0.348837	0.443819	NA	NA	NA	0.143504	0.16138	0.277377	0.887352	NA	NA	NA	0.958257	0.828283	0.742882	0.826651	0.877116	0.711982	0.643926	0.836724	0.428149	0.296904	0.289969	0.856015	NA	0.92329	0.526518	0.282174	0.207031	0.0871297
PCM1	E7ETA6;Q15154;Q15154-2;A6NNN6;H0YBA1;E5RGQ4;E7EV93;E9PGW9;Q15154-3					0.0344234	NA	NA	NA	NA	NA	NA	NA	NA	NA	0.915213	0.772819	NA	0.930941	0.680142	0.910422	NA	NA	NA	NA	0.381156	0.0282512	NA	0.797393	NA	NA	0.995055	NA	0.589197	NA	NA	NA	0.740435	NA	NA	0.935134	NA	0.828704	NA	NA	NA	NA	0.592592	0.979578
PCMT1	A0A0A0MRJ6;H7BY58;P22061;P22061-2;F6S8N6;C9J0F2;F8WDT3;F8WAV5;F8WAX2					NA	NA	NA	NA	NA	NA	NA	NA	NA	NA	NA	NA	NA	NA	NA	NA	NA	NA	NA	NA	NA	NA	NA	NA	NA	NA	NA	NA	NA	NA	NA	NA	NA	NA	NA	NA	NA	NA	0.992924	0.000976152	0.179081	0.0015175	0.593254	NA
PCNP	Q8WW12;Q8WW12-2;Q8WW12-3					NA	NA	NA	0.717151	NA	NA	NA	NA	NA	NA	NA	NA	NA	NA	NA	NA	NA	NA	NA	0.0027363	NA	NA	NA	NA	NA	NA	NA	NA	NA	NA	NA	NA	NA	NA	NA	NA	NA	NA	NA	NA	NA	NA	NA	NA
PDAP1	Q13442;F8WBW6					6.75828e-05	7.02752e-05	0.000162387	0.000634306	NA	NA	0.810936	0.761127	0.722195	NA	NA	0.361392	NA	0.379887	0.348837	0.849732	0.910622	NA	0.801958	0.0554577	0.00237558	0.000919259	NA	NA	NA	NA	NA	0.814942	0.640568	0.654386	0.796017	0.745001	0.645044	0.602998	NA	NA	NA	0.967363	NA	NA	NA	0.0359944	0.0111869	0.00130042
PDCD5	O14737;K7EQA1;O14737-2;Q3HM38;X6R2P6;K7ESJ4					NA	NA	NA	NA	NA	NA	NA	NA	NA	NA	NA	NA	NA	0.935911	NA	NA	0.910622	0.894041	NA	NA	NA	NA	0.94174	NA	NA	NA	NA	0.483252	NA	NA	NA	NA	NA	NA	NA	NA	NA	NA	NA	NA	NA	NA	NA	NA
PDCD6	O75340-2;O75340;A0A024QZ42;Q86W51;A0A087WZ38;O75340-3					0.118233	0.05557	NA	0.321813	NA	NA	NA	NA	NA	NA	NA	NA	NA	0.959811	NA	0.646064	NA	NA	NA	NA	NA	NA	NA	NA	NA	NA	NA	NA	NA	NA	NA	NA	NA	NA	NA	NA	0.790117	NA	0.992924	0.00501294	NA	NA	NA	0.359516
PDIA3	P30101;H7BZJ3					NA	0.526815	0.585536	0.598863	NA	NA	NA	NA	0.757704	NA	0.824144	NA	NA	NA	NA	NA	0.976594	NA	NA	NA	NA	NA	NA	NA	NA	NA	NA	0.828283	0.613604	0.59117	0.514273	0.824391	0.739686	NA	0.782806	NA	NA	0.990767	0.952676	NA	NA	NA	0.307565	0.447406
PDIA4	P13667;C9JMN9					NA	NA	NA	NA	NA	NA	NA	NA	0.682695	NA	0.481408	0.638431	0.653863	0.630169	0.680142	NA	0.963468	NA	NA	NA	NA	NA	0.960614	NA	NA	NA	NA	0.381502	0.534979	0.547799	0.514273	0.770298	0.848669	0.523989	NA	NA	NA	NA	NA	NA	NA	NA	NA	NA
PDS5A	Q29RF7;Q29RF7-3;H0Y9L9;H0Y9L6;H0Y9X6					4.84106e-07	7.34145e-07	1.4445e-06	6.4862e-06	NA	NA	NA	NA	NA	NA	0.975449	NA	NA	0.975875	0.680142	NA	NA	0.763173	0.238596	0.0717288	1.75398e-07	0.000101743	NA	NA	NA	NA	NA	0.629496	NA	0.731651	NA	NA	NA	0.523989	0.900872	0.850462	NA	NA	NA	NA	0.936426	0.078899	0.00621509	0.000916626
PDS5B	Q9NTI5-2;Q9NTI5;A9IYQ1;Q9NTI5-3;Q9NTI5-4					2.6479e-08	2.20139e-05	0.000664964	0.00193052	NA	NA	NA	NA	NA	NA	NA	NA	NA	NA	NA	NA	NA	NA	NA	NA	3.51055e-06	0.697397	NA	NA	NA	NA	NA	NA	NA	NA	NA	NA	NA	NA	NA	NA	NA	NA	NA	NA	NA	0.717483	NA	0.492592
PEBP1	P30086					NA	NA	NA	0.510691	NA	0.355257	NA	NA	NA	NA	NA	NA	NA	NA	NA	NA	0.617854	0.737584	NA	NA	NA	NA	NA	NA	NA	NA	NA	NA	NA	NA	NA	NA	NA	NA	0.0518204	0.226222	NA	NA	NA	NA	NA	NA	0.601665	NA
PES1	B5MCF9;O00541-2;O00541;B3KXD6;H7C267;H7BYY8					0.0194655	0.00187405	0.30161	0.0168419	NA	NA	NA	NA	NA	NA	NA	NA	NA	NA	NA	NA	NA	NA	0.830023	0.696492	0.00628732	0.000708363	NA	NA	NA	NA	NA	NA	NA	NA	NA	NA	NA	NA	NA	NA	NA	NA	NA	NA	NA	0.959529	0.689613	0.00330054
PFDN1	O60925;E5RGS4;D6RGG5					NA	0.562177	NA	NA	NA	NA	NA	NA	NA	NA	NA	NA	NA	NA	NA	NA	NA	NA	NA	NA	NA	NA	NA	NA	NA	NA	NA	0.381502	0.534979	0.826805	0.970183	NA	NA	NA	NA	NA	NA	NA	NA	NA	NA	0.318976	NA	NA
PFDN2	Q9UHV9					NA	NA	NA	NA	NA	NA	NA	NA	NA	NA	0.964437	NA	NA	0.971985	NA	NA	NA	NA	NA	NA	NA	0.935763	0.937226	NA	NA	NA	NA	0.381502	NA	NA	0.79179	NA	NA	0.766216	NA	NA	NA	NA	NA	NA	NA	NA	NA	NA
PFDN5	Q99471;H3BPF6;Q99471-3;Q99471-2;F8VNW6;F8VQZ2					NA	NA	NA	NA	NA	NA	NA	NA	NA	NA	0.728732	NA	0.861807	0.990474	NA	NA	NA	NA	NA	NA	NA	NA	NA	NA	NA	NA	NA	0.381502	0.534979	0.547799	0.514273	NA	NA	0.523989	NA	NA	NA	NA	NA	NA	NA	NA	NA	NA
PFDN6	O15212;A2AB88					NA	NA	NA	NA	NA	NA	NA	NA	NA	NA	0.97385	NA	NA	0.939158	NA	NA	NA	NA	NA	NA	NA	NA	NA	NA	NA	NA	NA	0.381502	NA	0.579478	0.662299	NA	NA	0.806456	NA	NA	NA	NA	NA	NA	NA	NA	NA	NA
PFKL	P17858;P17858-2;F8WEU2					3.98163e-05	0.0363586	0.000618638	0.000811747	NA	NA	NA	NA	NA	NA	NA	NA	NA	0.929132	NA	NA	NA	NA	NA	NA	NA	NA	NA	NA	NA	NA	NA	NA	NA	NA	NA	NA	NA	NA	NA	NA	NA	NA	NA	NA	NA	NA	NA	NA
PFKM	P08237-2;P08237;P08237-3;H0YIS9					0.464648	0.519259	0.558868	0.201161	0.701529	NA	0.310126	0.343235	NA	0.644842	0.911405	0.698069	0.774199	0.798324	0.892514	0.624601	0.919526	NA	0.780333	0.792117	0.585326	0.768816	NA	0.805878	NA	NA	0.938024	0.536242	0.666237	0.579478	0.738759	NA	NA	0.633041	NA	NA	0.697719	0.983176	0.992924	0.986149	0.982653	0.980523	0.765278	0.540713
PGAM1	P18669;P15259;Q8N0Y7					NA	NA	NA	NA	NA	NA	NA	NA	NA	NA	NA	NA	NA	NA	NA	NA	0.919526	0.859872	NA	NA	NA	NA	NA	NA	NA	NA	NA	NA	NA	NA	NA	NA	NA	NA	NA	NA	NA	NA	NA	NA	NA	0.773197	0.887587	NA
PGK1	P00558;P00558-2;P07205					0.857522	0.742428	NA	0.880751	0.342328	0.355257	0.505901	NA	0.868067	NA	NA	NA	NA	NA	NA	NA	0.617854	NA	0.552377	0.961361	NA	NA	NA	NA	NA	NA	NA	NA	NA	NA	NA	0.810547	0.80678	NA	0.379694	NA	NA	NA	0.670601	0.986149	0.63343	0.326004	0.816747	0.728921
PHF6	A0A0D9SGE8;Q8IWS0-5;Q8IWS0-3;Q8IWS0;Q5JRC6;Q8IWS0-4;Q8IWS0-2					0.0681263	0.0250656	0.0455493	0.870611	NA	NA	NA	NA	NA	NA	NA	0.797837	NA	NA	NA	NA	NA	NA	NA	0.126383	0.67389	0.57873	NA	NA	NA	NA	NA	0.631406	NA	0.63581	NA	NA	NA	NA	NA	NA	NA	NA	NA	NA	NA	0.866098	0.990705	0.75574
PHGDH	O43175;Q5SZU1					0.000151024	0.000700072	0.000923594	0.00142366	NA	NA	NA	NA	NA	NA	0.572211	NA	0.670643	0.272285	0.361039	0.520224	0.964317	NA	0.188018	0.167335	0.187268	0.0921408	0.912859	0.984597	NA	0.87072	0.955326	0.381502	0.656351	0.63581	0.74434	0.736927	0.766519	0.868109	0.949867	0.483319	NA	0.803875	NA	NA	0.980411	0.0783717	0.0306214	0.00861181
PIN1	Q13526;K7EMU7;K7EN45;O15428;K7EP26					0.00119944	0.00437663	0.000294221	0.00487757	NA	NA	NA	NA	NA	NA	NA	NA	NA	NA	NA	NA	NA	NA	NA	NA	0.0117641	NA	NA	NA	NA	NA	NA	NA	NA	NA	NA	NA	NA	NA	NA	NA	NA	NA	NA	NA	NA	0.00195186	1.48094e-05	6.53367e-06
PIN4	Q9Y237;Q9Y237-2;H0Y4T6;J3KMW3;H0Y8P6;H0Y610;Q9Y237-3					6.62032e-09	4.18217e-09	1.89126e-08	1.77697e-07	NA	NA	NA	NA	NA	NA	NA	NA	NA	NA	NA	NA	NA	NA	NA	0.131021	0.000247184	0.506281	NA	NA	NA	NA	NA	NA	NA	NA	NA	NA	NA	NA	NA	NA	NA	NA	NA	NA	NA	0.0277689	0.00688886	0.00110542
PKM	P14618-2;P14618;H3BTN5;P14618-3;H3BQ34;B4DNK4;H3BUW1;H3BTJ2;H3BR70;H3BT25					0.717662	0.640545	0.336478	0.66365	0.19309	NA	0.565081	NA	NA	0.707126	NA	NA	NA	NA	NA	NA	0.617854	NA	NA	0.970769	NA	NA	NA	NA	NA	NA	NA	NA	NA	NA	NA	NA	NA	NA	NA	NA	NA	NA	NA	NA	NA	NA	NA	NA
PLIN3	O60664-4;O60664-3;O60664;K7ERZ3;K7EL96;K7ER39;O60664-2					0.533381	0.798797	0.255807	0.716694	NA	NA	NA	NA	0.948076	NA	0.827182	0.772819	0.789134	0.440214	0.444119	0.534865	NA	NA	NA	NA	NA	0.0870371	0.746678	0.221089	0.857596	0.601652	0.558152	0.395632	0.534979	0.585086	0.570255	0.605915	0.483394	0.570778	0.414909	0.972794	0.588888	0.822291	0.992924	0.986149	0.970104	0.696248	0.580468	0.476356
PLK1	P53350;I3L2H5;I3L309;I3L387					1.26607e-05	5.21079e-05	0.000165461	0.000362931	NA	NA	NA	NA	NA	NA	NA	NA	NA	NA	NA	NA	NA	0.763173	0.00033125	0.001567	1.10351e-06	1.02668e-05	NA	NA	NA	NA	NA	NA	NA	NA	NA	NA	NA	NA	NA	0.00831713	NA	NA	NA	NA	NA	4.05263e-05	6.42102e-05	2.81368e-05
PLRG1	O43660-2;O43660;D6RA26;B7Z982					0.105157	NA	0.398956	0.970247	NA	NA	NA	NA	NA	NA	NA	NA	NA	NA	NA	NA	NA	NA	NA	NA	0.0596409	0.29888	NA	NA	NA	NA	NA	NA	NA	NA	0.521972	NA	NA	NA	NA	NA	NA	NA	NA	NA	NA	0.819555	0.920384	0.196909
PNP	P00491;G3V2H3;G3V5M2;G3V393					NA	NA	NA	NA	NA	NA	NA	NA	NA	NA	NA	NA	NA	NA	NA	NA	NA	NA	NA	NA	NA	NA	NA	NA	NA	NA	NA	NA	NA	NA	NA	NA	NA	NA	NA	NA	NA	NA	NA	NA	0.970104	0.983959	NA	NA
POLDIP3	Q9BY77;F6VRR5;Q9BY77-2;F8WCX5;Q8WUT1;Q6R954;F8WEE2					0.110798	0.111569	0.0385539	0.153964	NA	NA	NA	NA	NA	NA	NA	NA	NA	NA	NA	NA	NA	0.384431	0.367159	0.138103	0.00325626	0.00351697	NA	NA	NA	NA	NA	0.613008	0.762105	NA	0.870041	0.692031	0.495754	0.983162	0.428149	NA	0.883959	0.803875	0.987709	0.986149	0.526518	0.0226436	0.00302214	0.0164865
POLR1D	Q9Y2S0-2;Q7Z776;A0A087X0U2;A0A1B0GUZ5;A0A087WTY1					0.00439675	0.00270716	0.00235903	0.0104237	NA	NA	NA	NA	NA	NA	NA	NA	NA	NA	NA	NA	NA	NA	0.34204	0.0338996	0.0287666	0.0319576	NA	NA	NA	NA	NA	NA	NA	NA	NA	NA	NA	NA	NA	NA	NA	NA	NA	NA	NA	0.0227814	0.0248185	0.00750633
PPA1	Q15181;Q5SQT6					NA	NA	NA	NA	NA	NA	NA	NA	NA	NA	NA	NA	NA	NA	NA	NA	NA	NA	NA	NA	NA	NA	NA	NA	NA	NA	NA	NA	NA	NA	NA	NA	NA	NA	NA	NA	NA	NA	NA	NA	NA	NA	NA	NA
PPAT	Q06203;D6RCC8					NA	NA	NA	NA	NA	NA	NA	NA	NA	NA	NA	NA	NA	NA	NA	NA	NA	NA	NA	NA	NA	NA	NA	NA	NA	NA	NA	NA	NA	NA	NA	NA	NA	NA	NA	NA	NA	NA	NA	NA	NA	NA	NA	NA
PPIB	P23284					0.000221122	0.000154827	0.00107856	0.00302732	0.543454	NA	0.552134	NA	0.922934	0.717835	NA	NA	NA	0.613511	0.916944	0.647568	0.964317	NA	0.358541	0.507213	0.196286	0.829658	NA	NA	NA	NA	0.856519	0.843793	0.963045	NA	0.519093	0.891214	0.909364	0.602998	0.761186	0.838638	NA	0.845762	0.461163	0.986149	0.894307	0.572432	0.669975	0.495917
PPIH	O43447;C9JQD4;O43447-2;H0YEL5;C9JAN8;A6NM32					0.51801	0.629176	NA	NA	NA	NA	NA	NA	NA	NA	NA	NA	NA	0.25832	NA	NA	NA	NA	NA	NA	0.496045	0.376287	NA	NA	NA	NA	NA	0.543394	0.534979	NA	NA	0.932333	0.483394	NA	NA	NA	NA	NA	NA	NA	NA	NA	0.64298	8.46932e-06
PPIL2	Q13356;Q13356-2;C9JDF0	TRUE	TRUE	TRUE		0.572126	0.0119681	NA	NA	NA	NA	NA	NA	NA	NA	NA	NA	0.789134	NA	NA	NA	NA	NA	0.974158	NA	0.259315	NA	NA	NA	NA	NA	NA	NA	0.72275	0.547799	NA	NA	NA	0.523989	NA	NA	NA	NA	NA	NA	NA	NA	0.00194604	0.411201
PPME1	Q9Y570;Q9Y570-4;Q9Y570-2;Q9Y570-3					NA	NA	NA	NA	NA	NA	NA	NA	NA	NA	NA	NA	NA	NA	NA	NA	NA	NA	NA	NA	NA	NA	NA	NA	NA	NA	NA	NA	NA	NA	NA	NA	NA	NA	NA	NA	NA	NA	NA	NA	NA	NA	NA	NA
PPP3CA	Q08209-3;Q08209-2;Q08209;Q08209-4;Q08209-5;E7ETC2;Q5F2F8;P16298-2;P16298-3;P16298;P16298-4;E9PPC8;E9PK68					NA	NA	NA	NA	NA	NA	NA	NA	NA	NA	0.649945	NA	NA	0.613511	NA	NA	NA	NA	NA	NA	NA	NA	NA	NA	NA	NA	NA	0.419229	NA	NA	NA	NA	NA	NA	NA	NA	NA	NA	NA	NA	NA	NA	NA	NA
PPP4R2	Q9NY27;C9IZ04;Q9NY27-2;Q9NY27-3;H7C559;F8WCA1;F8WDK3;C9IZF4					NA	NA	NA	NA	NA	NA	NA	NA	0.796964	NA	0.364664	0.309112	0.294251	0.500243	0.163877	0.268997	NA	NA	NA	NA	NA	NA	0.864097	NA	NA	NA	NA	0.534839	0.932093	0.547799	0.514273	0.662628	0.483394	0.523989	NA	NA	NA	0.894787	0.909084	NA	NA	NA	NA	NA
PPP4R3A	Q6IN85-2;Q6IN85;G3V5Z3;Q6IN85-4;Q6IN85-5;H0YIY8;G3V5A2;G3V4R3;G3V231;H0YJN6	TRUE	TRUE			NA	NA	NA	NA	NA	NA	NA	NA	NA	NA	0.496825	0.361225	NA	0.232958	0.0799932	0.573662	NA	NA	NA	NA	NA	NA	0.974411	NA	NA	NA	NA	0.676827	NA	0.547799	0.514273	0.605915	0.483394	0.745489	NA	NA	NA	0.990767	NA	NA	NA	NA	NA	NA
PPP5C	P53041;H0YDU8;A8MU39					NA	NA	NA	NA	NA	NA	NA	NA	NA	NA	NA	NA	NA	NA	NA	NA	NA	NA	NA	NA	NA	NA	NA	NA	NA	NA	NA	NA	NA	NA	NA	NA	NA	NA	NA	NA	NA	NA	NA	NA	NA	NA	NA	NA
PQBP1	O60828;C9JQA1;O60828-3;O60828-2;O60828-6;O60828-5;O60828-10;O60828-9;O60828-8;O60828-7;O60828-4	TRUE	TRUE			0.647823	0.585992	0.0895307	0.0946071	NA	NA	NA	NA	NA	NA	0.97851	0.244709	0.767939	0.874562	NA	NA	NA	NA	NA	NA	0.130148	0.461419	NA	NA	NA	NA	NA	0.39758	0.534979	NA	NA	NA	0.483394	NA	NA	NA	NA	0.856015	NA	NA	0.962026	0.959529	0.628398	0.0255843
PRAM1	Q96QH2;Q96QH2-2;M0R149					0.077906	0.0173385	0.0160168	0.0415867	NA	NA	NA	NA	NA	NA	NA	NA	NA	NA	NA	NA	NA	NA	NA	0.502747	0.0106667	0.237963	NA	NA	NA	NA	NA	NA	NA	NA	NA	NA	NA	NA	NA	NA	NA	NA	NA	NA	NA	0.0149786	0.0112102	0.0367847
PRC1	O43663;O43663-4;O43663-2;G3V3N7;H0YLA0					0.0334053	0.0130206	0.0456267	0.556885	NA	NA	NA	NA	NA	NA	NA	NA	NA	NA	NA	NA	NA	NA	NA	0.616502	0.000428822	6.81696e-05	NA	NA	NA	NA	NA	NA	NA	NA	NA	NA	NA	NA	NA	NA	NA	NA	NA	NA	NA	0.00759721	0.00621509	0.000996368
PRDX1	Q06830;A0A0A0MSI0;A0A0A0MRQ5					NA	NA	NA	0.716694	0.19309	NA	0.636374	0.0540359	NA	NA	NA	NA	NA	NA	NA	NA	NA	0.763173	0.539829	0.559376	0.435495	0.450867	NA	NA	NA	NA	NA	0.799681	NA	NA	NA	0.776841	0.966657	NA	0.949867	NA	NA	0.901024	0.29683	0.467345	0.00210793	0.042769	0.0798601	NA
PRKRIP1	Q9H875;Q9H875-2;E9PC43	TRUE		TRUE		0.00299967	0.000291845	NA	0.422769	NA	NA	NA	NA	NA	NA	NA	NA	NA	NA	NA	NA	NA	NA	NA	NA	NA	NA	NA	NA	NA	NA	NA	NA	NA	NA	NA	NA	NA	NA	NA	NA	NA	NA	NA	NA	NA	NA	NA	NA
PRMT1	H7C2I1;Q99873-3;Q99873-2;Q99873-4;Q99873;E9PKG1;A0A087X1W2;E9PIX6;E9PQ98;H0YDE4;E9PNR9;E9PMW9;Q9NR22-2;Q9NR22;E9PMZ2					NA	NA	NA	NA	NA	NA	NA	NA	NA	NA	0.481408	0.613456	0.525957	0.232958	0.330054	0.224205	0.910622	NA	NA	NA	NA	NA	NA	NA	NA	NA	NA	0.381502	0.534979	0.547799	0.514273	0.764991	0.543863	0.523989	NA	NA	NA	NA	NA	NA	NA	NA	NA	NA
PRPF3	O43395;O43395-3					0.00351323	0.016691	0.0619597	0.037084	NA	NA	NA	NA	NA	NA	0.571938	0.764591	NA	0.964644	NA	0.663151	NA	NA	NA	NA	0.00240369	1.06729e-08	NA	NA	NA	NA	NA	0.381502	0.744404	0.547799	0.571122	NA	0.878876	NA	NA	0.973903	NA	NA	NA	NA	0.493482	0.129177	0.00542486	0.000210037
PRPF31	Q8WWY3;E7EVX8;Q8WWY3-4;Q8WWY3-3;Q8WWY3-2;E7EU94;E7ESX0;E7EN72					0.322953	0.344522	0.240843	0.257828	NA	NA	NA	0.761127	NA	NA	0.975449	0.788171	0.683246	0.32641	0.491009	0.791606	NA	NA	0.537881	0.865172	0.0432362	0.000190359	NA	NA	NA	NA	NA	0.935574	NA	0.82111	0.595084	0.605915	0.827597	NA	0.997325	0.422867	0.917359	NA	NA	NA	0.591531	0.423469	0.154363	0.00241296
PRPF38B	Q5VTL8;A0A0A0MRN0;Q5VTL8-2					0.00159064	0.0129586	0.011294	0.0553884	NA	NA	NA	NA	NA	NA	NA	NA	NA	NA	NA	NA	NA	NA	NA	0.961987	0.509124	0.969309	NA	NA	NA	NA	NA	NA	NA	NA	NA	NA	0.698379	NA	NA	NA	NA	NA	NA	NA	NA	NA	0.790544	0.634469
PRPF39	Q86UA1-2;Q86UA1					NA	NA	NA	NA	NA	NA	NA	NA	NA	NA	NA	NA	0.972028	NA	NA	NA	NA	NA	NA	NA	NA	NA	NA	NA	NA	NA	NA	NA	NA	0.621598	NA	NA	NA	NA	NA	NA	NA	NA	0.0571846	NA	NA	NA	NA	NA
PRPF6	O94906;O94906-2					0.237147	0.176375	0.862466	0.29627	NA	NA	NA	NA	NA	NA	0.490182	NA	NA	0.633498	NA	0.937655	NA	NA	NA	NA	0.0304536	1.8756e-05	NA	NA	NA	NA	NA	0.571625	0.561921	0.547799	0.514273	NA	0.483394	0.523989	NA	0.537495	NA	0.958556	NA	NA	0.382425	0.0774611	0.134286	0.0142052
PRPS1	P60891;P60891-2;B1ALA9;B1ALA7					NA	NA	NA	0.399132	NA	NA	NA	NA	NA	NA	NA	NA	NA	NA	NA	NA	NA	NA	NA	NA	0.0803813	0.014667	NA	NA	NA	NA	NA	NA	NA	NA	NA	NA	NA	NA	NA	NA	NA	NA	NA	NA	NA	NA	0.683514	0.6406
PRRC2A	P48634;P48634-2;P48634-3;P48634-4					3.14721e-06	6.53464e-06	1.47463e-05	0.00134114	NA	NA	NA	NA	NA	NA	NA	NA	NA	NA	NA	NA	NA	NA	NA	0.016306	8.13215e-05	0.000337281	NA	NA	NA	NA	NA	NA	0.846699	NA	NA	NA	0.933787	NA	NA	NA	NA	NA	NA	NA	NA	5.87501e-06	6.54012e-06	3.63541e-07
PRRC2C	E7EPN9;Q9Y520-7;Q9Y520-6;Q9Y520-4;Q9Y520-5;Q9Y520;Q9Y520-3;Q9Y520-2;H7C5N8;A0A0A0MS30					NA	0.931507	0.319316	0.400648	NA	NA	NA	NA	NA	NA	NA	NA	NA	NA	NA	NA	NA	NA	NA	NA	0.16138	0.271829	NA	NA	NA	NA	NA	NA	NA	NA	NA	NA	NA	NA	NA	NA	NA	NA	NA	NA	NA	0.0386685	0.0485293	0.0281055
PSIP1	O75475;O75475-3;O75475-2					1.09716e-06	3.53255e-06	1.36121e-05	7.34276e-05	NA	NA	NA	0.497291	NA	NA	0.701881	NA	NA	NA	NA	NA	NA	0.9314	0.41352	0.101851	0.000616413	0.000178993	NA	NA	NA	NA	NA	NA	NA	NA	NA	NA	NA	NA	NA	NA	NA	0.893694	NA	NA	NA	0.979458	0.348402	0.0445954
PSMA1	P25786;F5GX11;P25786-2;B4DEV8;F5H112					NA	NA	NA	NA	NA	NA	NA	NA	NA	NA	0.481408	0.821953	0.842284	0.363501	0.888556	0.974965	0.928864	0.725472	0.654217	NA	NA	NA	0.960614	NA	NA	NA	NA	0.381502	NA	0.640116	0.775922	NA	NA	0.523989	NA	NA	NA	NA	NA	NA	NA	0.536023	NA	NA
PSMA2	A0A024RA52;P25787;H3BT36;C9JCK5;H7C402					NA	NA	NA	NA	NA	NA	NA	NA	NA	NA	0.481408	NA	NA	NA	NA	NA	NA	NA	NA	NA	NA	NA	0.688659	NA	NA	NA	NA	0.381502	0.704298	0.63581	0.581303	0.605915	NA	0.86998	NA	NA	NA	NA	NA	NA	NA	0.8863	NA	NA
PSMA3	P25788-2;P25788;G3V4X5;H0YJ03					NA	NA	NA	NA	NA	NA	NA	NA	NA	NA	NA	NA	NA	0.467018	0.873924	0.782915	NA	0.9314	0.929298	NA	NA	NA	NA	NA	NA	NA	NA	0.381502	NA	0.579478	0.632967	NA	NA	0.523989	NA	NA	NA	NA	NA	NA	NA	NA	NA	NA
PSMA4	H0YN18;P25789;P25789-2;H0YL69;H0YKT8;H0YMI6;H0YMA1;H0YMZ1;H0YKS0;H0YLC2;H0YMV3;H0YLS6					NA	NA	NA	NA	NA	NA	NA	NA	NA	NA	NA	NA	NA	0.409985	0.966676	NA	0.910622	NA	NA	NA	NA	0.56965	NA	NA	NA	NA	NA	0.381502	0.906906	0.670031	0.74016	0.701406	0.483394	0.911983	NA	NA	NA	NA	NA	NA	0.970104	0.933531	NA	NA
PSMA5	P28066;P28066-2					NA	NA	NA	NA	NA	NA	NA	NA	NA	NA	0.978606	NA	0.972028	0.500243	NA	NA	NA	NA	NA	NA	NA	0.931437	0.933089	NA	NA	NA	NA	0.381502	0.759384	0.579478	0.569333	NA	NA	0.806456	NA	NA	NA	NA	NA	NA	NA	NA	NA	NA
PSMA6	G3V5Z7;P60900;G3V295;P60900-2;G3V3I1;G3V3U4;P60900-3;H0YJC4					NA	NA	NA	NA	NA	NA	NA	NA	NA	NA	0.481408	0.772819	0.632728	0.363501	0.873924	0.862752	NA	NA	NA	NA	NA	NA	0.932585	NA	NA	NA	NA	0.381502	NA	0.769935	0.920959	0.605915	NA	0.735603	NA	NA	NA	NA	NA	NA	NA	NA	NA	NA
PSMA7	O14818;O14818-2;H0Y586;O14818-4;A0A087WYS6;Q8TAA3-5;Q8TAA3;Q8TAA3-2					0.762069	0.658662	0.721062	0.705467	NA	NA	NA	NA	NA	NA	0.576779	NA	NA	0.493272	0.953094	0.844857	0.910622	0.745665	0.731737	0.867567	0.386715	0.903201	0.939533	NA	NA	NA	NA	0.381502	0.787091	0.575938	0.581303	NA	NA	0.915184	NA	0.694471	NA	NA	0.909084	0.986149	0.945339	0.917135	0.791738	0.755773
PSMB1	P20618					0.594023	NA	0.699194	NA	0.97615	0.981008	NA	0.881069	NA	NA	NA	NA	0.842284	0.501372	NA	NA	0.65443	0.948533	NA	NA	NA	0.555334	0.832831	NA	NA	NA	NA	0.381502	NA	0.632889	0.641071	NA	NA	NA	NA	NA	0.807586	0.990767	NA	0.986149	NA	0.429747	NA	NA
PSMB2	A0A087WVV1;P49721					NA	NA	NA	NA	NA	NA	NA	NA	NA	NA	0.696124	NA	NA	0.859395	NA	NA	0.979409	NA	NA	NA	NA	NA	NA	NA	NA	NA	NA	NA	NA	NA	0.581774	NA	NA	NA	NA	NA	NA	0.803875	NA	NA	NA	0.748901	NA	NA
PSMB3	P49720;A0A087WXQ8;A0A087WY10;A0A087WUL2					NA	NA	NA	NA	NA	NA	NA	NA	NA	NA	0.886427	NA	NA	0.930941	NA	NA	0.964317	0.788621	NA	NA	NA	NA	NA	NA	NA	NA	NA	0.631022	NA	0.550157	0.514273	NA	NA	NA	NA	NA	NA	NA	NA	NA	NA	NA	NA	NA
PSMB7	Q99436;Q5TBG5;Q99436-2					NA	NA	NA	NA	NA	NA	NA	NA	NA	NA	0.915213	NA	NA	0.427233	0.719168	NA	0.979409	0.763173	0.830023	NA	NA	NA	NA	NA	NA	NA	NA	0.381502	NA	0.767037	NA	NA	NA	NA	NA	NA	NA	NA	NA	NA	NA	NA	NA	NA
PSMC1	P62191;P62191-2;G3V4X1					NA	NA	NA	NA	NA	NA	NA	NA	NA	NA	0.650956	0.765629	0.979416	0.366869	0.66298	0.534232	NA	NA	NA	NA	NA	NA	0.924289	NA	NA	NA	NA	0.381502	0.534979	0.547799	0.514273	0.605915	0.52984	0.523989	NA	0.411988	0.898029	NA	NA	NA	NA	0.626932	NA	NA
PSMC3	R4GNH3;P17980;E9PMD8;E9PM69;E9PN50;E9PKD5					NA	NA	NA	NA	NA	NA	NA	NA	NA	NA	0.97851	0.983015	0.979416	0.366869	0.924931	0.678745	NA	NA	NA	NA	NA	NA	0.940208	NA	NA	NA	NA	0.381502	0.589197	0.547799	0.519093	0.802864	0.904234	0.70967	NA	NA	NA	NA	NA	0.986149	NA	NA	NA	NA
PSMC4	P43686;P43686-2					NA	NA	NA	NA	NA	NA	NA	NA	NA	NA	0.860915	0.663239	NA	NA	0.461225	0.882799	0.910622	NA	NA	NA	NA	NA	0.688659	NA	0.823201	NA	NA	0.381502	0.534979	0.547799	0.570255	0.866995	NA	0.895037	NA	NA	NA	NA	NA	NA	NA	NA	NA	NA
PSMC6	A0A087X2I1;P62333;H0YJC0;H0YJS8;H0YJE9;H0YJT1;H0YJD2;H0YJY8					NA	NA	NA	NA	NA	NA	NA	NA	NA	NA	0.546843	0.772819	0.789134	0.262909	0.680142	0.936411	NA	NA	NA	NA	NA	NA	NA	NA	NA	NA	NA	0.381502	0.875146	0.954641	0.519093	0.605915	0.483394	0.523989	NA	NA	NA	NA	0.992924	0.986149	0.922211	NA	NA	NA
PSMD10	B1AJY7;O75832;B1AJY5;O75832-2;B1AJY6					NA	NA	NA	NA	NA	NA	NA	NA	NA	NA	0.911405	NA	0.853026	0.113555	0.0969626	0.844857	NA	NA	NA	NA	NA	NA	NA	NA	NA	NA	0.987012	0.381502	0.534979	NA	0.823397	0.701406	NA	0.895037	NA	NA	NA	NA	NA	NA	NA	NA	NA	NA
PSMD11	O00231;O00231-2;J3QRY4;J3QS13					NA	NA	NA	NA	NA	NA	NA	NA	NA	NA	0.973765	0.901144	0.892588	0.331115	0.444119	0.59822	0.910622	NA	NA	NA	NA	NA	0.674061	NA	NA	NA	0.995055	0.381502	0.963045	0.547799	0.514273	0.605915	0.93719	0.523989	0.960634	NA	NA	NA	NA	0.986149	NA	NA	NA	NA
PSMD12	O00232;O00232-2;J3KTJ5;J3KSK1					NA	NA	NA	NA	NA	NA	NA	NA	NA	NA	0.481408	0.593976	0.471475	0.493272	0.569993	0.933372	NA	NA	NA	NA	NA	NA	NA	NA	NA	NA	NA	0.381502	0.624699	0.547799	0.65591	NA	NA	0.9697	0.880413	0.4235	NA	0.977251	0.909084	0.986149	0.639493	NA	NA	NA
PSMD14	O00487;C9JW37					NA	NA	NA	NA	NA	NA	NA	NA	NA	NA	NA	NA	NA	0.245377	0.0799932	NA	NA	NA	NA	NA	NA	NA	NA	NA	NA	NA	NA	0.714681	NA	0.553531	NA	NA	0.940639	NA	NA	NA	NA	NA	0.946206	0.878319	0.526518	NA	NA	NA
PSMD6	Q15008;Q15008-4;Q15008-3;Q15008-2;C9J0E9;C9J7B7;H7C531					NA	NA	NA	NA	NA	NA	NA	NA	NA	NA	0.893037	0.817356	0.98215	0.730699	0.860172	0.882228	NA	NA	NA	0.76383	NA	NA	NA	NA	NA	NA	NA	0.381502	0.534979	0.547799	0.514273	0.605915	0.653256	0.523989	NA	0.834776	NA	0.983176	0.992924	0.986149	0.975	NA	NA	NA
PSMD7	P51665;H3BNT7;H3BTM8;H3BQV2					NA	NA	NA	NA	NA	NA	NA	NA	NA	NA	0.886427	NA	NA	0.429566	NA	0.779892	NA	NA	NA	NA	NA	NA	0.846775	NA	NA	NA	NA	0.799681	NA	NA	0.563263	NA	NA	NA	NA	0.308539	0.949087	NA	NA	0.986149	0.855949	NA	NA	NA
PSME1	Q06323-3;Q06323;Q06323-2;H0YLU2;H0YKK6					NA	NA	NA	NA	0.805179	NA	NA	0.866922	0.983975	0.985173	0.979831	NA	NA	0.680303	NA	NA	0.961183	NA	NA	0.897583	NA	NA	NA	NA	NA	NA	NA	0.843059	0.534979	0.547799	0.514273	NA	0.702666	NA	0.874237	NA	0.935306	0.933198	0.913597	0.986149	0.962026	NA	NA	NA
PSME2	A0A087X1Z3;Q9UL46;H0YM70;H0YKU2;H0YLG1;H0YLD2					NA	NA	NA	NA	NA	NA	NA	NA	NA	NA	NA	NA	NA	NA	NA	NA	NA	NA	NA	NA	NA	NA	NA	NA	NA	NA	NA	0.927035	NA	NA	NA	NA	NA	NA	NA	NA	NA	NA	NA	NA	NA	NA	NA	NA
PSME3	K9J957;P61289;P61289-2;K7ENH2;P61289-3;A0A087WTV2;B7Z8D3;B3KQ25;K7ESG5;K7EMD0;K7EPX6;K7EKR3					NA	NA	NA	NA	NA	NA	NA	NA	NA	NA	0.364664	0.638431	0.591492	0.156154	0.973817	0.674956	NA	NA	NA	NA	NA	NA	0.674061	NA	NA	NA	0.856519	0.381502	NA	NA	NA	NA	NA	NA	NA	NA	NA	0.958556	NA	NA	NA	NA	NA	NA
PSMG1	O95456;O95456-2;F8WBH7					NA	NA	NA	NA	NA	NA	NA	NA	NA	NA	0.63941	NA	NA	0.896524	0.847456	NA	NA	NA	NA	NA	NA	NA	NA	NA	NA	NA	NA	NA	NA	NA	NA	NA	NA	NA	NA	NA	NA	NA	NA	NA	NA	NA	NA	NA
PUM3	Q15397;S4R3K8					0.00993043	0.0106501	0.00636945	0.0279737	NA	NA	NA	NA	NA	NA	NA	NA	NA	NA	NA	NA	NA	NA	0.08773	0.642518	0.0879961	0.0997088	NA	NA	NA	NA	NA	NA	NA	NA	NA	NA	NA	NA	NA	NA	NA	NA	NA	NA	NA	0.507957	0.108845	0.0865476
PURB	Q96QR8;K7ENC1;Q9UJV8-2;Q9UJV8					NA	NA	NA	NA	NA	NA	NA	NA	NA	NA	0.364664	0.202728	0.294251	NA	0.512194	0.0866548	NA	NA	NA	NA	NA	NA	NA	NA	NA	NA	NA	0.381502	0.906785	0.872519	0.514273	0.764991	0.935416	0.523989	NA	NA	NA	NA	NA	NA	NA	NA	NA	NA
PYGL	P06737-2;P06737;E9PK47;P11217-2;P11217					NA	NA	NA	NA	NA	NA	NA	NA	NA	NA	NA	NA	NA	NA	NA	NA	NA	NA	NA	NA	NA	NA	NA	NA	NA	NA	NA	NA	NA	NA	NA	NA	NA	NA	NA	NA	NA	NA	NA	NA	NA	NA	NA	NA
QKI	Q96PU8-3;Q96PU8;Q96PU8-5;Q96PU8-9;Q96PU8-8;Q96PU8-6;F5GXS8;F5GYM3;H0YG47;H0YGD6;F5H8C8;F5GYT7;F5H5U6	TRUE	TRUE	TRUE		0.133715	0.0206446	0.0675038	0.621197	0.440868	NA	0.310126	0.0681685	0.634661	0.446335	NA	NA	NA	NA	NA	NA	0.76309	NA	NA	0.615101	0.203187	0.924137	NA	NA	NA	NA	NA	NA	NA	NA	NA	NA	0.877728	0.9697	0.0600625	0.057187	0.106538	0.949507	0.62687	0.467345	0.182257	0.0793677	0.125791	0.0533096
RAB10	P61026					0.626746	NA	0.0983975	0.915064	NA	NA	NA	NA	0.968048	NA	NA	NA	NA	NA	NA	NA	0.976594	NA	NA	NA	NA	0.923223	NA	NA	NA	NA	NA	NA	NA	NA	NA	NA	0.483394	NA	NA	0.0851936	0.578318	0.967363	0.560245	NA	NA	0.933531	0.618365	0.895365
RAB2A	P61019;P61019-2;H7C125;E9PE37;H0YD31;E9PKL7;Q5HYI5;Q8WUD1					NA	NA	NA	NA	NA	NA	NA	NA	0.158811	NA	NA	NA	NA	NA	NA	NA	0.912561	NA	NA	NA	NA	NA	NA	NA	NA	NA	NA	NA	0.592928	NA	0.514273	0.629838	0.85664	NA	0.0600625	0.177743	0.944193	0.754318	0.909084	NA	NA	NA	NA	NA
RAB3GAP2	Q9H2M9;Q9H2M9-2					NA	NA	NA	NA	NA	NA	NA	NA	0.975478	NA	NA	0.220392	0.812982	0.0449093	0.850072	0.0311577	0.910622	NA	NA	NA	NA	NA	NA	NA	NA	NA	NA	0.381502	NA	NA	0.514273	0.932333	0.506518	0.600865	NA	NA	0.807586	NA	NA	NA	0.0480693	NA	NA	NA
RAC1	P63000;P63000-2					NA	NA	NA	NA	NA	NA	NA	NA	NA	NA	NA	NA	NA	NA	NA	NA	NA	NA	NA	NA	NA	NA	NA	NA	NA	NA	NA	NA	NA	NA	NA	NA	NA	NA	NA	NA	NA	NA	NA	NA	NA	NA	NA	NA
RAD23A	P54725-3;P54725;P54725-2;K7ENJ0;K7ELW1;K7EQ16					NA	NA	NA	NA	NA	NA	NA	NA	NA	NA	0.481408	0.47519	0.892588	0.971985	0.963139	0.520224	NA	NA	NA	NA	NA	NA	NA	0.789743	NA	NA	NA	0.39758	0.534979	0.547799	0.514273	0.649822	0.585268	0.523989	NA	NA	NA	NA	NA	NA	NA	NA	NA	NA
RAD23B	P54727;Q5W0S5;Q5W0S4;P54727-2					NA	NA	NA	NA	NA	NA	NA	NA	NA	NA	0.481408	0.512262	0.541018	0.363501	0.475847	0.534232	0.964317	NA	NA	NA	NA	NA	0.980031	NA	NA	NA	NA	0.45933	0.740382	0.562419	0.661172	0.932333	0.974287	0.697765	NA	NA	NA	NA	NA	NA	0.966167	NA	NA	NA
RAE1	P78406;B0QZ36;E9PPG9;E9PQ57;B0QZ37					0.0194385	0.535489	0.0762876	0.88976	NA	NA	NA	NA	NA	NA	NA	NA	NA	NA	NA	0.678745	NA	NA	NA	NA	NA	0.555334	NA	0.783392	NA	NA	0.8553	NA	NA	NA	NA	NA	NA	NA	NA	NA	NA	NA	NA	NA	NA	NA	NA	NA
RANBP1	P43487-2;P43487;F6WQW2;C9JXG8;C9JJ34;C9JGV6;C9JIC6;C9JDM3;Q5T0Z6;Q9C010;Q9C010-2					NA	NA	NA	NA	0.759514	NA	0.920968	0.930532	0.906418	NA	0.997455	NA	NA	NA	NA	NA	0.964317	0.749968	NA	NA	NA	NA	NA	NA	NA	NA	NA	0.771056	NA	NA	NA	NA	NA	NA	0.960634	NA	NA	NA	NA	NA	NA	NA	NA	NA
RANBP2	P49792					NA	NA	NA	NA	NA	NA	NA	NA	NA	NA	NA	NA	NA	NA	NA	NA	NA	NA	NA	NA	0.492089	0.0377928	NA	NA	NA	NA	NA	NA	NA	NA	NA	NA	NA	NA	NA	NA	NA	NA	NA	NA	NA	NA	NA	NA
RARS	P54136;E5RJM9;E5RH09					NA	NA	NA	NA	NA	NA	NA	NA	NA	NA	0.544627	0.543608	NA	0.730699	NA	0.599007	NA	NA	NA	NA	NA	NA	NA	NA	NA	NA	NA	0.396022	0.846787	0.992598	0.887708	NA	NA	NA	NA	NA	NA	NA	NA	NA	NA	0.976165	NA	NA
RASGRP2	Q7LDG7;Q7LDG7-4;Q7LDG7-2;E7EM78;C9JZ82;A6NHE2;E7EMB4;E7EWQ7;A6NJ28;Q7LDG7-3;C9JKH6;A8MVK8;A8MTF9					0.00872583	NA	0.268499	0.468501	NA	NA	NA	NA	NA	NA	NA	NA	NA	NA	NA	NA	NA	0.894041	NA	NA	0.00601471	0.000110902	NA	NA	NA	NA	NA	NA	NA	NA	NA	NA	NA	NA	NA	NA	NA	NA	NA	NA	0.899251	0.00987362	0.00810351	0.00241296
RAVER1	A0A087WZ13;E9PAU2;Q8IY67-2;Q8IY67;K7EQG2;K7EKR9;Q8IY67-3;K7ERR4	TRUE	TRUE	TRUE		0.301623	0.200368	0.118037	0.177409	0.345109	0.323503	0.259826	0.308472	0.682695	0.970986	0.782176	0.494174	0.647124	0.613511	0.971285	0.895998	0.76309	0.737584	0.320241	0.28605	0.149788	0.0962768	NA	NA	NA	NA	0.987012	0.716414	0.963045	0.95407	0.996044	0.831128	0.649434	0.975078	0.262287	0.138864	0.190564	0.763455	0.704672	0.779798	0.452464	0.165086	0.152973	0.177786
RBM14	Q96PK6;Q96PK6-2					0.0113551	0.00549993	0.0132649	0.0220179	NA	NA	NA	NA	NA	NA	NA	NA	NA	NA	NA	NA	NA	NA	NA	NA	0.00436474	0.0111259	NA	NA	NA	NA	NA	NA	NA	NA	NA	NA	NA	NA	NA	NA	NA	NA	NA	NA	NA	0.5277	0.0166032	0.00802654
RBM15	Q96T37-4;Q96T37-2;A0A087WWP4;Q96T37-3;Q96T37					NA	0.683205	NA	NA	NA	NA	NA	NA	NA	NA	NA	NA	NA	NA	NA	NA	NA	NA	NA	NA	0.0103059	0.237963	NA	NA	NA	NA	NA	NA	NA	NA	NA	NA	NA	NA	NA	NA	NA	NA	NA	NA	NA	NA	NA	0.0658161
RBM17	Q96I25;Q5W011;Q5W010;Q5W012;H0Y6J6	TRUE		TRUE		NA	NA	NA	NA	NA	NA	NA	NA	NA	NA	0.481408	NA	NA	0.733973	NA	NA	NA	NA	NA	NA	NA	NA	NA	NA	NA	NA	NA	0.583938	0.575916	0.7154	NA	NA	0.843996	NA	NA	NA	0.708045	NA	NA	NA	NA	0.849661	NA	NA
RBM22	Q9NW64-2;Q9NW64;E5RJW4	TRUE	TRUE			0.00212766	0.00418518	0.364399	0.00999141	NA	NA	NA	NA	NA	NA	NA	NA	NA	NA	NA	NA	NA	NA	NA	0.63595	0.0034252	0.0812623	NA	NA	NA	NA	NA	NA	NA	NA	NA	NA	NA	NA	NA	NA	NA	NA	NA	NA	NA	0.00139159	0.00130284	0.000643125
RBM26	Q5T8P6-2;Q5T8P6					0.00202185	4.42289e-05	0.00068978	0.00340347	NA	NA	NA	NA	NA	NA	NA	NA	NA	NA	NA	NA	NA	NA	NA	0.183652	4.51564e-09	1.41401e-09	NA	NA	NA	NA	NA	NA	0.867694	NA	NA	NA	NA	NA	NA	NA	NA	NA	NA	NA	0.966167	3.98736e-05	3.69041e-05	8.35381e-10
RBM27	Q9P2N5;U3KPZ7	TRUE	TRUE	TRUE		0.00668509	0.0129374	0.00511597	0.0295151	NA	NA	NA	NA	NA	NA	NA	NA	NA	NA	NA	NA	NA	NA	NA	0.0189938	2.09071e-05	0.000246096	NA	NA	NA	NA	NA	NA	NA	NA	NA	NA	NA	NA	NA	NA	NA	NA	NA	NA	0.830958	0.00307273	0.00337638	0.000109664
RBM28	Q9NW13;Q9NW13-2;H7C5G8;C9JAA9;C9JE21					0.00127723	0.00904156	0.00350863	0.00605312	NA	NA	NA	NA	NA	NA	NA	NA	NA	NA	NA	NA	NA	NA	NA	0.83938	0.0172616	0.000310051	NA	NA	NA	NA	NA	NA	NA	NA	NA	NA	NA	NA	NA	NA	NA	NA	NA	NA	NA	0.0853842	0.465409	0.00861181
RBM3	P98179					0.0225006	NA	NA	NA	NA	NA	NA	NA	NA	NA	NA	NA	NA	NA	0.897744	NA	NA	NA	NA	NA	NA	NA	0.631395	NA	NA	NA	NA	NA	NA	NA	NA	NA	NA	NA	NA	NA	NA	NA	NA	NA	NA	NA	NA	0.312227
RBM33	Q96EV2;H0Y3K4;A0A0C4DFS3;H0Y3K3;H7C0H2;H7BXM6	TRUE	TRUE	TRUE		4.30139e-05	4.13471e-05	0.024604	0.000684684	NA	NA	NA	NA	NA	NA	NA	NA	NA	NA	NA	NA	NA	NA	0.616023	0.0071748	7.94943e-07	6.50074e-07	NA	NA	NA	NA	NA	NA	NA	NA	NA	NA	NA	NA	NA	NA	NA	NA	NA	NA	NA	8.00924e-05	2.31756e-05	1.83947e-05
RBMX	H3BT71;P38159;H3BR27;H0Y6E7;P38159-3;P38159-2;H3BNC1;O75526;H3BUY5;Q8N7X1					0.0205554	0.0206446	0.0189426	0.0347205	0.643275	0.561252	0.516916	0.44482	0.931608	0.970986	0.902048	0.980146	0.980966	0.95103	0.996473	0.915903	0.979409	0.772126	0.0315225	0.0249813	0.0145398	0.0163684	0.688659	0.881841	0.702785	0.902704	0.995055	0.915508	0.534979	0.894152	0.892677	0.964621	0.96502	0.868109	0.918396	0.0820294	0.956226	0.821824	0.992924	0.986149	0.520494	0.00739026	0.0154897	0.0125351
RCC1	P18754;P18754-2;C9JW69;C9JRH2;C9JMJ4;C9JQZ4;C9J3R0;M0R1Q8					NA	NA	NA	NA	NA	NA	NA	NA	NA	NA	NA	NA	NA	NA	NA	NA	NA	NA	NA	NA	NA	NA	NA	NA	NA	NA	NA	NA	NA	NA	NA	NA	NA	NA	NA	NA	NA	NA	NA	NA	NA	NA	NA	NA
RCC2	Q9P258					0.118686	0.802726	0.333376	0.970247	NA	NA	NA	NA	NA	NA	NA	NA	NA	NA	NA	NA	NA	NA	NA	NA	0.161712	0.977294	NA	NA	NA	NA	NA	NA	NA	NA	NA	NA	NA	NA	NA	NA	NA	NA	NA	NA	NA	0.766219	0.887587	0.812054
RCOR1	J3KN32;Q9UKL0;E9PQE5;B4DV59;Q9P2K3-2;Q9P2K3-4;Q9P2K3;Q9P2K3-3;E9PR63	TRUE	TRUE	TRUE		NA	NA	NA	NA	NA	NA	NA	NA	NA	NA	NA	NA	NA	NA	NA	NA	NA	NA	NA	NA	0.558732	0.450867	NA	NA	NA	NA	NA	NA	0.906906	NA	NA	NA	NA	NA	NA	NA	NA	NA	NA	NA	0.936426	0.476468	0.162145	0.0381106
RECQL	P46063;F8WD97;F8WA66;F5H2L2;F5H4P4;F5H3W0;F5GYB7					0.912706	NA	NA	NA	NA	NA	NA	0.48008	NA	NA	NA	NA	NA	NA	NA	NA	NA	NA	NA	0.977906	NA	NA	NA	NA	NA	NA	NA	NA	NA	NA	NA	NA	NA	NA	NA	NA	NA	NA	NA	NA	NA	NA	NA	NA
RFC1	P35251-2;P35251;H0Y8U4;H0Y9P8;E0CX09;D6RAD2					0.00974338	0.00432065	0.0430734	0.0203362	NA	NA	NA	NA	NA	NA	NA	NA	NA	NA	NA	NA	NA	NA	NA	NA	0.00579447	0.00152921	NA	NA	NA	NA	NA	NA	NA	0.867673	NA	NA	NA	NA	NA	NA	NA	NA	NA	NA	NA	0.933531	0.627662	0.655924
RHOA	P61586;C9JX21;C9JNR4;Q5JR07;Q5JR05;C9JRM1;E9PLA2;Q5JR06;E9PN11;U3KQA9;U3KQV3					NA	0.574281	NA	NA	NA	NA	NA	NA	NA	NA	NA	NA	NA	NA	NA	NA	NA	NA	NA	NA	NA	0.807089	NA	NA	NA	NA	NA	0.39758	NA	NA	NA	NA	NA	NA	NA	NA	NA	NA	NA	NA	NA	0.55296	NA	NA
RHOG	P84095					NA	NA	NA	NA	NA	NA	NA	NA	NA	NA	NA	NA	NA	NA	NA	NA	NA	NA	NA	NA	NA	0.0584534	NA	NA	NA	NA	NA	NA	NA	NA	NA	NA	NA	NA	0.693739	NA	NA	NA	NA	NA	NA	NA	NA	NA
RNGTT	O60942;O60942-4;O60942-2;O60942-3	TRUE	TRUE			0.405777	0.00107686	0.00012397	0.00606153	NA	NA	NA	NA	NA	NA	NA	NA	NA	NA	NA	NA	NA	NA	NA	NA	0.0103059	0.772239	NA	NA	NA	NA	NA	NA	NA	NA	NA	NA	NA	NA	NA	NA	NA	NA	NA	NA	NA	0.646453	0.3079	0.000151645
RNH1	P13489;H0YCR7;E9PIM9					NA	NA	NA	NA	NA	NA	NA	NA	NA	NA	0.481408	0.524365	0.552895	0.964644	NA	0.575131	NA	NA	NA	NA	NA	NA	0.72348	NA	NA	NA	NA	NA	0.863952	0.579478	0.782973	0.605915	NA	0.523989	NA	NA	NA	NA	NA	NA	NA	NA	NA	NA
RPA1	P27694;I3L4R8;I3L524;I3L2M5	TRUE	TRUE			0.640075	NA	NA	0.13833	NA	NA	NA	NA	NA	NA	0.364664	0.361225	0.448839	0.174026	0.440242	0.356333	NA	0.749968	NA	NA	NA	NA	0.652993	NA	NA	NA	NA	0.39758	NA	0.550157	NA	NA	NA	0.9697	NA	NA	NA	NA	NA	NA	NA	NA	NA	NA
RPA2	P15927;P15927-2;P15927-3;Q5TEJ7;Q5TEJ0	TRUE	TRUE			NA	NA	NA	NA	NA	NA	NA	NA	NA	NA	0.364664	0.431922	0.294251	0.398593	NA	0.599007	NA	NA	NA	NA	NA	NA	NA	NA	NA	NA	NA	0.42352	NA	NA	NA	NA	NA	NA	NA	NA	NA	NA	NA	NA	NA	NA	NA	NA
RPL9	P32969;D6RAN4;H0Y9V9;E7ESE0;H0Y9R4					0.110264	0.72084	0.671331	0.821676	0.760465	0.908041	0.735485	0.761127	0.948076	NA	0.886427	0.845085	0.552895	0.951545	0.944072	0.91161	0.964317	0.9314	0.414225	0.578884	0.533491	0.542615	0.912859	0.984597	0.761336	0.601652	0.955682	0.883307	0.666237	0.683123	0.777451	0.662628	0.656708	0.983162	0.759199	0.537495	0.797774	0.773913	0.992924	0.986149	0.977097	0.572783	0.688868	0.934083
RPP30	P78346;P78346-2;Q5VU10;Q5VU11					0.0716966	0.233067	0.550925	0.527496	NA	NA	NA	NA	NA	NA	NA	NA	NA	0.801673	NA	NA	NA	NA	0.823113	NA	0.229254	0.522699	NA	NA	NA	NA	NA	NA	NA	NA	NA	NA	NA	NA	NA	NA	NA	NA	NA	NA	NA	NA	NA	0.497245
RPS28	P62857					0.469985	0.00399507	0.255807	0.44639	NA	NA	NA	NA	NA	NA	0.569557	0.638431	0.755644	0.789688	0.767931	0.599007	0.964317	NA	0.712212	0.611478	0.355552	0.524249	0.832831	0.903875	NA	NA	0.937302	0.973062	0.592928	0.869954	0.664129	0.802731	0.483394	0.886505	NA	0.909264	NA	0.815552	NA	0.986149	0.936426	0.631153	0.0113905	0.0017
RPS29	P62273;P62273-2;A0A087WTT6					NA	NA	NA	NA	NA	NA	NA	NA	NA	NA	0.663411	0.434368	NA	NA	NA	0.842301	NA	NA	NA	NA	NA	NA	NA	NA	NA	NA	NA	0.812986	0.963045	NA	0.852	0.849209	0.737376	0.775217	NA	NA	NA	NA	NA	NA	NA	NA	NA	NA
RRM1	P23921;E9PL69;E9PRY9;E9PJ62					0.00632211	0.00143057	0.00794302	0.00211298	NA	NA	NA	NA	NA	NA	NA	NA	NA	NA	NA	NA	NA	0.010571	0.003048	0.600733	0.138211	0.0450366	NA	NA	NA	NA	NA	NA	NA	NA	NA	NA	NA	NA	0.918396	0.0250899	0.790117	NA	0.998893	0.986149	0.306229	0.0793677	0.0180117	0.0554615
RSL1D1	O76021;J3QSV6;O76021-2;I3L3U9;I3L234;I3L3C4					NA	NA	NA	NA	NA	NA	NA	NA	NA	NA	NA	NA	NA	NA	NA	NA	NA	NA	NA	NA	NA	NA	NA	NA	NA	NA	NA	NA	NA	NA	NA	NA	NA	NA	NA	NA	NA	NA	NA	NA	NA	NA	NA	NA
RTCB	Q9Y3I0					3.86102e-07	9.25632e-06	1.49805e-05	2.90567e-05	NA	NA	NA	NA	NA	NA	NA	NA	NA	NA	NA	NA	NA	NA	NA	0.704654	7.94943e-07	3.08338e-05	NA	NA	NA	NA	NA	NA	NA	NA	NA	NA	NA	NA	NA	NA	NA	NA	NA	NA	0.132189	0.00043644	0.000288057	8.97073e-06
S100A11	P31949					NA	0.013311	0.120587	NA	NA	NA	NA	NA	NA	NA	NA	NA	NA	NA	NA	NA	0.964317	NA	NA	NA	NA	NA	NA	NA	NA	NA	NA	NA	NA	NA	NA	NA	NA	NA	0.346073	NA	NA	0.880203	NA	NA	NA	0.622695	NA	0.526692
S100P	P25815					NA	NA	NA	NA	NA	NA	NA	NA	NA	NA	NA	NA	NA	0.874562	NA	NA	NA	NA	NA	NA	NA	NA	NA	NA	NA	NA	NA	0.381502	NA	NA	NA	NA	NA	NA	NA	NA	NA	NA	NA	NA	NA	NA	NA	NA
SAE1	Q9UBE0;B3KNJ4;Q9UBE0-2;Q9UBE0-3;M0QZS6;M0QX65;M0R054;M0QYM8;M0QYP2;M0R286;M0R375					NA	NA	NA	NA	NA	NA	NA	NA	NA	NA	0.481408	NA	0.789134	0.493272	NA	NA	0.928864	0.749968	NA	NA	NA	NA	NA	NA	NA	NA	NA	0.381502	0.932093	0.6714	0.738277	NA	NA	0.80526	NA	NA	NA	NA	NA	NA	NA	NA	NA	NA
SAFB	Q15424;Q15424-4;Q15424-3;Q15424-2;K7ES42					2.0311e-06	1.77816e-06	1.49805e-05	5.78563e-05	NA	NA	NA	NA	NA	NA	0.860588	0.913974	0.842284	0.57758	0.973817	0.977782	NA	NA	0.414225	0.033975	1.74139e-07	0.000261584	NA	NA	NA	NA	NA	0.45933	0.581864	0.78102	0.514273	0.88535	0.910952	0.688431	NA	0.889811	NA	0.233902	NA	NA	0.911186	3.51564e-07	2.306e-06	5.28459e-08
SAR1A	Q9NR31;H0Y5E8;Q9NR31-2;X1WI22;D6RAA2;Q5SQT8;D6RDB2;D6RD69;Q9Y6B6					NA	NA	NA	NA	NA	NA	0.105189	0.0111211	NA	NA	NA	NA	NA	NA	NA	NA	NA	NA	NA	NA	NA	NA	NA	NA	NA	NA	NA	NA	NA	NA	NA	NA	0.483394	NA	NA	0.0949731	0.790117	NA	NA	NA	NA	NA	NA	NA
SARNP	P82979;H0YHG0;F8VZQ9;F8VS12					0.0105633	0.0122065	0.0217341	0.0355619	NA	NA	NA	NA	NA	NA	NA	NA	NA	NA	NA	NA	NA	NA	0.530775	0.0650373	0.0390068	0.0284098	NA	NA	NA	NA	NA	NA	NA	NA	NA	NA	NA	NA	NA	NA	NA	NA	NA	NA	0.855949	0.226706	0.172389	0.0445954
SART1	O43290;E9PQI8	TRUE		TRUE		0.0855797	0.0273918	0.0458537	0.0511632	NA	NA	NA	NA	NA	NA	0.59939	NA	NA	NA	NA	NA	NA	NA	NA	0.621319	0.00219036	1.85223e-06	NA	NA	NA	NA	NA	0.39758	NA	0.547799	0.996044	0.873834	0.959029	0.533109	NA	0.973903	NA	0.803875	NA	NA	0.493482	0.00602947	0.0111301	0.002732
SBDS	Q9Y3A5;A0A087X020;F8WE72					1.05735e-05	0.169773	3.34431e-06	6.45949e-06	NA	NA	NA	NA	NA	NA	NA	NA	NA	NA	NA	NA	NA	NA	NA	NA	0.211042	NA	NA	NA	NA	NA	NA	NA	NA	NA	NA	NA	NA	NA	NA	NA	NA	NA	NA	NA	NA	NA	NA	0.795513
SCAF4	O95104-2;O95104-3;O95104					0.106808	0.0363092	0.05353	0.0940707	NA	NA	NA	NA	NA	NA	NA	NA	NA	NA	NA	NA	NA	0.987943	NA	NA	0.0128143	0.0241399	NA	NA	NA	NA	NA	NA	NA	NA	NA	NA	NA	NA	NA	0.318876	NA	0.990767	NA	NA	0.967558	0.020497	0.018709	0.0083378
SCP2	P22307-6;P22307-2;P22307-4;P22307-7;P22307-8;P22307;H0YF61					0.0322339	0.0670368	0.0841161	0.0788732	NA	NA	NA	0.343235	0.979084	0.615607	NA	NA	NA	NA	NA	NA	NA	NA	0.147484	NA	NA	NA	NA	NA	NA	NA	NA	0.782394	NA	NA	NA	NA	0.629346	NA	0.414909	NA	NA	0.989202	0.992924	0.986149	0.967558	NA	0.322038	0.444901
SEH1L	Q96EE3;Q96EE3-1;K7ELV2;K7ENI5;K7EP88					0.0145447	0.00987281	0.760526	0.347168	NA	NA	NA	NA	NA	NA	NA	NA	NA	NA	NA	NA	NA	NA	NA	NA	0.869998	NA	NA	NA	NA	NA	NA	NA	NA	NA	NA	NA	NA	NA	NA	NA	NA	NA	0.983572	NA	NA	0.983959	0.627662	0.187334
SERF2	P84101;F8WBN3;B8ZZY7;F8WBV6;P84101-3;P84101-2;P84101-4;B9A031;C9JQZ0					0.00358458	0.00135089	0.0015239	0.00466351	0.440868	0.780725	0.591866	0.308472	NA	NA	NA	NA	NA	NA	NA	NA	NA	NA	0.0338684	0.0221818	0.0175667	0.0397287	NA	NA	NA	NA	NA	NA	NA	NA	NA	NA	NA	NA	NA	0.987647	NA	NA	NA	NA	0.962026	0.286851	0.0610683	0.0243851
SF3A1	Q15459;Q15459-2;F8WB66;H7C1L2;F8WC79					0.0501365	NA	NA	NA	NA	NA	NA	NA	NA	NA	0.481408	0.701896	0.972409	0.467018	0.816011	NA	0.964317	NA	NA	NA	0.273209	NA	0.956945	NA	NA	NA	NA	0.381502	0.693073	0.555878	0.641071	0.720847	0.981306	0.800872	NA	NA	NA	0.958556	NA	NA	0.850241	0.980523	NA	NA
SF3A2	Q15428;K7EMT0					0.0902787	NA	NA	NA	NA	NA	NA	NA	NA	NA	0.521483	NA	0.94085	0.662969	0.680142	0.920533	NA	NA	NA	NA	NA	NA	0.688659	NA	NA	NA	NA	0.381502	0.534979	0.812909	0.992638	NA	NA	0.797819	NA	NA	NA	NA	NA	NA	NA	NA	NA	NA
SF3B6	Q9Y3B4					0.945839	0.239967	0.122838	0.964839	NA	NA	NA	NA	NA	NA	0.526892	0.471531	0.552895	0.248108	0.60456	0.674956	NA	NA	0.414225	0.662521	0.336193	0.648737	0.688659	0.919499	NA	0.87072	NA	0.45933	NA	0.547799	0.514273	0.605915	0.510079	0.523989	NA	0.973903	NA	NA	NA	NA	0.98001	0.811961	0.0229296	0.00602208
SKIV2L2	P42285;H0Y8U3;D6REC7;H0YAC4					NA	NA	NA	0.0743389	NA	NA	NA	NA	NA	NA	0.911405	NA	NA	0.990474	0.585725	NA	NA	NA	NA	0.24345	0.05117	0.086562	NA	NA	NA	NA	NA	0.381502	0.534979	0.549719	0.519093	0.605915	0.483394	0.523989	NA	NA	NA	0.964107	NA	NA	NA	0.959529	NA	0.096171
SLAIN2	Q9P270;D6RIF6;H0Y9L2					0.000245633	0.000339714	0.00353143	0.755793	NA	NA	NA	NA	NA	NA	NA	NA	NA	NA	NA	NA	NA	NA	NA	NA	0.000161305	9.12064e-05	NA	NA	NA	NA	NA	NA	NA	NA	NA	NA	NA	NA	NA	NA	NA	NA	NA	NA	NA	0.00120145	0.00413343	0.00103492
SLBP	H0YAE8;E7EUV9;F8W8D3;Q14493-2;Q14493;H7C4H8	TRUE		TRUE		0.276582	0.7592	NA	0.272683	NA	NA	NA	NA	NA	NA	NA	0.512262	NA	0.716532	NA	NA	NA	NA	NA	NA	0.138876	0.0632418	NA	NA	NA	NA	NA	0.910089	NA	NA	NA	NA	NA	0.821377	NA	NA	NA	NA	NA	NA	NA	0.382138	0.162145	0.486535
SLC25A5	P05141;V9GYG0;P12236;P12235					0.768999	0.942121	NA	0.716694	NA	NA	NA	NA	NA	NA	NA	NA	NA	NA	NA	NA	NA	NA	NA	NA	NA	0.831881	NA	NA	NA	NA	NA	NA	0.607421	NA	NA	NA	NA	NA	NA	NA	NA	NA	NA	NA	NA	NA	0.438187	0.681149
SLC3A2	F5GZS6;J3KPF3;P08195-2;P08195-3;P08195;P08195-4;F5H0E2;H0YFS2;F5H867;F5GZI0;H0YFX4					NA	NA	NA	NA	NA	NA	NA	NA	NA	NA	NA	NA	NA	NA	NA	NA	NA	NA	NA	NA	NA	NA	NA	NA	NA	NA	NA	0.997113	0.659037	0.791712	NA	0.988621	NA	NA	NA	NA	NA	0.0377479	NA	NA	NA	NA	NA	NA
SLC9A3R1	O14745;O14745-2;J3QRP6;J3QRA3					NA	NA	NA	NA	NA	NA	NA	NA	NA	NA	NA	NA	NA	NA	NA	NA	NA	NA	NA	NA	NA	NA	NA	NA	NA	NA	NA	NA	NA	NA	NA	NA	NA	NA	NA	NA	NA	NA	NA	NA	NA	NA	NA	NA
SLFN11	Q7Z7L1;Q68D06-2;Q68D06;K7EKT7;K7EJJ3;K7ES87;C9JDG6;C9J902;K7ER38;C9JUT2;K7EIM3					0.155533	0.234865	0.132804	0.150645	NA	NA	NA	NA	0.931608	NA	NA	NA	NA	NA	NA	NA	NA	NA	NA	0.654176	0.130148	0.0375123	NA	0.858695	NA	NA	0.938024	0.952398	0.740509	0.992598	NA	NA	0.880225	NA	0.249841	0.0851936	0.363244	NA	0.395189	0.557275	0.520494	0.246069	0.183294	0.136369
SMARCE1	B4DGM3;Q969G3-6;Q969G3-5;Q969G3-3;Q969G3-2;Q969G3-4;Q969G3;J3QKS7;H7C048;K7EMQ8;J3KT85;J3QR61;J3QKX6	TRUE	TRUE	TRUE		NA	NA	NA	NA	NA	NA	NA	NA	NA	NA	NA	NA	NA	NA	NA	NA	NA	NA	NA	NA	0.00958166	0.00223325	NA	NA	NA	NA	NA	0.381502	0.534979	0.628215	0.63265	NA	NA	0.926773	NA	NA	NA	NA	NA	NA	NA	NA	0.80831	0.00327802
SMC1A	Q14683;G8JLG1;H0Y7K8;V9GY57;V9GYN9					3.86102e-07	1.33895e-06	3.34431e-06	8.42882e-06	NA	NA	0.977385	NA	NA	NA	0.96684	NA	NA	0.531745	0.963139	NA	NA	0.745665	0.414225	0.79283	4.4346e-06	2.54708e-07	NA	NA	NA	NA	NA	0.445537	0.545925	0.687077	0.984086	0.967543	0.483394	0.627505	0.639315	0.934593	NA	NA	NA	NA	NA	0.0426811	0.00672124	2.74348e-05
SMC2	O95347;O95347-2;Q5T821;A0A0C4DGE5					0.00028247	0.00113221	9.59424e-05	0.0010859	NA	NA	NA	NA	NA	NA	NA	NA	NA	0.758357	NA	NA	NA	NA	0.715556	0.12375	0.000146073	1.13614e-06	0.985056	NA	NA	NA	NA	0.381502	NA	NA	0.893718	NA	NA	NA	NA	NA	NA	NA	NA	NA	NA	0.528478	0.068907	0.00294912
SMC4	E9PD53;Q9NTJ3;Q9NTJ3-2;C9JR83;C9JVD8;C9J578;C9J9E4;C9JWF0;C9IYK2;C9JJ64					0.000327284	0.00126619	0.000561305	0.000949328	NA	NA	NA	NA	NA	NA	NA	NA	NA	NA	NA	NA	NA	NA	0.616023	0.76383	0.000269158	1.74697e-05	NA	NA	NA	NA	NA	0.381502	0.977718	0.566291	0.804507	NA	NA	0.937566	0.949867	0.973479	NA	NA	NA	NA	0.937021	0.0714605	0.0320683	0.00341606
SMCHD1	A6NHR9;A6NHR9-2;J3KTL8;A6NHR9-3;J3QSH1;J3KTK7;J3KRK8					3.42589e-10	3.99825e-05	2.73582e-05	2.50868e-05	NA	NA	NA	NA	NA	NA	NA	NA	NA	0.798324	NA	NA	NA	NA	NA	NA	5.25417e-07	NA	NA	NA	NA	NA	NA	NA	NA	NA	NA	NA	NA	NA	NA	NA	NA	NA	NA	NA	NA	NA	NA	0.310164
SMNDC1	O75940	TRUE	TRUE	TRUE		0.202805	0.371969	0.0550874	0.223561	NA	NA	NA	NA	NA	NA	0.495	0.220392	0.404616	0.697855	0.17031	0.176078	NA	NA	NA	0.148161	0.00845395	0.246366	0.912859	0.797076	0.836993	NA	0.955326	NA	NA	NA	NA	NA	NA	NA	NA	NA	0.842057	NA	0.992924	NA	0.970104	0.411074	0.021313	0.0116517
SMS	P52788;P52788-2;H7C2R7					NA	NA	NA	NA	NA	NA	NA	NA	NA	NA	0.823582	NA	NA	0.869849	NA	NA	NA	NA	NA	NA	NA	NA	NA	NA	NA	NA	NA	NA	NA	NA	NA	NA	NA	NA	NA	NA	NA	NA	NA	NA	NA	NA	NA	NA
SND1	Q7KZF4;H7C597					6.62032e-09	4.41334e-08	5.59672e-08	1.0259e-06	NA	NA	NA	NA	NA	NA	NA	NA	NA	NA	0.348837	NA	0.963372	NA	NA	0.0920306	0.00134727	NA	NA	NA	NA	NA	NA	NA	NA	NA	NA	NA	NA	NA	NA	NA	NA	NA	NA	NA	NA	0.296641	0.0693597	0.00113173
SNRNP200	O75643;O75643-2;B4E0P5;H0Y6M6					0.95083	0.802726	0.552396	0.751276	NA	NA	NA	0.761127	0.6384	NA	0.798782	0.62059	0.945623	0.500243	0.585725	0.571322	0.931682	0.384431	0.368753	0.738599	0.282145	0.05001	0.932585	0.984597	0.97551	0.902704	0.879179	0.39758	0.534979	0.547799	0.514273	0.743249	0.483394	0.523989	0.874237	0.694471	0.790117	0.915627	0.987709	0.986149	0.664572	0.536023	0.425919	0.18565
SNRNP40	Q96DI7;Q96DI7-2;Q9NSS8					0.216057	NA	NA	NA	NA	NA	NA	NA	NA	NA	NA	0.868178	0.613372	NA	NA	NA	0.910622	NA	NA	NA	0.275362	9.59149e-06	NA	NA	NA	NA	NA	0.381502	0.865896	0.547799	0.917403	NA	NA	NA	NA	NA	NA	NA	NA	NA	NA	0.474293	0.580468	1.10645e-05
SNRPA	P09012;M0R221;M0R2B8;M0R268;M0QXK2;M0R0G9					2.9408e-10	4.41334e-08	7.30274e-09	1.33815e-08	NA	NA	NA	NA	NA	NA	NA	NA	NA	NA	NA	NA	NA	NA	0.0145322	7.15167e-05	5.70468e-07	2.71517e-06	NA	NA	NA	NA	NA	NA	NA	NA	NA	NA	NA	NA	NA	NA	NA	NA	NA	NA	NA	1.5962e-06	4.11137e-06	1.12549e-06
SNRPB2	P08579					1.33235e-05	2.94778e-05	3.11305e-05	0.000137509	NA	NA	NA	NA	NA	NA	0.860915	0.802546	0.935725	0.801673	0.847456	0.779892	0.969529	0.737584	0.0134261	0.013042	0.000345748	0.00057538	NA	NA	0.961047	NA	0.995055	0.451196	NA	0.547799	0.514273	NA	0.519056	0.523989	NA	0.984436	0.935306	NA	NA	NA	0.936426	0.0277689	0.00225171	0.000179454
SNRPD1	P62314;J3QLR7					0.00881777	0.0102646	0.0233577	0.0211259	NA	NA	NA	NA	NA	NA	0.983835	NA	NA	0.509137	NA	0.768867	NA	NA	NA	0.998292	0.00190775	0.511131	NA	NA	NA	NA	NA	0.544579	0.951681	0.766125	0.65457	0.978553	NA	0.915184	NA	NA	NA	NA	NA	NA	0.56731	0.00486431	0.0192184	0.024462
SNRPD2	P62316;K7ERG4;P62316-2;K7EJB5					0.0546079	0.0395478	0.0243773	0.0577857	0.770043	NA	0.552134	0.250655	NA	NA	0.821781	0.991237	0.98215	0.976129	0.934611	0.964436	0.961183	0.859872	0.414225	0.101851	0.0326282	0.141721	0.864097	NA	NA	NA	NA	0.743707	0.942728	0.948456	0.920506	0.905415	0.827597	0.86998	0.790399	0.611191	0.40122	0.894787	0.992924	0.937702	0.564875	0.0487191	0.0320683	0.0421608
SNRPF	A0A0B4J254;F8W0W6;P62306					0.000108204	0.00124802	0.153461	0.657748	NA	NA	NA	NA	NA	NA	0.481408	0.431922	0.861807	0.245377	0.660652	0.534865	NA	NA	NA	NA	0.030141	0.0151348	0.932585	NA	NA	NA	NA	0.381502	0.979244	0.974714	0.979392	0.932333	0.949243	NA	NA	NA	NA	NA	NA	NA	NA	NA	0.600941	0.272306
SNRPG	C9JVQ0;P62308;A8MWD9					6.96197e-05	4.11764e-05	0.28703	0.000223402	NA	NA	0.649541	NA	NA	NA	0.782176	0.605712	NA	0.959811	0.946542	NA	NA	NA	0.0449409	0.396093	0.000113619	0.000576891	NA	NA	NA	0.898193	NA	0.777874	0.534979	NA	0.514273	0.786499	0.964025	0.937566	NA	NA	NA	NA	NA	NA	0.541044	0.526855	0.00189852	7.02336e-05
SNW1	Q13573;G3V3A4;G3V4X8;G3V5R3	TRUE		TRUE		0.0129127	0.00987281	0.0189426	0.0228267	NA	NA	NA	NA	NA	NA	NA	0.980208	NA	NA	NA	NA	NA	NA	NA	0.0316881	5.64616e-05	5.28454e-06	NA	NA	NA	NA	NA	0.381502	0.534979	0.837699	0.903188	NA	0.496126	0.899085	NA	0.335981	NA	0.894787	NA	0.986149	0.223622	0.0015175	0.00263839	0.000424988
SNX9	Q9Y5X1;A0A087WVE4;A0A087WZW2					NA	NA	NA	NA	NA	NA	NA	NA	NA	NA	NA	NA	NA	NA	NA	NA	NA	NA	NA	NA	NA	NA	NA	NA	NA	NA	NA	NA	NA	NA	NA	NA	NA	NA	NA	NA	NA	NA	0.909084	NA	NA	NA	NA	NA
SORD	H0YLA4;Q00796;H0YKB3;Q00796-2					2.79182e-16	1.03716e-13	2.70693e-10	5.42049e-09	NA	NA	NA	NA	NA	NA	NA	NA	NA	NA	NA	NA	NA	NA	NA	NA	NA	NA	NA	NA	NA	NA	NA	NA	NA	NA	NA	NA	NA	NA	NA	NA	NA	NA	NA	NA	NA	NA	NA	0.272306
SPAST	Q9UBP0-3;Q9UBP0;Q9UBP0-4;Q9UBP0-2					3.22963e-06	1.72378e-06	2.92075e-05	0.000347879	NA	NA	NA	NA	NA	NA	NA	NA	NA	NA	NA	NA	NA	NA	NA	NA	0.0333213	NA	NA	NA	NA	NA	NA	NA	NA	NA	NA	NA	NA	NA	NA	NA	NA	NA	NA	NA	NA	NA	NA	0.00101891
SPR	P35270					0.00122838	0.00322631	0.358601	0.00392501	NA	NA	NA	NA	NA	NA	NA	NA	NA	NA	NA	NA	NA	NA	NA	NA	NA	NA	NA	NA	NA	NA	NA	NA	NA	NA	NA	NA	NA	NA	NA	NA	NA	NA	NA	NA	NA	NA	NA	NA
SRM	P19623;K7EQ47;K7EL89;K7ESL0					NA	NA	NA	NA	NA	NA	NA	NA	NA	NA	NA	NA	NA	NA	NA	NA	NA	NA	NA	NA	NA	NA	NA	NA	NA	NA	NA	NA	NA	NA	NA	NA	NA	NA	NA	NA	NA	NA	NA	NA	NA	NA	NA	NA
SRP14	P37108;H0YLA2					0.00915567	0.0206237	0.016507	0.0925394	0.367777	NA	NA	NA	NA	NA	0.752071	0.913974	0.945623	0.995445	0.963139	0.977782	0.961183	0.763173	0.168729	0.533763	0.0223932	0.271305	0.793813	NA	0.706411	0.767087	0.955682	0.613008	0.718193	0.664134	0.892677	0.801071	0.988135	0.76322	NA	0.850462	0.583023	0.803875	0.200491	0.986149	0.962026	0.696248	0.391368	0.16244
SRP19	P09132;A0A087WYR0;A0A087WWU9;P09132-2;D6RBG4					0.499139	0.843664	0.189228	0.354912	NA	NA	NA	NA	NA	NA	NA	0.554657	NA	NA	0.767931	NA	0.964317	0.335356	0.156135	0.639731	0.483583	0.206948	NA	NA	NA	NA	NA	0.803106	0.68951	0.6714	0.632967	0.932333	0.649553	0.70967	NA	0.0756432	0.47955	0.803875	NA	0.986149	0.520494	0.50273	0.597747	0.703992
SRP54	P61011;G3V4F7;P61011-2;G3V480;G3V346;A0A0D9SFN7;G3V3L9					0.425101	0.322803	0.291469	0.298331	0.706371	0.323503	0.518172	NA	0.923997	NA	NA	NA	NA	NA	0.944072	0.534865	0.872131	0.609821	0.299361	0.961987	0.580219	0.271829	NA	NA	NA	NA	NA	0.814942	0.943998	0.992598	0.921841	0.914152	0.878876	0.971096	0.176069	0.0739714	0.106538	0.803875	0.681273	0.494036	0.520494	0.515328	0.558809	0.577111
SRP68	Q9UHB9-4;Q9UHB9;Q9UHB9-2;Q9UHB9-3;K7EN53;K7EQC2					0.346811	0.424648	0.254916	0.22264	NA	NA	NA	0.854255	NA	NA	NA	NA	NA	NA	NA	NA	0.979409	0.725472	0.367159	NA	0.466394	0.204163	0.688659	NA	NA	NA	NA	0.870234	0.749314	0.749955	0.821824	0.786499	0.649553	0.745248	0.259089	0.0892673	0.144921	0.822291	0.839945	0.740583	0.526518	0.374931	0.436613	0.426941
SRP72	O76094;O76094-2;D6RDY6;R4GNC1					0.432479	0.313999	0.267862	0.283435	0.97615	NA	0.746631	0.698932	0.787472	NA	0.364664	NA	NA	NA	0.816011	0.566766	0.964317	0.763173	0.455537	0.970769	0.590127	0.18548	0.765603	0.105336	NA	0.601652	0.63104	0.814942	0.666237	0.830951	0.769701	0.802731	0.541036	0.870572	0.379694	0.138864	0.233825	0.803875	0.75312	0.768614	0.832483	0.497714	0.320897	0.413963
SRP9	P49458;E9PE20;P49458-2					0.000241489	0.00032635	0.00100822	0.00515818	NA	NA	NA	NA	0.827158	NA	0.782176	0.642863	NA	0.801673	0.393961	0.624601	NA	NA	0.395022	0.598037	0.0345154	0.246366	0.976522	NA	NA	0.880374	0.938024	0.583938	0.867694	0.63581	0.63265	0.833171	0.877728	0.763717	NA	0.80113	NA	NA	0.992924	NA	NA	0.500454	0.220843	0.0228208
SRRM2	Q9UQ35-2;Q9UQ35;I3L4D8;I3L182;A0A087X1W1;I3L1I8;Q9UQ35-3;I3L1C0;I3L0N7					0.0594189	NA	0.464222	0.594358	NA	NA	0.649541	0.722058	NA	NA	NA	0.605712	NA	NA	NA	NA	NA	NA	NA	NA	0.161483	0.0773157	0.937226	NA	NA	NA	0.995055	0.583938	0.534979	0.550211	0.519093	0.605915	0.483394	0.895037	NA	0.850462	NA	0.754318	NA	0.986149	0.452464	0.231548	0.848708	0.997115
SSB	P05455;E7ERC4;E9PGX9;E9PFL9					0.648496	0.540202	NA	NA	NA	NA	NA	0.771113	0.757704	NA	0.696124	0.698069	0.992802	0.951931	0.855733	0.665694	0.964317	0.987943	0.728777	NA	NA	0.319199	NA	NA	NA	NA	NA	0.997113	0.740509	0.547799	0.521972	0.605915	NA	0.523989	NA	0.834776	NA	0.880203	0.81931	NA	0.962026	0.665917	0.755983	0.657307
SSBP1	Q04837;A0A0G2JLD8;E7EUY5;C9K0U8					4.96313e-08	2.49952e-06	1.10642e-05	0.00284077	NA	NA	NA	NA	NA	NA	NA	NA	NA	NA	NA	NA	NA	NA	NA	NA	0.251093	0.0339218	NA	NA	NA	NA	NA	NA	NA	NA	NA	NA	NA	NA	NA	NA	NA	NA	NA	NA	NA	0.296641	7.77332e-05	1.08376e-05
[truncated: 103 more rows]
[truncated: 70 more columns]
