# Supplementary material for: PRISMA and BioID disclose a motifs-based interactome of the intrinsically disordered transcription factor C/EBPα
Source: iScience. 2021 Jun 4;24(6):102686. doi: 10.1016/j.isci.2021.102686 (PMC8220391; doi:10.1016/j.isci.2021.102686)
Supplement: Table S5. Significant GO terms, related to Figure S4 — Table contains all GO terms significantly enriched in mapped C/EBPα interactors. The analysis was performed with DAVID tool (Huang et al., 2009). [file mmc4.xlsx]

## Sheet: GOallsig_pvalues_table.txt
GOterm	CR2-pvalue	CR3-,CR4-pvalue	CR5-pvalue	CR1L-pvalue	CR6-pvalue	CR7-pvalue	bZIP-pvalue
GO:0044212~transcription regulatory region DNA binding	> 0.05	> 0.05	> 0.05	0.000272129	> 0.05	> 0.05	0.00255535
ADP-ribosylation	> 0.05	> 0.05	> 0.05	0.00145944	> 0.05	> 0.05	> 0.05
hsa05215:Prostate cancer	0.00909266	> 0.05	> 0.05	0.00193176	> 0.05	> 0.05	> 0.05
GO:0007005~mitochondrion organization	> 0.05	> 0.05	> 0.05	0.00423631	0.0405302	> 0.05	> 0.05
GO:0006297~nucleotide-excision repair, DNA gap filling	0.0797382	> 0.05	> 0.05	0.00458096	> 0.05	> 0.05	> 0.05
GO:0000375~RNA splicing, via transesterification reactions	0.00334247	> 0.05	> 0.05	0.00496576	> 0.05	> 0.05	> 0.05
mRNA transport	0.0383267	> 0.05	0.0204444	0.00636031	> 0.05	> 0.05	> 0.05
GO:0016363~nuclear matrix	> 0.05	> 0.05	> 0.05	0.00643169	> 0.05	> 0.05	> 0.05
h_EfpPathway:Estrogen-responsive protein Efp controls cell cycle and breast tumors growth	> 0.05	> 0.05	> 0.05	0.00772327	> 0.05	> 0.05	> 0.05
IPR000504:RNA recognition motif domain	2.19172e-09	1.45307e-10	0.000871649	1.07792e-09	> 0.05	> 0.05	> 0.05
GO:0000722~telomere maintenance via recombination	> 0.05	> 0.05	> 0.05	0.0080551	> 0.05	> 0.05	> 0.05
hsa03430:Mismatch repair	> 0.05	> 0.05	> 0.05	0.00848922	> 0.05	> 0.05	> 0.05
GO:0005669~transcription factor TFIID complex	> 0.05	> 0.05	> 0.05	0.00865529	> 0.05	> 0.05	> 0.05
GO:0010494~cytoplasmic stress granule	> 0.05	> 0.05	> 0.05	0.00865529	> 0.05	> 0.05	0.0425936
domain:RRM	1.5326e-07	2.98575e-09	0.0266467	1.45709e-09	> 0.05	> 0.05	> 0.05
GO:0007623~circadian rhythm	0.00221376	> 0.05	> 0.05	0.0401253	> 0.05	> 0.05	> 0.05
IPR003101:Coactivator CBP, KIX domain	2.97458e-05	5.08356e-05	> 0.05	4.44153e-05	> 0.05	> 0.05	> 0.05
GO:0030529~intracellular ribonucleoprotein complex	0.00930068	> 0.05	> 0.05	0.0160649	> 0.05	> 0.05	> 0.05
GO:0030225~macrophage differentiation	> 0.05	> 0.05	> 0.05	> 0.05	0.00960847	> 0.05	> 0.05
IPR012340:Nucleic acid-binding, OB-fold	> 0.05	> 0.05	> 0.05	> 0.05	> 0.05	> 0.05	1.89282e-06
Hydrolase	> 0.05	> 0.05	> 0.05	> 0.05	> 0.05	> 0.05	3.156e-06
GO:0000784~nuclear chromosome, telomeric region	> 0.05	> 0.05	> 0.05	> 0.05	> 0.05	> 0.05	1.63693e-05
IPR018525:Mini-chromosome maintenance, conserved site	> 0.05	> 0.05	> 0.05	> 0.05	> 0.05	> 0.05	2.00631e-05
GO:0008353~RNA polymerase II carboxy-terminal domain kinase activity	0.0013498	0.00236437	> 0.05	0.00201468	> 0.05	> 0.05	> 0.05
IPR001208:Mini-chromosome maintenance, DNA-dependent ATPase	> 0.05	> 0.05	> 0.05	> 0.05	> 0.05	> 0.05	4.80479e-05
GO:0042555~MCM complex	> 0.05	> 0.05	> 0.05	> 0.05	> 0.05	> 0.05	4.9826e-05
hsa03030:DNA replication	> 0.05	> 0.05	> 0.05	0.0201086	> 0.05	> 0.05	5.73713e-05
SM00350:MCM	> 0.05	> 0.05	> 0.05	> 0.05	> 0.05	> 0.05	7.43031e-05
DNA replication	> 0.05	> 0.05	> 0.05	0.0439943	> 0.05	> 0.05	0.000133418
GO:0000082~G1/S transition of mitotic cell cycle	> 0.05	> 0.05	> 0.05	> 0.05	> 0.05	> 0.05	0.000308121
GO:0003678~DNA helicase activity	> 0.05	> 0.05	> 0.05	> 0.05	> 0.05	> 0.05	0.000439779
short sequence motif:DEAD box	> 0.05	> 0.05	> 0.05	> 0.05	> 0.05	> 0.05	0.000706973
GO:0004003~ATP-dependent DNA helicase activity	> 0.05	> 0.05	> 0.05	> 0.05	> 0.05	> 0.05	0.000785354
GO:0006270~DNA replication initiation	> 0.05	> 0.05	> 0.05	> 0.05	> 0.05	> 0.05	0.000793601
IPR014014:RNA helicase, DEAD-box type, Q motif	> 0.05	> 0.05	> 0.05	> 0.05	> 0.05	> 0.05	0.000871193
short sequence motif:Q motif	> 0.05	> 0.05	> 0.05	> 0.05	> 0.05	> 0.05	0.000872978
GO:0010501~RNA secondary structure unwinding	> 0.05	> 0.05	> 0.05	> 0.05	> 0.05	> 0.05	0.00149927
IPR011545:DNA/RNA helicase, DEAD/DEAH box type, N-terminal	> 0.05	> 0.05	> 0.05	> 0.05	> 0.05	> 0.05	0.00299919
GO:0004004~ATP-dependent RNA helicase activity	> 0.05	> 0.05	> 0.05	> 0.05	> 0.05	> 0.05	0.00320885
IPR016468:CCAAT/enhancer-binding	> 0.05	> 0.05	> 0.05	> 0.05	> 0.05	> 0.05	0.00473359
h_mcmPathway:CDK Regulation of DNA Replication	> 0.05	> 0.05	> 0.05	> 0.05	> 0.05	> 0.05	0.00495011
Alternative initiation	> 0.05	> 0.05	> 0.05	> 0.05	> 0.05	> 0.05	0.00546923
GO:0003697~single-stranded DNA binding	> 0.05	> 0.05	> 0.05	> 0.05	> 0.05	> 0.05	0.00645593
GO:0042276~error-prone translesion synthesis	0.0636589	0.0805324	> 0.05	0.00287718	> 0.05	> 0.05	> 0.05
GO:0070987~error-free translesion synthesis	0.0636589	0.0805324	> 0.05	0.00287718	> 0.05	> 0.05	> 0.05
GO:1901216~positive regulation of neuron death	0.0571501	0.072366	> 0.05	0.0695308	0.00907682	> 0.05	> 0.05
IPR027417:P-loop containing nucleoside triphosphate hydrolase	> 0.05	0.071926	> 0.05	0.0202192	> 0.05	> 0.05	0.000430692
GO:0003700~transcription factor activity, sequence-specific DNA binding	> 0.05	0.0709392	> 0.05	0.0189255	> 0.05	> 0.05	0.00691921
zinc finger region:RanBP2-type	0.0525053	0.0685817	0.00358414	0.063533	> 0.05	> 0.05	> 0.05
GO:0006396~RNA processing	0.00458156	0.0682435	> 0.05	0.0634795	> 0.05	> 0.05	> 0.05
GO:0000380~alternative mRNA splicing, via spliceosome	0.0473035	0.0599821	> 0.05	0.00155219	> 0.05	> 0.05	> 0.05
hsa04310:Wnt signaling pathway	> 0.05	0.0576206	> 0.05	0.00141539	> 0.05	> 0.05	> 0.05
GO:0061630~ubiquitin protein ligase activity	0.00045031	0.0539379	> 0.05	0.00795593	> 0.05	> 0.05	> 0.05
GO:0060070~canonical Wnt signaling pathway	> 0.05	0.0518586	> 0.05	0.00522601	> 0.05	> 0.05	> 0.05
GO:0043142~single-stranded DNA-dependent ATPase activity	0.0338407	0.0447001	> 0.05	0.000767939	> 0.05	> 0.05	> 0.05
GO:0000981~RNA polymerase II transcription factor activity, sequence-specific DNA binding	> 0.05	0.0433329	> 0.05	0.0058308	> 0.05	> 0.05	> 0.05
GO:1900034~regulation of cellular response to heat	0.0276962	0.0432436	> 0.05	0.00393414	> 0.05	> 0.05	> 0.05
IPR013083:Zinc finger, RING/FYVE/PHD-type	> 0.05	0.0400152	> 0.05	0.00822891	> 0.05	> 0.05	> 0.05
Cell cycle	0.011449	0.0387216	> 0.05	0.0020932	> 0.05	> 0.05	0.0308968
GO:0005524~ATP binding	0.0298366	0.0375961	> 0.05	0.00883797	> 0.05	> 0.05	0.000382788
GO:0003689~DNA clamp loader activity	0.0271638	0.0359208	> 0.05	0.000480439	> 0.05	> 0.05	> 0.05
GO:0031390~Ctf18 RFC-like complex	0.0251839	0.0324594	> 0.05	0.000412733	> 0.05	> 0.05	> 0.05
GO:0006260~DNA replication	0.0164351	0.0310534	> 0.05	0.0279278	> 0.05	> 0.05	0.0010443
GO:1900264~positive regulation of DNA-directed DNA polymerase activity	0.0239333	0.0304485	> 0.05	0.000365126	> 0.05	> 0.05	> 0.05
IPR008921:DNA polymerase III, clamp loader complex, gamma/delta/delta subunit, C-terminal	0.0189259	0.0246401	> 0.05	0.000220406	> 0.05	> 0.05	> 0.05
GO:0005663~DNA replication factor C complex	0.018947	0.0244434	> 0.05	0.000222226	> 0.05	> 0.05	> 0.05
splice variant	0.0147771	0.0201948	> 0.05	0.000361061	> 0.05	> 0.05	> 0.05
hsa03015:mRNA surveillance pathway	0.00996548	0.0200667	> 0.05	0.0177251	> 0.05	> 0.05	> 0.05
GO:0006281~DNA repair	0.00878907	0.0200665	> 0.05	0.017499	> 0.05	> 0.05	> 0.05
GO:0003729~mRNA binding	0.00909405	0.0194865	> 0.05	0.00189841	> 0.05	> 0.05	> 0.05
Nucleotide-binding	0.013332	0.0181131	> 0.05	0.00958781	> 0.05	> 0.05	0.000336305
GO:2000676~positive regulation of type B pancreatic cell apoptotic process	> 0.05	0.0175128	> 0.05	> 0.05	> 0.05	> 0.05	0.00523077
GO:0034644~cellular response to UV	> 0.05	0.0160837	> 0.05	0.000847216	> 0.05	> 0.05	> 0.05
domain:KIX	0.00597236	0.00785988	> 0.05	0.00726402	> 0.05	> 0.05	> 0.05
domain:RRM 1	0.00623859	0.0132384	> 0.05	0.076041	> 0.05	> 0.05	> 0.05
IPR012975:NOPS	0.00950738	0.0123959	> 0.05	0.0115941	> 0.05	> 0.05	> 0.05
GO:0033683~nucleotide-excision repair, DNA incision	0.00761062	0.0121568	> 0.05	0.000549531	> 0.05	> 0.05	> 0.05
SM01250:SM01250	0.00932535	0.011897	> 0.05	0.0116993	> 0.05	> 0.05	> 0.05
SM00551:ZnF_TAZ	0.00932535	0.011897	> 0.05	0.0116993	> 0.05	> 0.05	> 0.05
GO:0006296~nucleotide-excision repair, DNA incision, 5'-to lesion	0.007226	0.0115496	> 0.05	0.000507681	> 0.05	> 0.05	> 0.05
DNA damage	0.00359763	0.0114258	> 0.05	0.00155848	> 0.05	> 0.05	0.0538077
GO:0042826~histone deacetylase binding	0.0480171	0.011341	> 0.05	> 0.05	> 0.05	> 0.05	0.00771857
GO:0042769~DNA damage response, detection of DNA damage	0.00685051	0.0109563	> 0.05	0.000467931	> 0.05	> 0.05	> 0.05
GO:0000151~ubiquitin ligase complex	0.000386904	0.0100347	> 0.05	0.00863938	> 0.05	> 0.05	> 0.05
GO:0008094~DNA-dependent ATPase activity	> 0.05	0.00932284	> 0.05	> 0.05	> 0.05	> 0.05	> 0.05
GO:0034212~peptide N-acetyltransferase activity	0.00686003	0.00910215	> 0.05	0.00839438	> 0.05	> 0.05	> 0.05
IPR000197:Zinc finger, TAZ-type	0.00634817	0.00828087	> 0.05	0.0077442	> 0.05	> 0.05	> 0.05
IPR014744:Nuclear receptor coactivator, CREB-bp-like, interlocking	0.00634817	0.00828087	> 0.05	0.0077442	> 0.05	> 0.05	> 0.05
IPR013178:Histone H3-K56 acetyltransferase, RTT109	0.00634817	0.00828087	> 0.05	0.0077442	> 0.05	> 0.05	> 0.05
domain:RRM 2	0.00623859	0.0132384	> 0.05	0.076041	> 0.05	> 0.05	> 0.05
GO:0005667~transcription factor complex	0.0235707	0.00825815	> 0.05	0.000935188	> 0.05	> 0.05	> 0.05
IPR015096:Domain of unknown function DUF1897	0.00634817	> 0.05	> 0.05	0.0077442	> 0.05	> 0.05	> 0.05
GO:0001975~response to amphetamine	> 0.05	0.00820221	> 0.05	> 0.05	> 0.05	> 0.05	> 0.05
zinc finger region:TAZ-type 2	0.00597236	0.00785988	> 0.05	0.00726402	> 0.05	> 0.05	> 0.05
IPR010303:Domain of unknown function DUF902, CREBbp	0.00634817	0.00828087	> 0.05	0.0077442	> 0.05	> 0.05	> 0.05
zinc finger region:TAZ-type 1	0.00597236	0.00785988	> 0.05	0.00726402	> 0.05	> 0.05	> 0.05
region of interest:Interaction with SREBF1	0.00597236	0.00785988	> 0.05	0.00726402	> 0.05	> 0.05	> 0.05
IPR000330:SNF2-related	> 0.05	0.00777501	> 0.05	0.0068283	> 0.05	> 0.05	> 0.05
GO:0050434~positive regulation of viral transcription	0.00448361	0.00720226	> 0.05	> 0.05	> 0.05	> 0.05	> 0.05
GO:0004386~helicase activity	0.0345272	0.00689326	> 0.05	0.0497864	> 0.05	> 0.05	0.000177056
ATP-binding	0.00654195	0.00655902	> 0.05	0.00341398	> 0.05	> 0.05	5.79299e-05
GO:0006368~transcription elongation from RNA polymerase II promoter	0.0032664	0.00647129	> 0.05	0.0513159	> 0.05	> 0.05	> 0.05
GO:0008013~beta-catenin binding	0.0323289	0.00624117	> 0.05	0.00039236	> 0.05	> 0.05	> 0.05
GO:0001106~RNA polymerase II transcription corepressor activity	> 0.05	0.00621745	> 0.05	> 0.05	> 0.05	> 0.05	> 0.05
SM00547:ZnF_RBZ	0.0895125	0.00620653	0.00595473	> 0.05	> 0.05	> 0.05	> 0.05
IPR001965:Zinc finger, PHD-type	> 0.05	0.00603818	> 0.05	0.00500823	> 0.05	> 0.05	> 0.05
compositionally biased region:Poly-Gly	> 0.05	0.0059183	> 0.05	0.0218436	> 0.05	> 0.05	> 0.05
DNA repair	0.00162837	0.00540199	> 0.05	0.000605324	> 0.05	> 0.05	0.0386898
IPR004087:K Homology domain	0.00648968	> 0.05	> 0.05	0.00953421	> 0.05	> 0.05	> 0.05
h_PPARgPathway:Role of PPAR-gamma Coactivators in Obesity and Thermogenesis	0.00146217	0.00492173	> 0.05	0.00239839	> 0.05	> 0.05	> 0.05
IPR001876:Zinc finger, RanBP2-type	0.0765646	0.00479158	0.00537778	0.0926614	> 0.05	> 0.05	> 0.05
IPR019787:Zinc finger, PHD-finger	> 0.05	0.00433075	> 0.05	0.00358498	> 0.05	> 0.05	> 0.05
GO:0006283~transcription-coupled nucleotide-excision repair	0.0021304	0.00425617	> 0.05	0.000270065	> 0.05	> 0.05	> 0.05
GO:0000123~histone acetyltransferase complex	0.00241266	0.0039979	> 0.05	0.00359108	> 0.05	> 0.05	> 0.05
SM00487:DEXDc	> 0.05	0.00399524	> 0.05	0.00375981	> 0.05	> 0.05	0.0111468
GO:0070932~histone H3 deacetylation	> 0.05	0.00381099	> 0.05	> 0.05	> 0.05	> 0.05	> 0.05
SM00490:HELICc	> 0.05	0.00373893	> 0.05	0.00351806	> 0.05	> 0.05	0.0107581
GO:0002039~p53 binding	0.0222376	0.0035448	> 0.05	0.000180292	> 0.05	> 0.05	> 0.05
hsa04330:Notch signaling pathway	> 0.05	0.00345542	> 0.05	> 0.05	> 0.05	> 0.05	> 0.05
GO:0004872~receptor activity	0.000882915	0.0031278	> 0.05	0.0131963	> 0.05	> 0.05	> 0.05
IPR011011:Zinc finger, FYVE/PHD-type	> 0.05	0.00281296	> 0.05	0.00220178	> 0.05	> 0.05	> 0.05
IPR019786:Zinc finger, PHD-type, conserved site	> 0.05	0.00271842	> 0.05	0.00224497	> 0.05	> 0.05	> 0.05
IPR004088:K Homology domain, type 1	0.00862706	> 0.05	> 0.05	0.0126395	> 0.05	> 0.05	> 0.05
GO:0000976~transcription regulatory region sequence-specific DNA binding	> 0.05	0.00235119	> 0.05	> 0.05	> 0.05	> 0.05	> 0.05
SM00297:BROMO	> 0.05	0.00196432	> 0.05	0.0250689	> 0.05	> 0.05	> 0.05
hsa05203:Viral carcinogenesis	> 0.05	0.00178513	> 0.05	0.0354651	> 0.05	> 0.05	> 0.05
GO:0016925~protein sumoylation	0.00770006	0.00176939	> 0.05	0.0133637	> 0.05	> 0.05	> 0.05
GO:0048511~rhythmic process	0.0149554	0.00173425	> 0.05	> 0.05	> 0.05	> 0.05	> 0.05
GO:0003676~nucleic acid binding	0.00176556	0.00159532	> 0.05	0.000765892	> 0.05	> 0.05	> 0.05
GO:0016569~covalent chromatin modification	> 0.05	0.00155715	> 0.05	> 0.05	> 0.05	> 0.05	> 0.05
GO:0017053~transcriptional repressor complex	> 0.05	0.00150619	> 0.05	0.0194564	> 0.05	> 0.05	> 0.05
GO:0071565~nBAF complex	> 0.05	0.00147284	> 0.05	> 0.05	> 0.05	> 0.05	> 0.05
Spliceosome	0.000516189	0.00145347	> 0.05	0.00108326	> 0.05	> 0.05	> 0.05
GO:0019827~stem cell population maintenance	2.62112e-05	0.00138778	> 0.05	5.83434e-05	> 0.05	> 0.05	> 0.05
compositionally biased region:Poly-Pro	0.00158479	0.00134805	> 0.05	0.000143558	> 0.05	> 0.05	0.0770243
GO:0016580~Sin3 complex	> 0.05	0.00126581	> 0.05	> 0.05	> 0.05	> 0.05	> 0.05
GO:0003677~DNA binding	0.00129584	0.00121722	> 0.05	7.49771e-07	> 0.05	> 0.05	0.000136033
GO:0015030~Cajal body	0.0114851	0.00120976	> 0.05	0.0168723	> 0.05	> 0.05	> 0.05
IPR018359:Bromodomain, conserved site	0.0795042	0.00517699	> 0.05	0.0961862	> 0.05	> 0.05	> 0.05
hsa04110:Cell cycle	0.00307001	0.00108602	> 0.05	9.37174e-05	> 0.05	> 0.05	0.000117724
GO:0071564~npBAF complex	> 0.05	0.00107393	> 0.05	> 0.05	> 0.05	> 0.05	> 0.05
domain:Bromo	0.0832473	0.000199429	> 0.05	0.00497514	> 0.05	> 0.05	> 0.05
IPR001650:Helicase, C-terminal	> 0.05	0.001059	> 0.05	0.000823174	> 0.05	> 0.05	0.00718345
Zinc-finger	0.0321128	0.00105172	> 0.05	0.00358462	> 0.05	> 0.05	> 0.05
Mental retardation	0.0566946	0.00102212	> 0.05	0.000673014	> 0.05	> 0.05	0.0401392
GO:0047485~protein N-terminus binding	> 0.05	0.00100573	> 0.05	0.00792652	> 0.05	> 0.05	> 0.05
GO:0033558~protein deacetylase activity	> 0.05	0.000902508	> 0.05	> 0.05	> 0.05	> 0.05	> 0.05
GO:1904837~beta-catenin-TCF complex assembly	> 0.05	0.000893309	> 0.05	> 0.05	> 0.05	> 0.05	> 0.05
domain:MCM	> 0.05	> 0.05	> 0.05	> 0.05	> 0.05	> 0.05	3.20109e-05
GO:0033148~positive regulation of intracellular estrogen receptor signaling pathway	0.000518333	0.00084266	> 0.05	0.000776011	0.00534822	> 0.05	> 0.05
GO:0008380~RNA splicing	1.59971e-06	0.000826108	0.0389636	6.35335e-06	0.00334119	> 0.05	> 0.05
h_pitx2Pathway:Multi-step Regulation of Transcription by Pitx2	0.000123342	0.000807128	> 0.05	0.000267219	> 0.05	> 0.05	> 0.05
GO:0044255~cellular lipid metabolic process	> 0.05	0.000776515	> 0.05	0.0129954	> 0.05	> 0.05	> 0.05
Alternative splicing	0.00266661	0.000770778	0.0700013	6.74889e-05	> 0.05	> 0.05	> 0.05
IPR000953:Chromo domain/shadow	> 0.05	0.00825452	> 0.05	> 0.05	> 0.05	> 0.05	> 0.05
GO:0004407~histone deacetylase activity	> 0.05	0.000740984	> 0.05	> 0.05	> 0.05	> 0.05	0.0496423
GO:0008270~zinc ion binding	0.0175354	0.000739829	> 0.05	0.000312568	> 0.05	> 0.05	> 0.05
Host-virus interaction	0.000880379	0.000692293	> 0.05	0.000428164	> 0.05	> 0.05	> 0.05
GO:0030331~estrogen receptor binding	0.000275253	0.000634125	> 0.05	0.000499964	0.0195588	> 0.05	> 0.05
hsa05202:Transcriptional misregulation in cancer	0.0485444	0.000614734	0.0479677	0.0183091	> 0.05	> 0.05	0.0500108
GO:0005681~spliceosomal complex	0.00334005	0.000609794	> 0.05	0.000495186	> 0.05	> 0.05	> 0.05
compositionally biased region:Arg-rich	0.0137041	0.000516069	> 0.05	3.26323e-05	> 0.05	> 0.05	> 0.05
GO:0004693~cyclin-dependent protein serine/threonine kinase activity	0.00021354	0.000493188	> 0.05	0.000388537	> 0.05	> 0.05	> 0.05
nucleotide phosphate-binding region:ATP	0.000671762	0.000487765	> 0.05	0.000229907	> 0.05	> 0.05	6.34924e-05
IPR014001:Helicase, superfamily 1/2, ATP-binding domain	> 0.05	0.00113372	> 0.05	0.000881632	> 0.05	> 0.05	0.00744258
h_carm-erPathway:CARM1 and Regulation of the Estrogen Receptor	0.0174087	0.000424965	> 0.05	0.0277972	> 0.05	> 0.05	> 0.05
GO:0016032~viral process	0.00367005	0.000343351	> 0.05	0.000265512	> 0.05	> 0.05	> 0.05
GO:0008134~transcription factor binding	0.0163473	0.000311766	> 0.05	0.0068602	0.00939132	> 0.05	0.052233
Coiled coil	0.0511709	0.000303858	> 0.05	0.00367374	> 0.05	> 0.05	> 0.05
GO:0005737~cytoplasm	0.0130202	0.000295957	> 0.05	0.0023293	> 0.05	> 0.05	0.00275565
GO:0070847~core mediator complex	6.07727e-07	0.000248014	> 0.05	0.000222226	> 0.05	> 0.05	> 0.05
GO:0042382~paraspeckles	0.000148105	0.000248014	> 0.05	0.000222226	> 0.05	> 0.05	> 0.05
Helicase	0.0653389	0.000225147	> 0.05	0.00167772	> 0.05	> 0.05	1.05396e-10
GO:0000978~RNA polymerase II core promoter proximal region sequence-specific DNA binding	> 0.05	0.000210296	> 0.05	0.0623811	> 0.05	> 0.05	0.00104213
domain:Helicase ATP-binding	> 0.05	0.00107018	> 0.05	0.000795751	> 0.05	> 0.05	0.00686388
hsa05168:Herpes simplex infection	0.000236128	0.000140054	> 0.05	0.000103128	> 0.05	> 0.05	> 0.05
GO:0006397~mRNA processing	1.73445e-07	0.000137115	0.0419661	8.55698e-07	0.0919689	> 0.05	> 0.05
mRNA splicing	3.76979e-09	6.32732e-05	0.0495861	2.69007e-08	0.00539792	> 0.05	0.0311019
GO:0006337~nucleosome disassembly	> 0.05	5.34407e-05	> 0.05	> 0.05	> 0.05	> 0.05	> 0.05
GO:0016581~NuRD complex	> 0.05	5.22556e-05	> 0.05	> 0.05	> 0.05	> 0.05	0.000210371
domain:Helicase C-terminal	> 0.05	0.000874919	> 0.05	0.000649645	> 0.05	> 0.05	0.00618183
GO:0016575~histone deacetylation	> 0.05	4.92878e-05	> 0.05	> 0.05	> 0.05	> 0.05	0.0586002
Chromosomal rearrangement	5.43214e-06	4.24071e-05	0.00154186	2.37705e-05	> 0.05	> 0.05	> 0.05
GO:0006338~chromatin remodeling	> 0.05	3.82328e-05	> 0.05	> 0.05	> 0.05	> 0.05	> 0.05
GO:0003723~RNA binding	1.51216e-05	3.60182e-05	0.00602123	2.66123e-06	> 0.05	> 0.05	> 0.05
compositionally biased region:Poly-Gln	0.000103115	3.49337e-05	> 0.05	2.223e-05	> 0.05	> 0.05	> 0.05
GO:0016514~SWI/SNF complex	> 0.05	2.93977e-05	> 0.05	> 0.05	> 0.05	> 0.05	> 0.05
DNA-binding	5.19206e-05	2.08647e-05	> 0.05	7.44865e-08	0.000871597	> 0.05	0.000141154
GO:0016607~nuclear speck	4.19576e-05	1.88251e-05	> 0.05	1.11795e-06	> 0.05	> 0.05	0.0241902
GO:1901796~regulation of signal transduction by p53 class mediator	0.00902545	1.7649e-05	> 0.05	1.38929e-05	> 0.05	> 0.05	0.0113451
GO:0016020~membrane	0.000104889	1.5102e-05	> 0.05	0.00156176	0.0161569	> 0.05	1.52532e-05
GO:0000790~nuclear chromatin	> 0.05	1.44775e-05	> 0.05	0.00682023	> 0.05	> 0.05	0.00155257
GO:0045892~negative regulation of transcription, DNA-templated	> 0.05	1.10064e-05	> 0.05	0.00506108	> 0.05	> 0.05	0.00039332
GO:0001047~core promoter binding	0.0013821	1.06974e-05	> 0.05	0.00247206	0.0336162	> 0.05	> 0.05
GO:0005730~nucleolus	1.30806e-05	8.98114e-06	> 0.05	0.000450619	0.000506052	> 0.05	0.0821403
short sequence motif:Nuclear localization signal	7.25479e-05	8.26508e-06	> 0.05	4.26645e-06	> 0.05	> 0.05	> 0.05
GO:0043234~protein complex	> 0.05	6.99202e-06	> 0.05	0.0222082	> 0.05	> 0.05	0.0128385
GO:0001103~RNA polymerase II repressing transcription factor binding	> 0.05	6.48408e-06	> 0.05	> 0.05	> 0.05	> 0.05	0.034624
GO:0006351~transcription, DNA-templated	> 0.05	6.4237e-06	> 0.05	0.000119539	> 0.05	> 0.05	0.0100513
compositionally biased region:Pro-rich	0.000592286	5.39693e-06	> 0.05	4.59868e-05	> 0.05	> 0.05	> 0.05
GO:0030374~ligand-dependent nuclear receptor transcription coactivator activity	2.77931e-05	3.45153e-06	> 0.05	6.18358e-05	> 0.05	> 0.05	> 0.05
mutagenesis site	2.96517e-06	2.08388e-06	> 0.05	1.676e-06	> 0.05	> 0.05	0.0071123
hsa03040:Spliceosome	4.02128e-05	1.56027e-06	> 0.05	1.07341e-06	> 0.05	> 0.05	> 0.05
Chromatin regulator	> 0.05	1.5419e-06	> 0.05	0.000543051	> 0.05	> 0.05	> 0.05
GO:0030521~androgen receptor signaling pathway	2.80889e-07	9.59629e-07	> 0.05	2.64018e-05	> 0.05	> 0.05	> 0.05
Biological rhythms	1.70314e-06	5.19276e-07	> 0.05	8.23293e-05	> 0.05	> 0.05	> 0.05
GO:0006366~transcription from RNA polymerase II promoter	1.55783e-08	3.30606e-07	> 0.05	1.99564e-07	> 0.05	> 0.05	0.0283544
h_vdrPathway:Control of Gene Expression by Vitamin D Receptor	0.0123947	3.0333e-07	> 0.05	0.00117883	> 0.05	> 0.05	> 0.05
GO:0046966~thyroid hormone receptor binding	3.05856e-08	1.29184e-07	> 0.05	4.68607e-06	> 0.05	> 0.05	> 0.05
GO:0031492~nucleosomal DNA binding	> 0.05	5.98563e-08	> 0.05	> 0.05	> 0.05	> 0.05	0.0016208
GO:0000122~negative regulation of transcription from RNA polymerase II promoter	0.0116458	1.07681e-08	> 0.05	2.56722e-07	0.0541048	> 0.05	0.0132363
GO:0030518~intracellular steroid hormone receptor signaling pathway	1.74861e-09	6.09376e-09	> 0.05	5.13894e-07	> 0.05	> 0.05	> 0.05
GO:0045893~positive regulation of transcription, DNA-templated	0.000368856	5.62583e-09	> 0.05	9.83598e-06	> 0.05	> 0.05	> 0.05
GO:0000166~nucleotide binding	2.33824e-08	5.43808e-09	0.0024737	2.09534e-08	> 0.05	> 0.05	> 0.05
GO:0045944~positive regulation of transcription from RNA polymerase II promoter	1.27585e-07	5.11444e-09	> 0.05	2.31382e-09	0.0934024	> 0.05	0.00130038
GO:0042809~vitamin D receptor binding	1.17406e-09	5.01507e-09	> 0.05	3.78633e-07	> 0.05	> 0.05	> 0.05
mRNA processing	5.46538e-13	4.95677e-09	0.0629854	5.94315e-13	0.00866587	> 0.05	0.0484728
SM00360:RRM	3.67406e-08	3.24338e-09	0.00130845	3.24958e-08	> 0.05	> 0.05	> 0.05
IPR001487:Bromodomain	> 0.05	0.000752053	> 0.05	0.012095	> 0.05	> 0.05	> 0.05
hsa04919:Thyroid hormone signaling pathway	6.03611e-08	1.76904e-09	> 0.05	3.51051e-07	> 0.05	> 0.05	> 0.05
GO:0003712~transcription cofactor activity	1.05762e-10	1.08991e-09	> 0.05	1.84681e-08	> 0.05	> 0.05	> 0.05
GO:0000398~mRNA splicing, via spliceosome	3.99323e-09	2.25901e-10	> 0.05	3.04211e-08	0.00589225	> 0.05	> 0.05
Bromodomain	> 0.05	0.000450319	> 0.05	0.00844751	> 0.05	> 0.05	> 0.05
GO:0006357~regulation of transcription from RNA polymerase II promoter	0.000128748	6.50672e-11	> 0.05	3.44802e-08	> 0.05	> 0.05	> 0.05
IPR012677:Nucleotide-binding, alpha-beta plait	5.99859e-10	5.94256e-11	0.0011869	3.85329e-10	> 0.05	> 0.05	> 0.05
GO:0000980~RNA polymerase II distal enhancer sequence-specific DNA binding	0.0210115	1.3743e-11	> 0.05	0.000160265	> 0.05	> 0.05	0.00320885
Repressor	0.00162147	7.58158e-12	> 0.05	1.99486e-09	> 0.05	> 0.05	> 0.05
GO:0043044~ATP-dependent chromatin remodeling	> 0.05	5.59186e-12	> 0.05	0.00421068	> 0.05	> 0.05	0.000407701
RNA-binding	3.9513e-12	5.32432e-12	0.000131105	1.22786e-11	0.00243818	> 0.05	0.0327496
GO:0001104~RNA polymerase II transcription cofactor activity	3.29878e-13	3.52151e-12	> 0.05	1.79644e-12	> 0.05	> 0.05	> 0.05
GO:0005515~protein binding	1.12214e-10	1.62678e-12	0.0733216	6.42098e-13	0.00279408	> 0.05	5.67643e-07
GO:0003682~chromatin binding	6.87586e-09	1.55167e-12	> 0.05	6.37307e-11	> 0.05	> 0.05	0.000123602
Activator	3.59058e-12	4.61793e-13	> 0.05	8.9621e-14	0.00239651	> 0.05	> 0.05
GO:0006367~transcription initiation from RNA polymerase II promoter	9.47993e-17	1.06076e-13	> 0.05	3.72855e-11	> 0.05	> 0.05	> 0.05
GO:0005634~nucleus	1.35536e-10	4.62998e-14	0.0815281	1.60351e-12	0.0240836	> 0.05	5.51734e-06
Ubl conjugation	3.436e-08	3.86774e-14	> 0.05	5.7738e-11	0.0326135	> 0.05	3.65178e-07
GO:0003713~transcription coactivator activity	3.79905e-11	1.78493e-14	> 0.05	1.72854e-12	0.00722944	> 0.05	0.00392401
Isopeptide bond	1.89893e-09	4.61666e-15	> 0.05	4.09725e-13	0.0108552	> 0.05	8.58353e-08
Methylation	2.92808e-11	2.31562e-15	0.000442214	2.83859e-14	0.0677781	> 0.05	0.0888638
GO:0044822~poly(A) RNA binding	5.54616e-16	3.53406e-16	0.00113391	2.06724e-13	0.00013314	> 0.05	0.013422
GO:0016592~mediator complex	8.07333e-18	1.25285e-16	> 0.05	8.00245e-15	> 0.05	> 0.05	> 0.05
Phosphoprotein	4.63606e-11	2.76761e-17	0.0257583	3.13187e-16	0.00384151	> 0.05	9.92775e-07
Transcription	2.14084e-12	1.92703e-18	> 0.05	2.95385e-17	0.0142799	> 0.05	0.000467679
Transcription regulation	1.05618e-12	6.97501e-19	> 0.05	1.15156e-17	0.0129488	> 0.05	0.000378921
Acetylation	6.57434e-18	1.53495e-25	> 0.05	7.53518e-20	4.47161e-06	> 0.05	3.39565e-11
Nucleus	6.81402e-29	4.63563e-35	0.00421128	4.99875e-38	0.00151387	> 0.05	3.42788e-09
GO:0005654~nucleoplasm	4.91989e-30	1.27259e-35	> 0.05	4.66746e-34	> 0.05	> 0.05	1.56617e-10
